# Supplementary material for: Evolution towards simplicity in bacterial small heat shock protein system
Source: eLife. 2023 Dec 8;12:RP89813. doi: 10.7554/eLife.89813 (PMC10708888; doi:10.7554/eLife.89813)
Supplement: Figure 4—figure supplement 2—source data 1. [file elife-89813-fig4-figsupp2-data1.xlsx]

## Sheet: Arkusz1
	X Volume	10 uM AncA0 Q66H G109D 25C1	10 uM AncA0 Q66H G109D 44C1	10 uM AncA0 Q66H G109D 25C2	10 uM AncA0 Q66H G109D 44C2	10 AncA0 Q66H G109D 25C3
	0.4	0	0	0	0	0
	0.463	0	0	0	0	0
	0.536	0	0	0	0	0
	0.621	0	0	0	0	0
	0.719	0	0	0	0	0
	0.833	0	0	0	0	0
	0.965	0	0	0	0	0
	1.12	0	0	0	0	0
	1.29	0	0	0	0	0
	1.5	0	0	0	0	0
	1.74	0	0	0	0	0
	2.01	0	0	0	0	0
	2.33	0	0	0	0	0
	2.7	0	0.192	0	0	0
	3.12	0	1.03	0	0	0
	3.62	0	2.48	0	0	0
	4.19	0	3.48	0	0.396	0
	4.85	0	3.46	0	1.42	0.058
	5.61	0	3.19	0	2.28	0.695
	6.5	0	3.82	0.207	3.5	2.48
	7.53	0	6.47	0.946	7.22	4.42
	8.72	0.226	10.8	2.17	12.7	4.8
	10.1	0.914	14.1	3.32	16.5	3.67
	11.7	2.01	14.6	3.88	16.6	2.45
	13.5	3.67	12.7	4.23	14	2.3
	15.7	6.37	9.47	5.37	10.3	3.97
	18.2	10	6.25	7.81	6.72	7.13
	21	13.2	3.66	10.6	3.89	10.2
	24.4	14.4	1.89	12.1	1.98	11.6
	28.2	13.3	0.841	11.9	0.858	11.1
	32.7	10.9	0.313	10.2	0.302	9.37
	37.8	8.12	0.0945	7.9	0.0804	7.09
	43.8	5.59	0.0252	5.54	0.0151	4.9
	50.7	3.6	0.00951	3.55	0.00199	3.11
	58.8	2.19	0.00602	2.09	0.000208	1.82
	68.1	1.27	0.00417	1.12	0	0.984
	78.8	0.706	0.00273	0.543	0	0.485
	91.3	0.377	0.00193	0.234	0	0.214
	106	0.196	0.00211	0.0878	0	0.0833
	122	0.102	0.00347	0.0289	0	0.0278
	142	0.0557	0.00622	0.00892	2.41e-06	0.00818
	164	0.036	0.0111	0.00449	0.000183	0.00271
	190	0.0307	0.0188	0.0086	0.00178	0.00229
	220	0.033	0.0291	0.0211	0.00748	0.00527
	255	0.0397	0.0416	0.0448	0.0196	0.0132
	295	0.0493	0.056	0.084	0.0391	0.029
	342	0.0613	0.0721	0.144	0.0657	0.0572
	396	0.0739	0.0881	0.223	0.0961	0.101
	459	0.0844	0.1	0.314	0.124	0.161
	531	0.0933	0.108	0.414	0.144	0.239
	615	0.105	0.114	0.531	0.156	0.346
	712	0.12	0.114	0.646	0.156	0.477
	825	0.134	0.101	0.709	0.133	0.596
	955	0.146	0.075	0.689	0.0944	0.671
	1110	0.156	0.0461	0.605	0.0557	0.704
	1280	0.169	0.0225	0.493	0.0274	0.713
	1480	0.188	0.00785	0.374	0.0106	0.709
	1720	0.22	0.00159	0.263	0.00279	0.698
	1990	0.234	0.00012	0.16	0.000364	0.611
	2300	0.2	9.81e-05	0.0721	0	0.408
	2670	0.145	0.000624	0.0264	0.000302	0.212
	3090	0.104	0.00253	0.0241	0.00192	0.104
	3580	0.0832	0.00641	0.0418	0.00563	0.0603
	4150	0.0741	0.0115	0.0614	0.0119	0.0447
	4800	0.0719	0.0175	0.0784	0.0221	0.039
	5560	0.0554	0.0164	0.067	0.0234	0.0286
	6440	0.0189	0.00603	0.0236	0.00914	0.00957
	7460	0	0	0	0	0
	8630	0	0	0	0	0
	X Volume	10 uM AncA1 H66Q D109G 25C1	10 uM AncA1 H66Q D109G 44C1	10 uM AncA1 H66Q D109G 25C2	10 uM AncA1 H66Q D109G 44C2	10 AncA1 H66Q D109G 25C3
	0.4	0	0	0	0	0
	0.463	0	0	0	0	0
	0.536	0	0	0	0	0
	0.621	0	0	0	0	0
	0.719	0	0	0	0	0
	0.833	0	0	0	0	0
	0.965	0	0	0	0	0
	1.12	0	0	0	0	0
	1.29	0	0	0	0	0
	1.5	0	0	0	0	0
	1.74	0	0	0	0	0
	2.01	0	0	0	0	0
	2.33	0	0	0	0	0
	2.7	0	0	0	0	0
	3.12	0.294	0	0	0	0
	3.62	1.22	0	0.275	0	0
	4.19	2.19	0.192	1.06	0.569	0
	4.85	2.29	0.804	2.03	2.41	0.197
	5.61	1.61	1.41	2.76	4.36	0.856
	6.5	1.03	1.37	2.96	4.59	1.64
	7.53	1.42	0.996	2.5	3.27	2.22
	8.72	2.82	1.52	1.95	1.91	2.82
	10.1	4.7	4.31	1.99	2.08	3.36
	11.7	6.51	9.32	2.51	5.1	3.89
	13.5	7.62	14.1	3.22	9.97	4.85
	15.7	8.18	15.9	4.2	13.6	6.22
	18.2	8.54	14.7	5.68	14.2	7.81
	21	8.52	11.7	7.61	12.3	9.3
	24.4	8	8.34	9.37	9.29	10.1
	28.2	7.09	5.54	10.1	6.34	9.85
	32.7	5.96	3.48	9.67	3.98	8.76
	37.8	4.79	2.1	8.29	2.32	7.2
	43.8	3.69	1.23	6.49	1.27	5.54
	50.7	2.74	0.706	4.72	0.659	4.02
	58.8	1.96	0.398	3.22	0.325	2.77
	68.1	1.36	0.221	2.08	0.154	1.82
	78.8	0.913	0.121	1.28	0.0715	1.15
	91.3	0.602	0.067	0.752	0.0332	0.702
	106	0.394	0.0394	0.428	0.0168	0.414
	122	0.26	0.0266	0.239	0.0109	0.239
	142	0.178	0.0218	0.135	0.0103	0.136
	164	0.133	0.0221	0.0824	0.0131	0.0785
	190	0.111	0.0267	0.0594	0.0188	0.0483
	220	0.102	0.0351	0.0524	0.027	0.033
	255	0.1	0.0463	0.0557	0.0371	0.0279
	295	0.107	0.059	0.0686	0.0487	0.0305
	342	0.122	0.0719	0.0914	0.0619	0.0391
	396	0.146	0.0815	0.122	0.075	0.0523
	459	0.172	0.0838	0.157	0.0845	0.0683
	531	0.202	0.0804	0.195	0.09	0.0877
	615	0.24	0.0784	0.239	0.0935	0.114
	712	0.284	0.0798	0.282	0.0935	0.148
	825	0.314	0.0775	0.303	0.0846	0.181
	955	0.323	0.0676	0.289	0.0671	0.207
	1110	0.322	0.0554	0.254	0.0471	0.231
	1280	0.327	0.0474	0.217	0.0298	0.261
	1480	0.342	0.0463	0.189	0.017	0.302
	1720	0.371	0.0534	0.18	0.00865	0.364
	1990	0.366	0.0629	0.179	0.00493	0.403
	2300	0.289	0.066	0.167	0.00717	0.364
	2670	0.193	0.0634	0.158	0.015	0.284
	3090	0.129	0.0597	0.174	0.0264	0.22
	3580	0.0998	0.0557	0.203	0.0386	0.18
	4150	0.0956	0.0512	0.224	0.05	0.153
	4800	0.109	0.0516	0.241	0.0646	0.139
	5560	0.0941	0.0417	0.191	0.0577	0.103
	6440	0.0336	0.0146	0.0656	0.0209	0.0343
	7460	0	0	0	0	0
	8630	0	0	0	0	0
	X Volume	10 uM AncA0 + 7 25C1	10 uM AncA0 + 7 44C1	10 uM AncA0 + 7 25C2	10 uM AncA0 + 7 44C2	10 AncA0 + 7 25C3
	0.4	0	0	0	0	0
	0.463	0	0	0	0	0
	0.536	0	0	0	0	0
	0.621	0	0	0	0	0
	0.719	0	0	0	0	0
	0.833	0	0	0	0	0
	0.965	0	0	0	0	0
	1.12	0	0	0	0	0
	1.29	0	0	0	0	0
	1.5	0	0	0	0	0
	1.74	0	0	0	0	0
	2.01	0	0	0	0	0
	2.33	0	0	0	0	0
	2.7	0	0	0	0	0
	3.12	0	0.233	0	0	0
	3.62	0.284	0.819	0	0	0
	4.19	1.04	1.37	0	0	0
	4.85	1.66	1.66	0	0	0.0619
	5.61	1.75	1.78	0.00183	0.09	0.348
	6.5	1.74	2.31	0.394	0.99	0.854
	7.53	1.73	4.64	1.32	3.93	1.43
	8.72	1.59	9.1	1.92	8.86	2.14
	10.1	1.73	13.5	1.98	13.7	3.16
	11.7	2.96	15.5	2.59	16.1	4.93
	13.5	5.59	14.6	4.83	15.7	7.75
	15.7	8.73	12	8.4	13.3	10.6
	18.2	11.1	8.78	11.6	10	11.9
	21	12	5.85	13.1	6.88	11.6
	24.4	11.5	3.57	12.5	4.34	10.1
	28.2	9.94	2.01	10.8	2.53	8.34
	32.7	7.96	1.04	8.56	1.36	6.58
	37.8	5.99	0.488	6.39	0.663	5.05
	43.8	4.27	0.207	4.55	0.291	3.77
	50.7	2.91	0.0782	3.13	0.112	2.74
	58.8	1.91	0.0257	2.09	0.036	1.94
	68.1	1.21	0.00712	1.36	0.00927	1.34
	78.8	0.741	0.00156	0.871	0.00181	0.898
	91.3	0.443	0.000256	0.552	0.000238	0.589
	106	0.258	7.32e-05	0.348	3.91e-05	0.379
	122	0.148	0.000191	0.221	0.000171	0.241
	142	0.0837	0.000531	0.143	0.000457	0.154
	164	0.0474	0.00116	0.0979	0.000949	0.0999
	190	0.0266	0.00214	0.0707	0.00177	0.0664
	220	0.0138	0.00342	0.0514	0.00304	0.0426
	255	0.00596	0.00498	0.036	0.00485	0.0246
	295	0.002	0.00682	0.0247	0.00731	0.0123
	342	0.00046	0.00902	0.0173	0.0106	0.00516
	396	5.73e-05	0.0115	0.0129	0.0148	0.00177
	459	0	0.0137	0.0102	0.0195	0.00048
	531	0	0.016	0.00873	0.025	0.000194
	615	0	0.0186	0.0088	0.0323	0.000896
	712	3.14e-05	0.0217	0.0102	0.0408	0.00371
	825	0.000289	0.0239	0.0127	0.0479	0.0104
	955	0.00125	0.0247	0.0167	0.0518	0.023
	1110	0.00367	0.0248	0.0243	0.0541	0.0449
	1280	0.00873	0.0254	0.0397	0.0574	0.0825
	1480	0.0186	0.027	0.0714	0.0648	0.148
	1720	0.0377	0.0305	0.137	0.0808	0.261
	1990	0.0617	0.0326	0.22	0.0966	0.382
	2300	0.0781	0.0294	0.271	0.0969	0.427
	2670	0.0828	0.0242	0.274	0.086	0.391
	3090	0.0807	0.0207	0.25	0.076	0.325
	3580	0.0752	0.0186	0.217	0.0694	0.26
	4150	0.0653	0.0165	0.176	0.0619	0.197
	4800	0.0558	0.0147	0.142	0.0557	0.148
	5560	0.0388	0.0106	0.0946	0.0403	0.0954
	6440	0.0125	0.00349	0.03	0.0133	0.0297
	7460	0	0	0	0	0
	8630	0	0	0	0	0
