# Supplementary material for: Evolution towards simplicity in bacterial small heat shock protein system
Source: eLife. 2023 Dec 8;12:RP89813. doi: 10.7554/eLife.89813 (PMC10708888; doi:10.7554/eLife.89813)
Supplement: Figure 5—source data 1. [file elife-89813-fig5-data1.zip › Figure 5 source data 1.txt]

REMARK    GENERATED BY TRJCONV
TITLE     Gnomes, ROck Monsters And Chili Sauce t= 369000.00000 step= 184500000
REMARK    THIS IS A SIMULATION BOX
CRYST1  103.172  103.172  103.172  60.00  60.00  90.00 P 1           1
MODEL        1
ATOM      1  N   PRO B   1     117.670  90.480  70.170  1.00  0.00           N
ATOM      2  HN1 PRO B   1     118.410  90.270  70.810  1.00  0.00           H
ATOM      3  HN2 PRO B   1     118.070  90.270  69.280  1.00  0.00           H
ATOM      4  CD  PRO B   1     116.380  89.690  70.110  1.00  0.00           C
ATOM      5  HD1 PRO B   1     116.580  88.680  70.530  1.00  0.00           H
ATOM      6  HD2 PRO B   1     116.120  89.630  69.030  1.00  0.00           H
ATOM      7  CA  PRO B   1     117.290  91.950  70.440  1.00  0.00           C
ATOM      8  HA  PRO B   1     117.830  92.460  69.660  1.00  0.00           H
ATOM      9  CB  PRO B   1     115.720  91.950  70.460  1.00  0.00           C
ATOM     10  HB1 PRO B   1     115.150  92.610  71.150  1.00  0.00           H
ATOM     11  HB2 PRO B   1     115.370  92.120  69.420  1.00  0.00           H
ATOM     12  CG  PRO B   1     115.320  90.510  70.870  1.00  0.00           C
ATOM     13  HG1 PRO B   1     114.310  90.360  70.430  1.00  0.00           H
ATOM     14  HG2 PRO B   1     115.340  90.360  71.970  1.00  0.00           H
ATOM     15  C   PRO B   1     117.870  92.280  71.790  1.00  0.00           C
ATOM     16  O   PRO B   1     118.220  91.430  72.630  1.00  0.00           O
ATOM     17  N   TYR B   2     118.240  93.530  72.060  1.00  0.00           N
ATOM     18  HN  TYR B   2     118.020  94.200  71.350  1.00  0.00           H
ATOM     19  CA  TYR B   2     118.740  93.930  73.380  1.00  0.00           C
ATOM     20  HA  TYR B   2     118.440  93.180  74.100  1.00  0.00           H
ATOM     21  CB  TYR B   2     120.320  94.080  73.420  1.00  0.00           C
ATOM     22  HB1 TYR B   2     120.720  94.190  74.450  1.00  0.00           H
ATOM     23  HB2 TYR B   2     120.670  93.080  73.090  1.00  0.00           H
ATOM     24  CG  TYR B   2     120.920  94.940  72.410  1.00  0.00           C
ATOM     25  CD1 TYR B   2     121.000  94.690  71.040  1.00  0.00           C
ATOM     26  HD1 TYR B   2     120.730  93.770  70.540  1.00  0.00           H
ATOM     27  CE1 TYR B   2     121.610  95.610  70.210  1.00  0.00           C
ATOM     28  HE1 TYR B   2     121.660  95.390  69.150  1.00  0.00           H
ATOM     29  CZ  TYR B   2     122.180  96.800  70.750  1.00  0.00           C
ATOM     30  OH  TYR B   2     122.660  97.880  69.880  1.00  0.00           O
ATOM     31  HH  TYR B   2     122.500  97.570  68.980  1.00  0.00           H
ATOM     32  CD2 TYR B   2     121.420  96.140  72.940  1.00  0.00           C
ATOM     33  HD2 TYR B   2     121.340  96.300  74.010  1.00  0.00           H
ATOM     34  CE2 TYR B   2     122.020  97.060  72.110  1.00  0.00           C
ATOM     35  HE2 TYR B   2     122.350  98.000  72.530  1.00  0.00           H
ATOM     36  C   TYR B   2     118.080  95.330  73.780  1.00  0.00           C
ATOM     37  O   TYR B   2     117.370  95.980  72.990  1.00  0.00           O
ATOM     38  N   ASN B   3     118.280  95.710  75.050  1.00  0.00           N
ATOM     39  HN  ASN B   3     118.820  95.180  75.700  1.00  0.00           H
ATOM     40  CA  ASN B   3     117.930  97.010  75.540  1.00  0.00           C
ATOM     41  HA  ASN B   3     117.810  97.640  74.670  1.00  0.00           H
ATOM     42  CB  ASN B   3     116.730  97.000  76.560  1.00  0.00           C
ATOM     43  HB1 ASN B   3     116.880  96.210  77.330  1.00  0.00           H
ATOM     44  HB2 ASN B   3     116.550  98.010  76.980  1.00  0.00           H
ATOM     45  CG  ASN B   3     115.380  96.680  75.900  1.00  0.00           C
ATOM     46  OD1 ASN B   3     115.230  96.640  74.720  1.00  0.00           O
ATOM     47  ND2 ASN B   3     114.270  96.710  76.730  1.00  0.00           N
ATOM     48 1HD2 ASN B   3     114.370  96.700  77.730  1.00  0.00           H
ATOM     49 2HD2 ASN B   3     113.480  96.430  76.190  1.00  0.00           H
ATOM     50  C   ASN B   3     119.150  97.490  76.210  1.00  0.00           C
ATOM     51  O   ASN B   3     119.900  96.690  76.690  1.00  0.00           O
ATOM     52  N   VAL B   4     119.300  98.830  76.450  1.00  0.00           N
ATOM     53  HN  VAL B   4     118.670  99.550  76.180  1.00  0.00           H
ATOM     54  CA  VAL B   4     120.280  99.230  77.500  1.00  0.00           C
ATOM     55  HA  VAL B   4     120.590  98.420  78.150  1.00  0.00           H
ATOM     56  CB  VAL B   4     121.400  99.980  76.840  1.00  0.00           C
ATOM     57  HB  VAL B   4     121.010 100.860  76.290  1.00  0.00           H
ATOM     58  CG1 VAL B   4     122.440 100.320  77.920  1.00  0.00           C
ATOM     59 1HG1 VAL B   4     122.870  99.350  78.240  1.00  0.00           H
ATOM     60 2HG1 VAL B   4     123.290 100.930  77.540  1.00  0.00           H
ATOM     61 3HG1 VAL B   4     121.970 100.800  78.810  1.00  0.00           H
ATOM     62  CG2 VAL B   4     122.130  99.070  75.860  1.00  0.00           C
ATOM     63 1HG2 VAL B   4     121.430  98.770  75.050  1.00  0.00           H
ATOM     64 2HG2 VAL B   4     122.960  99.640  75.390  1.00  0.00           H
ATOM     65 3HG2 VAL B   4     122.500  98.160  76.370  1.00  0.00           H
ATOM     66  C   VAL B   4     119.430 100.140  78.440  1.00  0.00           C
ATOM     67  O   VAL B   4     118.770 101.040  77.950  1.00  0.00           O
ATOM     68  N   GLU B   5     119.580 100.050  79.800  1.00  0.00           N
ATOM     69  HN  GLU B   5     120.100  99.280  80.160  1.00  0.00           H
ATOM     70  CA  GLU B   5     118.730 100.860  80.620  1.00  0.00           C
ATOM     71  HA  GLU B   5     118.070 101.530  80.070  1.00  0.00           H
ATOM     72  CB  GLU B   5     117.880 100.040  81.610  1.00  0.00           C
ATOM     73  HB1 GLU B   5     117.100 100.690  82.060  1.00  0.00           H
ATOM     74  HB2 GLU B   5     117.330  99.370  80.920  1.00  0.00           H
ATOM     75  CG  GLU B   5     118.650  99.110  82.550  1.00  0.00           C
ATOM     76  HG1 GLU B   5     119.060  99.690  83.400  1.00  0.00           H
ATOM     77  HG2 GLU B   5     119.500  98.690  81.980  1.00  0.00           H
ATOM     78  CD  GLU B   5     117.730  98.020  83.050  1.00  0.00           C
ATOM     79  OE1 GLU B   5     116.890  98.300  83.930  1.00  0.00           O
ATOM     80  OE2 GLU B   5     118.050  96.870  82.720  1.00  0.00           O
ATOM     81  C   GLU B   5     119.710 101.530  81.580  1.00  0.00           C
ATOM     82  O   GLU B   5     120.840 101.020  81.760  1.00  0.00           O
ATOM     83  N   LEU B   6     119.290 102.640  82.220  1.00  0.00           N
ATOM     84  HN  LEU B   6     118.450 103.090  81.930  1.00  0.00           H
ATOM     85  CA  LEU B   6     120.060 103.440  83.160  1.00  0.00           C
ATOM     86  HA  LEU B   6     121.040 102.980  83.180  1.00  0.00           H
ATOM     87  CB  LEU B   6     120.000 104.920  82.700  1.00  0.00           C
ATOM     88  HB1 LEU B   6     120.390 105.040  81.670  1.00  0.00           H
ATOM     89  HB2 LEU B   6     118.910 105.140  82.780  1.00  0.00           H
ATOM     90  CG  LEU B   6     120.800 105.880  83.540  1.00  0.00           C
ATOM     91  HG  LEU B   6     121.660 105.330  83.970  1.00  0.00           H
ATOM     92  CD1 LEU B   6     121.540 107.020  82.690  1.00  0.00           C
ATOM     93 1HD1 LEU B   6     122.100 107.660  83.400  1.00  0.00           H
ATOM     94 2HD1 LEU B   6     122.260 106.600  81.950  1.00  0.00           H
ATOM     95 3HD1 LEU B   6     120.840 107.630  82.080  1.00  0.00           H
ATOM     96  CD2 LEU B   6     119.910 106.470  84.660  1.00  0.00           C
ATOM     97 1HD2 LEU B   6     119.400 105.780  85.370  1.00  0.00           H
ATOM     98 2HD2 LEU B   6     120.580 107.220  85.130  1.00  0.00           H
ATOM     99 3HD2 LEU B   6     119.170 107.100  84.110  1.00  0.00           H
ATOM    100  C   LEU B   6     119.610 103.240  84.540  1.00  0.00           C
ATOM    101  O   LEU B   6     118.410 103.150  84.870  1.00  0.00           O
ATOM    102  N   VAL B   7     120.460 103.130  85.590  1.00  0.00           N
ATOM    103  HN  VAL B   7     121.440 103.110  85.360  1.00  0.00           H
ATOM    104  CA  VAL B   7     120.090 102.960  87.010  1.00  0.00           C
ATOM    105  HA  VAL B   7     119.070 102.620  87.140  1.00  0.00           H
ATOM    106  CB  VAL B   7     120.850 101.780  87.610  1.00  0.00           C
ATOM    107  HB  VAL B   7     121.930 102.000  87.420  1.00  0.00           H
ATOM    108  CG1 VAL B   7     120.630 101.600  89.120  1.00  0.00           C
ATOM    109 1HG1 VAL B   7     119.620 101.140  89.190  1.00  0.00           H
ATOM    110 2HG1 VAL B   7     121.350 100.780  89.320  1.00  0.00           H
ATOM    111 3HG1 VAL B   7     120.820 102.430  89.830  1.00  0.00           H
ATOM    112  CG2 VAL B   7     120.590 100.510  86.780  1.00  0.00           C
ATOM    113 1HG2 VAL B   7     121.230  99.700  87.170  1.00  0.00           H
ATOM    114 2HG2 VAL B   7     119.570 100.070  86.880  1.00  0.00           H
ATOM    115 3HG2 VAL B   7     120.820 100.710  85.710  1.00  0.00           H
ATOM    116  C   VAL B   7     120.340 104.100  87.900  1.00  0.00           C
ATOM    117  O   VAL B   7     119.460 104.420  88.750  1.00  0.00           O
ATOM    118  N   ASP B   8     121.510 104.870  87.660  1.00  0.00           N
ATOM    119  HN  ASP B   8     122.120 104.770  86.880  1.00  0.00           H
ATOM    120  CA  ASP B   8     121.790 106.090  88.340  1.00  0.00           C
ATOM    121  HA  ASP B   8     120.860 106.630  88.450  1.00  0.00           H
ATOM    122  CB  ASP B   8     122.660 105.800  89.590  1.00  0.00           C
ATOM    123  HB1 ASP B   8     122.160 104.950  90.120  1.00  0.00           H
ATOM    124  HB2 ASP B   8     123.660 105.370  89.380  1.00  0.00           H
ATOM    125  CG  ASP B   8     122.730 106.930  90.490  1.00  0.00           C
ATOM    126  OD1 ASP B   8     123.760 107.040  91.230  1.00  0.00           O
ATOM    127  OD2 ASP B   8     121.880 107.800  90.400  1.00  0.00           O
ATOM    128  C   ASP B   8     122.620 106.720  87.210  1.00  0.00           C
ATOM    129  O   ASP B   8     122.990 106.120  86.170  1.00  0.00           O
ATOM    130  N   GLU B   9     122.980 107.990  87.340  1.00  0.00           N
ATOM    131  HN  GLU B   9     122.710 108.490  88.150  1.00  0.00           H
ATOM    132  CA  GLU B   9     123.700 108.680  86.330  1.00  0.00           C
ATOM    133  HA  GLU B   9     123.080 108.730  85.450  1.00  0.00           H
ATOM    134  CB  GLU B   9     123.940 110.110  86.810  1.00  0.00           C
ATOM    135  HB1 GLU B   9     123.010 110.590  87.180  1.00  0.00           H
ATOM    136  HB2 GLU B   9     124.550 110.120  87.740  1.00  0.00           H
ATOM    137  CG  GLU B   9     124.610 111.070  85.800  1.00  0.00           C
ATOM    138  HG1 GLU B   9     124.100 111.150  84.820  1.00  0.00           H
ATOM    139  HG2 GLU B   9     125.650 110.700  85.670  1.00  0.00           H
ATOM    140  CD  GLU B   9     124.730 112.470  86.270  1.00  0.00           C
ATOM    141  OE1 GLU B   9     123.660 113.150  86.430  1.00  0.00           O
ATOM    142  OE2 GLU B   9     125.890 113.000  86.310  1.00  0.00           O
ATOM    143  C   GLU B   9     124.950 108.020  85.840  1.00  0.00           C
ATOM    144  O   GLU B   9     125.240 108.090  84.640  1.00  0.00           O
ATOM    145  N   ASN B  10     125.740 107.310  86.630  1.00  0.00           N
ATOM    146  HN  ASN B  10     125.560 107.250  87.610  1.00  0.00           H
ATOM    147  CA  ASN B  10     127.000 106.640  86.170  1.00  0.00           C
ATOM    148  HA  ASN B  10     127.270 107.160  85.270  1.00  0.00           H
ATOM    149  CB  ASN B  10     128.020 106.690  87.360  1.00  0.00           C
ATOM    150  HB1 ASN B  10     127.490 106.240  88.230  1.00  0.00           H
ATOM    151  HB2 ASN B  10     128.920 106.050  87.230  1.00  0.00           H
ATOM    152  CG  ASN B  10     128.500 108.080  87.630  1.00  0.00           C
ATOM    153  OD1 ASN B  10     128.330 109.000  86.790  1.00  0.00           O
ATOM    154  ND2 ASN B  10     129.170 108.330  88.820  1.00  0.00           N
ATOM    155 1HD2 ASN B  10     129.330 109.270  89.130  1.00  0.00           H
ATOM    156 2HD2 ASN B  10     128.960 107.670  89.550  1.00  0.00           H
ATOM    157  C   ASN B  10     126.910 105.130  85.890  1.00  0.00           C
ATOM    158  O   ASN B  10     127.800 104.420  85.430  1.00  0.00           O
ATOM    159  N   HIS B  11     125.790 104.560  86.180  1.00  0.00           N
ATOM    160  HN  HIS B  11     124.960 105.110  86.260  1.00  0.00           H
ATOM    161  CA  HIS B  11     125.540 103.130  86.270  1.00  0.00           C
ATOM    162  HA  HIS B  11     126.450 102.650  85.940  1.00  0.00           H
ATOM    163  CB  HIS B  11     125.150 102.850  87.720  1.00  0.00           C
ATOM    164  HB1 HIS B  11     125.870 103.160  88.510  1.00  0.00           H
ATOM    165  HB2 HIS B  11     124.220 103.380  88.010  1.00  0.00           H
ATOM    166  ND1 HIS B  11     124.310 100.980  89.220  1.00  0.00           N
ATOM    167  HD1 HIS B  11     124.100 101.600  89.980  1.00  0.00           H
ATOM    168  CG  HIS B  11     125.010 101.390  88.030  1.00  0.00           C
ATOM    169  CE1 HIS B  11     123.900  99.700  89.020  1.00  0.00           C
ATOM    170  HE1 HIS B  11     123.410  99.020  89.720  1.00  0.00           H
ATOM    171  NE2 HIS B  11     124.220  99.280  87.830  1.00  0.00           N
ATOM    172  CD2 HIS B  11     124.980 100.260  87.270  1.00  0.00           C
ATOM    173  HD2 HIS B  11     125.550  99.950  86.400  1.00  0.00           H
ATOM    174  C   HIS B  11     124.470 102.750  85.310  1.00  0.00           C
ATOM    175  O   HIS B  11     123.310 103.170  85.390  1.00  0.00           O
ATOM    176  N   TYR B  12     124.870 101.940  84.290  1.00  0.00           N
ATOM    177  HN  TYR B  12     125.830 101.700  84.250  1.00  0.00           H
ATOM    178  CA  TYR B  12     124.040 101.400  83.170  1.00  0.00           C
ATOM    179  HA  TYR B  12     123.040 101.750  83.370  1.00  0.00           H
ATOM    180  CB  TYR B  12     124.470 101.890  81.780  1.00  0.00           C
ATOM    181  HB1 TYR B  12     125.200 101.260  81.230  1.00  0.00           H
ATOM    182  HB2 TYR B  12     123.550 101.940  81.150  1.00  0.00           H
ATOM    183  CG  TYR B  12     125.040 103.260  81.850  1.00  0.00           C
ATOM    184  CD1 TYR B  12     124.270 104.330  82.320  1.00  0.00           C
ATOM    185  HD1 TYR B  12     123.220 104.280  82.610  1.00  0.00           H
ATOM    186  CE1 TYR B  12     124.800 105.580  82.560  1.00  0.00           C
ATOM    187  HE1 TYR B  12     124.160 106.280  83.080  1.00  0.00           H
ATOM    188  CZ  TYR B  12     126.170 105.770  82.260  1.00  0.00           C
ATOM    189  OH  TYR B  12     126.710 107.080  82.540  1.00  0.00           O
ATOM    190  HH  TYR B  12     126.350 107.480  83.340  1.00  0.00           H
ATOM    191  CD2 TYR B  12     126.400 103.520  81.490  1.00  0.00           C
ATOM    192  HD2 TYR B  12     126.850 102.680  80.990  1.00  0.00           H
ATOM    193  CE2 TYR B  12     127.010 104.770  81.780  1.00  0.00           C
ATOM    194  HE2 TYR B  12     128.030 104.830  81.440  1.00  0.00           H
ATOM    195  C   TYR B  12     123.970  99.880  83.150  1.00  0.00           C
ATOM    196  O   TYR B  12     124.840  99.250  83.730  1.00  0.00           O
ATOM    197  N   ARG B  13     122.900  99.320  82.450  1.00  0.00           N
ATOM    198  HN  ARG B  13     122.250  99.870  81.930  1.00  0.00           H
ATOM    199  CA  ARG B  13     122.820  97.860  82.270  1.00  0.00           C
ATOM    200  HA  ARG B  13     123.820  97.490  82.450  1.00  0.00           H
ATOM    201  CB  ARG B  13     121.850  97.110  83.280  1.00  0.00           C
ATOM    202  HB1 ARG B  13     120.780  97.260  83.040  1.00  0.00           H
ATOM    203  HB2 ARG B  13     122.110  96.040  83.150  1.00  0.00           H
ATOM    204  CG  ARG B  13     122.070  97.350  84.790  1.00  0.00           C
ATOM    205  HG1 ARG B  13     121.870  98.440  84.880  1.00  0.00           H
ATOM    206  HG2 ARG B  13     123.170  97.260  84.940  1.00  0.00           H
ATOM    207  CD  ARG B  13     121.070  96.510  85.610  1.00  0.00           C
ATOM    208  HD1 ARG B  13     120.100  96.460  85.080  1.00  0.00           H
ATOM    209  HD2 ARG B  13     120.900  96.900  86.630  1.00  0.00           H
ATOM    210  NE  ARG B  13     121.630  95.160  85.760  1.00  0.00           N
ATOM    211  HE  ARG B  13     122.620  95.110  85.890  1.00  0.00           H
ATOM    212  CZ  ARG B  13     120.950  94.100  86.180  1.00  0.00           C
ATOM    213  NH1 ARG B  13     119.570  93.990  86.190  1.00  0.00           N
ATOM    214 1HH1 ARG B  13     119.190  93.060  86.230  1.00  0.00           H
ATOM    215 2HH1 ARG B  13     119.040  94.740  85.810  1.00  0.00           H
ATOM    216  NH2 ARG B  13     121.610  93.130  86.830  1.00  0.00           N
ATOM    217 1HH2 ARG B  13     121.120  92.290  87.050  1.00  0.00           H
ATOM    218 2HH2 ARG B  13     122.600  93.100  86.980  1.00  0.00           H
ATOM    219  C   ARG B  13     122.440  97.540  80.830  1.00  0.00           C
ATOM    220  O   ARG B  13     121.440  97.980  80.270  1.00  0.00           O
ATOM    221  N   ILE B  14     123.190  96.640  80.160  1.00  0.00           N
ATOM    222  HN  ILE B  14     123.940  96.280  80.710  1.00  0.00           H
ATOM    223  CA  ILE B  14     122.790  96.020  78.870  1.00  0.00           C
ATOM    224  HA  ILE B  14     122.090  96.740  78.460  1.00  0.00           H
ATOM    225  CB  ILE B  14     123.870  95.970  77.850  1.00  0.00           C
ATOM    226  HB  ILE B  14     124.290  96.990  77.790  1.00  0.00           H
ATOM    227  CG2 ILE B  14     125.150  95.190  78.340  1.00  0.00           C
ATOM    228 1HG2 ILE B  14     126.030  95.260  77.670  1.00  0.00           H
ATOM    229 2HG2 ILE B  14     125.490  95.650  79.290  1.00  0.00           H
ATOM    230 3HG2 ILE B  14     124.920  94.120  78.580  1.00  0.00           H
ATOM    231  CG1 ILE B  14     123.470  95.480  76.400  1.00  0.00           C
ATOM    232 1HG1 ILE B  14     122.590  96.080  76.070  1.00  0.00           H
ATOM    233 2HG1 ILE B  14     123.210  94.400  76.440  1.00  0.00           H
ATOM    234  CD  ILE B  14     124.600  95.750  75.310  1.00  0.00           C
ATOM    235  HD1 ILE B  14     125.440  95.040  75.480  1.00  0.00           H
ATOM    236  HD2 ILE B  14     124.010  95.670  74.380  1.00  0.00           H
ATOM    237  HD3 ILE B  14     124.950  96.800  75.400  1.00  0.00           H
ATOM    238  C   ILE B  14     122.220  94.680  79.030  1.00  0.00           C
ATOM    239  O   ILE B  14     122.650  93.860  79.830  1.00  0.00           O
ATOM    240  N   ALA B  15     121.080  94.410  78.410  1.00  0.00           N
ATOM    241  HN  ALA B  15     120.760  95.100  77.760  1.00  0.00           H
ATOM    242  CA  ALA B  15     120.270  93.220  78.590  1.00  0.00           C
ATOM    243  HA  ALA B  15     120.730  92.510  79.270  1.00  0.00           H
ATOM    244  CB  ALA B  15     118.880  93.610  79.110  1.00  0.00           C
ATOM    245  HB1 ALA B  15     118.270  92.710  79.350  1.00  0.00           H
ATOM    246  HB2 ALA B  15     118.960  94.260  80.010  1.00  0.00           H
ATOM    247  HB3 ALA B  15     118.380  94.320  78.430  1.00  0.00           H
ATOM    248  C   ALA B  15     120.120  92.640  77.150  1.00  0.00           C
ATOM    249  O   ALA B  15     119.550  93.270  76.250  1.00  0.00           O
ATOM    250  N   ILE B  16     120.620  91.390  77.000  1.00  0.00           N
ATOM    251  HN  ILE B  16     121.190  91.050  77.740  1.00  0.00           H
ATOM    252  CA  ILE B  16     120.670  90.730  75.730  1.00  0.00           C
ATOM    253  HA  ILE B  16     120.320  91.440  75.000  1.00  0.00           H
ATOM    254  CB  ILE B  16     121.990  90.310  75.090  1.00  0.00           C
ATOM    255  HB  ILE B  16     122.470  89.560  75.750  1.00  0.00           H
ATOM    256  CG2 ILE B  16     121.960  89.740  73.660  1.00  0.00           C
ATOM    257 1HG2 ILE B  16     122.970  89.380  73.380  1.00  0.00           H
ATOM    258 2HG2 ILE B  16     121.290  88.860  73.660  1.00  0.00           H
ATOM    259 3HG2 ILE B  16     121.700  90.440  72.830  1.00  0.00           H
ATOM    260  CG1 ILE B  16     122.910  91.600  74.980  1.00  0.00           C
ATOM    261 1HG1 ILE B  16     122.410  92.470  75.480  1.00  0.00           H
ATOM    262 2HG1 ILE B  16     123.050  91.770  73.890  1.00  0.00           H
ATOM    263  CD  ILE B  16     124.250  91.490  75.760  1.00  0.00           C
ATOM    264  HD1 ILE B  16     125.050  91.000  75.160  1.00  0.00           H
ATOM    265  HD2 ILE B  16     124.650  92.520  75.900  1.00  0.00           H
ATOM    266  HD3 ILE B  16     123.940  90.980  76.690  1.00  0.00           H
ATOM    267  C   ILE B  16     119.710  89.530  75.820  1.00  0.00           C
ATOM    268  O   ILE B  16     119.720  88.730  76.730  1.00  0.00           O
ATOM    269  N   ALA B  17     118.730  89.390  74.890  1.00  0.00           N
ATOM    270  HN  ALA B  17     118.700  90.040  74.130  1.00  0.00           H
ATOM    271  CA  ALA B  17     117.920  88.140  74.750  1.00  0.00           C
ATOM    272  HA  ALA B  17     117.400  87.870  75.660  1.00  0.00           H
ATOM    273  CB  ALA B  17     116.830  88.300  73.720  1.00  0.00           C
ATOM    274  HB1 ALA B  17     115.940  87.660  73.920  1.00  0.00           H
ATOM    275  HB2 ALA B  17     116.570  89.380  73.640  1.00  0.00           H
ATOM    276  HB3 ALA B  17     117.140  88.080  72.680  1.00  0.00           H
ATOM    277  C   ALA B  17     118.840  86.960  74.360  1.00  0.00           C
ATOM    278  O   ALA B  17     119.610  87.100  73.420  1.00  0.00           O
ATOM    279  N   VAL B  18     118.720  85.840  75.130  1.00  0.00           N
ATOM    280  HN  VAL B  18     118.150  85.970  75.930  1.00  0.00           H
ATOM    281  CA  VAL B  18     119.520  84.650  74.920  1.00  0.00           C
ATOM    282  HA  VAL B  18     119.570  84.520  73.850  1.00  0.00           H
ATOM    283  CB  VAL B  18     120.910  84.640  75.600  1.00  0.00           C
ATOM    284  HB  VAL B  18     121.300  83.600  75.630  1.00  0.00           H
ATOM    285  CG1 VAL B  18     121.920  85.610  74.860  1.00  0.00           C
ATOM    286 1HG1 VAL B  18     121.640  86.670  75.000  1.00  0.00           H
ATOM    287 2HG1 VAL B  18     122.930  85.470  75.300  1.00  0.00           H
ATOM    288 3HG1 VAL B  18     121.970  85.340  73.780  1.00  0.00           H
ATOM    289  CG2 VAL B  18     120.800  85.150  77.020  1.00  0.00           C
ATOM    290 1HG2 VAL B  18     120.010  84.620  77.600  1.00  0.00           H
ATOM    291 2HG2 VAL B  18     121.750  84.920  77.550  1.00  0.00           H
ATOM    292 3HG2 VAL B  18     120.660  86.240  77.110  1.00  0.00           H
ATOM    293  C   VAL B  18     118.690  83.430  75.330  1.00  0.00           C
ATOM    294  O   VAL B  18     119.220  82.390  75.740  1.00  0.00           O
ATOM    295  N   ALA B  19     117.320  83.590  75.310  1.00  0.00           N
ATOM    296  HN  ALA B  19     117.010  84.500  75.030  1.00  0.00           H
ATOM    297  CA  ALA B  19     116.250  82.670  75.670  1.00  0.00           C
ATOM    298  HA  ALA B  19     116.020  82.750  76.720  1.00  0.00           H
ATOM    299  CB  ALA B  19     114.970  83.010  74.980  1.00  0.00           C
ATOM    300  HB1 ALA B  19     114.130  82.660  75.620  1.00  0.00           H
ATOM    301  HB2 ALA B  19     114.840  84.080  74.740  1.00  0.00           H
ATOM    302  HB3 ALA B  19     114.870  82.510  74.000  1.00  0.00           H
ATOM    303  C   ALA B  19     116.600  81.150  75.430  1.00  0.00           C
ATOM    304  O   ALA B  19     117.050  80.780  74.360  1.00  0.00           O
ATOM    305  N   GLY B  20     116.320  80.240  76.390  1.00  0.00           N
ATOM    306  HN  GLY B  20     115.920  80.590  77.240  1.00  0.00           H
ATOM    307  CA  GLY B  20     116.510  78.770  76.290  1.00  0.00           C
ATOM    308  HA1 GLY B  20     116.230  78.440  75.300  1.00  0.00           H
ATOM    309  HA2 GLY B  20     115.900  78.370  77.080  1.00  0.00           H
ATOM    310  C   GLY B  20     117.890  78.160  76.530  1.00  0.00           C
ATOM    311  O   GLY B  20     118.000  77.040  77.050  1.00  0.00           O
ATOM    312  N   PHE B  21     118.950  78.940  76.260  1.00  0.00           N
ATOM    313  HN  PHE B  21     118.860  79.740  75.680  1.00  0.00           H
ATOM    314  CA  PHE B  21     120.330  78.580  76.670  1.00  0.00           C
ATOM    315  HA  PHE B  21     120.530  77.590  76.300  1.00  0.00           H
ATOM    316  CB  PHE B  21     121.390  79.550  75.940  1.00  0.00           C
ATOM    317  HB1 PHE B  21     121.440  80.490  76.530  1.00  0.00           H
ATOM    318  HB2 PHE B  21     122.420  79.140  76.060  1.00  0.00           H
ATOM    319  CG  PHE B  21     121.180  79.780  74.540  1.00  0.00           C
ATOM    320  CD1 PHE B  21     121.490  81.020  74.050  1.00  0.00           C
ATOM    321  HD1 PHE B  21     121.810  81.730  74.800  1.00  0.00           H
ATOM    322  CE1 PHE B  21     121.550  81.290  72.660  1.00  0.00           C
ATOM    323  HE1 PHE B  21     121.760  82.290  72.330  1.00  0.00           H
ATOM    324  CZ  PHE B  21     120.970  80.310  71.810  1.00  0.00           C
ATOM    325  HZ  PHE B  21     120.840  80.440  70.740  1.00  0.00           H
ATOM    326  CD2 PHE B  21     120.650  78.770  73.610  1.00  0.00           C
ATOM    327  HD2 PHE B  21     120.390  77.840  74.110  1.00  0.00           H
ATOM    328  CE2 PHE B  21     120.470  79.030  72.290  1.00  0.00           C
ATOM    329  HE2 PHE B  21     119.900  78.390  71.620  1.00  0.00           H
ATOM    330  C   PHE B  21     120.570  78.610  78.210  1.00  0.00           C
ATOM    331  O   PHE B  21     120.240  79.530  78.880  1.00  0.00           O
ATOM    332  N   ALA B  22     121.250  77.610  78.760  1.00  0.00           N
ATOM    333  HN  ALA B  22     121.530  76.840  78.190  1.00  0.00           H
ATOM    334  CA  ALA B  22     121.720  77.550  80.170  1.00  0.00           C
ATOM    335  HA  ALA B  22     120.880  77.770  80.810  1.00  0.00           H
ATOM    336  CB  ALA B  22     122.210  76.170  80.580  1.00  0.00           C
ATOM    337  HB1 ALA B  22     122.530  76.160  81.640  1.00  0.00           H
ATOM    338  HB2 ALA B  22     121.340  75.510  80.370  1.00  0.00           H
ATOM    339  HB3 ALA B  22     123.000  75.780  79.910  1.00  0.00           H
ATOM    340  C   ALA B  22     122.820  78.640  80.460  1.00  0.00           C
ATOM    341  O   ALA B  22     123.420  79.260  79.580  1.00  0.00           O
ATOM    342  N   GLU B  23     123.140  78.860  81.760  1.00  0.00           N
ATOM    343  HN  GLU B  23     122.600  78.340  82.420  1.00  0.00           H
ATOM    344  CA  GLU B  23     124.330  79.630  82.150  1.00  0.00           C
ATOM    345  HA  GLU B  23     124.270  80.590  81.660  1.00  0.00           H
ATOM    346  CB  GLU B  23     124.450  79.830  83.690  1.00  0.00           C
ATOM    347  HB1 GLU B  23     124.510  78.780  84.060  1.00  0.00           H
ATOM    348  HB2 GLU B  23     125.340  80.360  84.090  1.00  0.00           H
ATOM    349  CG  GLU B  23     123.140  80.470  84.280  1.00  0.00           C
ATOM    350  HG1 GLU B  23     122.270  80.160  83.670  1.00  0.00           H
ATOM    351  HG2 GLU B  23     123.210  81.570  84.290  1.00  0.00           H
ATOM    352  CD  GLU B  23     122.920  80.040  85.750  1.00  0.00           C
ATOM    353  OE1 GLU B  23     123.600  80.630  86.620  1.00  0.00           O
ATOM    354  OE2 GLU B  23     122.120  79.080  85.930  1.00  0.00           O
ATOM    355  C   GLU B  23     125.690  79.080  81.710  1.00  0.00           C
ATOM    356  O   GLU B  23     126.580  79.760  81.210  1.00  0.00           O
ATOM    357  N   SER B  24     125.830  77.730  81.890  1.00  0.00           N
ATOM    358  HN  SER B  24     125.200  77.150  82.390  1.00  0.00           H
ATOM    359  CA  SER B  24     127.000  77.050  81.440  1.00  0.00           C
ATOM    360  HA  SER B  24     127.840  77.410  82.010  1.00  0.00           H
ATOM    361  CB  SER B  24     126.890  75.540  81.850  1.00  0.00           C
ATOM    362  HB1 SER B  24     126.950  75.290  82.930  1.00  0.00           H
ATOM    363  HB2 SER B  24     127.720  74.970  81.360  1.00  0.00           H
ATOM    364  OG  SER B  24     125.660  74.940  81.300  1.00  0.00           O
ATOM    365  HG1 SER B  24     125.020  75.040  82.010  1.00  0.00           H
ATOM    366  C   SER B  24     127.170  77.130  79.900  1.00  0.00           C
ATOM    367  O   SER B  24     128.310  76.990  79.420  1.00  0.00           O
ATOM    368  N   GLU B  25     126.180  77.430  79.110  1.00  0.00           N
ATOM    369  HN  GLU B  25     125.240  77.290  79.390  1.00  0.00           H
ATOM    370  CA  GLU B  25     126.260  77.660  77.640  1.00  0.00           C
ATOM    371  HA  GLU B  25     126.820  76.860  77.170  1.00  0.00           H
ATOM    372  CB  GLU B  25     124.800  77.510  76.960  1.00  0.00           C
ATOM    373  HB1 GLU B  25     124.050  77.910  77.670  1.00  0.00           H
ATOM    374  HB2 GLU B  25     124.800  78.090  76.010  1.00  0.00           H
ATOM    375  CG  GLU B  25     124.360  76.080  76.620  1.00  0.00           C
ATOM    376  HG1 GLU B  25     124.190  75.500  77.560  1.00  0.00           H
ATOM    377  HG2 GLU B  25     125.150  75.520  76.090  1.00  0.00           H
ATOM    378  CD  GLU B  25     123.100  76.030  75.820  1.00  0.00           C
ATOM    379  OE1 GLU B  25     122.030  75.560  76.340  1.00  0.00           O
ATOM    380  OE2 GLU B  25     123.070  76.370  74.590  1.00  0.00           O
ATOM    381  C   GLU B  25     126.920  79.040  77.230  1.00  0.00           C
ATOM    382  O   GLU B  25     127.550  79.230  76.140  1.00  0.00           O
ATOM    383  N   LEU B  26     126.840  80.090  78.080  1.00  0.00           N
ATOM    384  HN  LEU B  26     126.480  79.920  78.990  1.00  0.00           H
ATOM    385  CA  LEU B  26     127.110  81.440  77.590  1.00  0.00           C
ATOM    386  HA  LEU B  26     127.000  81.460  76.520  1.00  0.00           H
ATOM    387  CB  LEU B  26     126.020  82.440  78.040  1.00  0.00           C
ATOM    388  HB1 LEU B  26     125.860  82.310  79.130  1.00  0.00           H
ATOM    389  HB2 LEU B  26     126.290  83.490  77.790  1.00  0.00           H
ATOM    390  CG  LEU B  26     124.670  82.220  77.250  1.00  0.00           C
ATOM    391  HG  LEU B  26     124.620  81.140  76.990  1.00  0.00           H
ATOM    392  CD1 LEU B  26     123.470  82.630  78.110  1.00  0.00           C
ATOM    393 1HD1 LEU B  26     122.520  82.450  77.570  1.00  0.00           H
ATOM    394 2HD1 LEU B  26     123.510  81.910  78.950  1.00  0.00           H
ATOM    395 3HD1 LEU B  26     123.670  83.630  78.550  1.00  0.00           H
ATOM    396  CD2 LEU B  26     124.800  83.030  75.960  1.00  0.00           C
ATOM    397 1HD2 LEU B  26     125.770  82.750  75.500  1.00  0.00           H
ATOM    398 2HD2 LEU B  26     123.970  82.800  75.250  1.00  0.00           H
ATOM    399 3HD2 LEU B  26     124.650  84.090  76.230  1.00  0.00           H
ATOM    400  C   LEU B  26     128.480  81.930  78.060  1.00  0.00           C
ATOM    401  O   LEU B  26     128.830  81.750  79.220  1.00  0.00           O
ATOM    402  N   ASP B  27     129.290  82.640  77.250  1.00  0.00           N
ATOM    403  HN  ASP B  27     129.030  82.660  76.290  1.00  0.00           H
ATOM    404  CA  ASP B  27     130.620  83.120  77.580  1.00  0.00           C
ATOM    405  HA  ASP B  27     130.790  83.030  78.640  1.00  0.00           H
ATOM    406  CB  ASP B  27     131.670  82.460  76.620  1.00  0.00           C
ATOM    407  HB1 ASP B  27     131.130  82.320  75.660  1.00  0.00           H
ATOM    408  HB2 ASP B  27     132.500  83.180  76.400  1.00  0.00           H
ATOM    409  CG  ASP B  27     132.060  81.130  77.260  1.00  0.00           C
ATOM    410  OD1 ASP B  27     132.020  80.980  78.500  1.00  0.00           O
ATOM    411  OD2 ASP B  27     132.650  80.320  76.520  1.00  0.00           O
ATOM    412  C   ASP B  27     130.720  84.610  77.200  1.00  0.00           C
ATOM    413  O   ASP B  27     130.590  84.960  76.020  1.00  0.00           O
ATOM    414  N   ILE B  28     130.990  85.490  78.170  1.00  0.00           N
ATOM    415  HN  ILE B  28     131.280  85.290  79.100  1.00  0.00           H
ATOM    416  CA  ILE B  28     130.880  86.900  77.880  1.00  0.00           C
ATOM    417  HA  ILE B  28     130.620  87.130  76.860  1.00  0.00           H
ATOM    418  CB  ILE B  28     129.880  87.670  78.770  1.00  0.00           C
ATOM    419  HB  ILE B  28     129.960  87.570  79.870  1.00  0.00           H
ATOM    420  CG2 ILE B  28     130.040  89.140  78.370  1.00  0.00           C
ATOM    421 1HG2 ILE B  28     129.850  89.260  77.280  1.00  0.00           H
ATOM    422 2HG2 ILE B  28     129.280  89.800  78.840  1.00  0.00           H
ATOM    423 3HG2 ILE B  28     131.040  89.530  78.650  1.00  0.00           H
ATOM    424  CG1 ILE B  28     128.370  87.380  78.600  1.00  0.00           C
ATOM    425 1HG1 ILE B  28     128.100  87.420  77.530  1.00  0.00           H
ATOM    426 2HG1 ILE B  28     127.820  88.200  79.120  1.00  0.00           H
ATOM    427  CD  ILE B  28     127.970  86.140  79.320  1.00  0.00           C
ATOM    428  HD1 ILE B  28     127.350  86.270  80.230  1.00  0.00           H
ATOM    429  HD2 ILE B  28     127.270  85.380  78.900  1.00  0.00           H
ATOM    430  HD3 ILE B  28     128.830  85.530  79.680  1.00  0.00           H
ATOM    431  C   ILE B  28     132.300  87.480  78.150  1.00  0.00           C
ATOM    432  O   ILE B  28     132.920  87.360  79.210  1.00  0.00           O
ATOM    433  N   THR B  29     132.920  88.140  77.200  1.00  0.00           N
ATOM    434  HN  THR B  29     132.390  88.370  76.380  1.00  0.00           H
ATOM    435  CA  THR B  29     134.260  88.760  77.320  1.00  0.00           C
ATOM    436  HA  THR B  29     134.650  88.800  78.320  1.00  0.00           H
ATOM    437  CB  THR B  29     135.390  88.050  76.510  1.00  0.00           C
ATOM    438  HB  THR B  29     136.300  88.670  76.340  1.00  0.00           H
ATOM    439  OG1 THR B  29     134.900  87.530  75.290  1.00  0.00           O
ATOM    440  HG1 THR B  29     135.630  87.300  74.710  1.00  0.00           H
ATOM    441  CG2 THR B  29     135.750  86.790  77.330  1.00  0.00           C
ATOM    442 1HG2 THR B  29     134.960  86.020  77.460  1.00  0.00           H
ATOM    443 2HG2 THR B  29     136.590  86.250  76.840  1.00  0.00           H
ATOM    444 3HG2 THR B  29     136.160  87.000  78.340  1.00  0.00           H
ATOM    445  C   THR B  29     134.190  90.210  77.060  1.00  0.00           C
ATOM    446  O   THR B  29     133.390  90.800  76.330  1.00  0.00           O
ATOM    447  N   ALA B  30     135.100  90.970  77.780  1.00  0.00           N
ATOM    448  HN  ALA B  30     135.760  90.510  78.370  1.00  0.00           H
ATOM    449  CA  ALA B  30     135.310  92.400  77.610  1.00  0.00           C
ATOM    450  HA  ALA B  30     134.620  92.790  76.880  1.00  0.00           H
ATOM    451  CB  ALA B  30     135.120  93.210  78.920  1.00  0.00           C
ATOM    452  HB1 ALA B  30     134.300  92.750  79.510  1.00  0.00           H
ATOM    453  HB2 ALA B  30     135.970  93.130  79.630  1.00  0.00           H
ATOM    454  HB3 ALA B  30     134.980  94.310  78.830  1.00  0.00           H
ATOM    455  C   ALA B  30     136.680  92.650  76.930  1.00  0.00           C
ATOM    456  O   ALA B  30     137.560  91.830  76.950  1.00  0.00           O
ATOM    457  N   HIS B  31     136.850  93.800  76.370  1.00  0.00           N
ATOM    458  HN  HIS B  31     136.250  94.590  76.290  1.00  0.00           H
ATOM    459  CA  HIS B  31     138.090  94.120  75.710  1.00  0.00           C
ATOM    460  HA  HIS B  31     138.970  93.850  76.270  1.00  0.00           H
ATOM    461  CB  HIS B  31     138.180  93.690  74.220  1.00  0.00           C
ATOM    462  HB1 HIS B  31     138.090  92.580  74.210  1.00  0.00           H
ATOM    463  HB2 HIS B  31     137.300  94.120  73.720  1.00  0.00           H
ATOM    464  ND1 HIS B  31     140.700  93.860  74.060  1.00  0.00           N
ATOM    465  CG  HIS B  31     139.470  94.110  73.450  1.00  0.00           C
ATOM    466  CE1 HIS B  31     141.600  94.320  73.280  1.00  0.00           C
ATOM    467  HE1 HIS B  31     142.660  94.520  73.470  1.00  0.00           H
ATOM    468  NE2 HIS B  31     141.060  94.850  72.200  1.00  0.00           N
ATOM    469  HE2 HIS B  31     141.550  95.380  71.510  1.00  0.00           H
ATOM    470  CD2 HIS B  31     139.710  94.760  72.310  1.00  0.00           C
ATOM    471  HD2 HIS B  31     139.030  95.040  71.520  1.00  0.00           H
ATOM    472  C   HIS B  31     138.030  95.700  75.710  1.00  0.00           C
ATOM    473  O   HIS B  31     136.960  96.230  76.040  1.00  0.00           O
ATOM    474  N   ASP B  32     139.090  96.430  75.260  1.00  0.00           N
ATOM    475  HN  ASP B  32     139.940  96.000  74.960  1.00  0.00           H
ATOM    476  CA  ASP B  32     139.280  97.890  75.140  1.00  0.00           C
ATOM    477  HA  ASP B  32     139.230  98.330  76.130  1.00  0.00           H
ATOM    478  CB  ASP B  32     140.580  98.270  74.480  1.00  0.00           C
ATOM    479  HB1 ASP B  32     140.850  97.760  73.530  1.00  0.00           H
ATOM    480  HB2 ASP B  32     140.600  99.340  74.180  1.00  0.00           H
ATOM    481  CG  ASP B  32     141.710  98.160  75.440  1.00  0.00           C
ATOM    482  OD1 ASP B  32     142.840  98.390  74.930  1.00  0.00           O
ATOM    483  OD2 ASP B  32     141.450  97.850  76.640  1.00  0.00           O
ATOM    484  C   ASP B  32     138.200  98.400  74.190  1.00  0.00           C
ATOM    485  O   ASP B  32     138.140  98.160  73.000  1.00  0.00           O
ATOM    486  N   ASN B  33     137.200  99.150  74.710  1.00  0.00           N
ATOM    487  HN  ASN B  33     137.270  99.360  75.680  1.00  0.00           H
ATOM    488  CA  ASN B  33     136.060  99.770  74.110  1.00  0.00           C
ATOM    489  HA  ASN B  33     135.520 100.330  74.860  1.00  0.00           H
ATOM    490  CB  ASN B  33     136.470 100.860  73.060  1.00  0.00           C
ATOM    491  HB1 ASN B  33     137.040 100.350  72.260  1.00  0.00           H
ATOM    492  HB2 ASN B  33     135.640 101.460  72.620  1.00  0.00           H
ATOM    493  CG  ASN B  33     137.440 101.810  73.800  1.00  0.00           C
ATOM    494  OD1 ASN B  33     138.650 101.700  73.650  1.00  0.00           O
ATOM    495  ND2 ASN B  33     136.870 102.660  74.760  1.00  0.00           N
ATOM    496 1HD2 ASN B  33     137.440 103.020  75.500  1.00  0.00           H
ATOM    497 2HD2 ASN B  33     135.880 102.660  74.840  1.00  0.00           H
ATOM    498  C   ASN B  33     135.130  98.750  73.440  1.00  0.00           C
ATOM    499  O   ASN B  33     134.420  99.040  72.460  1.00  0.00           O
ATOM    500  N   LEU B  34     135.010  97.530  73.990  1.00  0.00           N
ATOM    501  HN  LEU B  34     135.620  97.200  74.700  1.00  0.00           H
ATOM    502  CA  LEU B  34     134.280  96.550  73.150  1.00  0.00           C
ATOM    503  HA  LEU B  34     133.360  97.000  72.810  1.00  0.00           H
ATOM    504  CB  LEU B  34     135.100  95.870  72.160  1.00  0.00           C
ATOM    505  HB1 LEU B  34     135.260  96.680  71.410  1.00  0.00           H
ATOM    506  HB2 LEU B  34     136.130  95.640  72.500  1.00  0.00           H
ATOM    507  CG  LEU B  34     134.690  94.720  71.290  1.00  0.00           C
ATOM    508  HG  LEU B  34     134.190  93.910  71.860  1.00  0.00           H
ATOM    509  CD1 LEU B  34     133.760  95.090  70.040  1.00  0.00           C
ATOM    510 1HD1 LEU B  34     134.090  95.970  69.460  1.00  0.00           H
ATOM    511 2HD1 LEU B  34     133.600  94.230  69.360  1.00  0.00           H
ATOM    512 3HD1 LEU B  34     132.740  95.330  70.430  1.00  0.00           H
ATOM    513  CD2 LEU B  34     135.980  94.230  70.700  1.00  0.00           C
ATOM    514 1HD2 LEU B  34     135.800  93.540  69.850  1.00  0.00           H
ATOM    515 2HD2 LEU B  34     136.440  95.100  70.190  1.00  0.00           H
ATOM    516 3HD2 LEU B  34     136.690  93.800  71.430  1.00  0.00           H
ATOM    517  C   LEU B  34     133.830  95.340  74.010  1.00  0.00           C
ATOM    518  O   LEU B  34     134.320  95.020  75.060  1.00  0.00           O
ATOM    519  N   LEU B  35     132.610  94.780  73.770  1.00  0.00           N
ATOM    520  HN  LEU B  35     132.180  95.210  72.980  1.00  0.00           H
ATOM    521  CA  LEU B  35     131.990  93.730  74.500  1.00  0.00           C
ATOM    522  HA  LEU B  35     132.710  93.290  75.180  1.00  0.00           H
ATOM    523  CB  LEU B  35     130.550  94.170  75.090  1.00  0.00           C
ATOM    524  HB1 LEU B  35     130.650  95.230  75.400  1.00  0.00           H
ATOM    525  HB2 LEU B  35     129.890  94.320  74.200  1.00  0.00           H
ATOM    526  CG  LEU B  35     129.970  93.290  76.200  1.00  0.00           C
ATOM    527  HG  LEU B  35     130.250  92.220  76.080  1.00  0.00           H
ATOM    528  CD1 LEU B  35     130.500  93.770  77.560  1.00  0.00           C
ATOM    529 1HD1 LEU B  35     131.600  93.630  77.610  1.00  0.00           H
ATOM    530 2HD1 LEU B  35     130.190  94.830  77.700  1.00  0.00           H
ATOM    531 3HD1 LEU B  35     129.960  93.140  78.300  1.00  0.00           H
ATOM    532  CD2 LEU B  35     128.410  93.480  76.140  1.00  0.00           C
ATOM    533 1HD2 LEU B  35     128.080  93.360  75.090  1.00  0.00           H
ATOM    534 2HD2 LEU B  35     128.020  92.690  76.810  1.00  0.00           H
ATOM    535 3HD2 LEU B  35     128.030  94.450  76.540  1.00  0.00           H
ATOM    536  C   LEU B  35     131.600  92.570  73.550  1.00  0.00           C
ATOM    537  O   LEU B  35     131.190  92.830  72.450  1.00  0.00           O
ATOM    538  N   ILE B  36     131.830  91.300  73.960  1.00  0.00           N
ATOM    539  HN  ILE B  36     132.130  91.050  74.880  1.00  0.00           H
ATOM    540  CA  ILE B  36     131.760  90.130  73.120  1.00  0.00           C
ATOM    541  HA  ILE B  36     131.300  90.300  72.150  1.00  0.00           H
ATOM    542  CB  ILE B  36     133.140  89.380  72.840  1.00  0.00           C
ATOM    543  HB  ILE B  36     133.650  89.080  73.780  1.00  0.00           H
ATOM    544  CG2 ILE B  36     132.830  88.200  71.930  1.00  0.00           C
ATOM    545 1HG2 ILE B  36     132.210  87.400  72.390  1.00  0.00           H
ATOM    546 2HG2 ILE B  36     132.330  88.560  71.000  1.00  0.00           H
ATOM    547 3HG2 ILE B  36     133.780  87.670  71.690  1.00  0.00           H
ATOM    548  CG1 ILE B  36     134.100  90.340  72.110  1.00  0.00           C
ATOM    549 1HG1 ILE B  36     133.580  91.220  71.660  1.00  0.00           H
ATOM    550 2HG1 ILE B  36     134.730  89.880  71.320  1.00  0.00           H
ATOM    551  CD  ILE B  36     135.100  90.870  73.150  1.00  0.00           C
ATOM    552  HD1 ILE B  36     134.580  91.320  74.020  1.00  0.00           H
ATOM    553  HD2 ILE B  36     135.730  90.040  73.540  1.00  0.00           H
ATOM    554  HD3 ILE B  36     135.740  91.650  72.680  1.00  0.00           H
ATOM    555  C   ILE B  36     130.910  89.200  73.900  1.00  0.00           C
ATOM    556  O   ILE B  36     131.060  88.790  75.070  1.00  0.00           O
ATOM    557  N   VAL B  37     129.880  88.700  73.230  1.00  0.00           N
ATOM    558  HN  VAL B  37     129.660  89.040  72.320  1.00  0.00           H
ATOM    559  CA  VAL B  37     129.020  87.720  73.850  1.00  0.00           C
ATOM    560  HA  VAL B  37     129.280  87.570  74.890  1.00  0.00           H
ATOM    561  CB  VAL B  37     127.590  88.310  73.880  1.00  0.00           C
ATOM    562  HB  VAL B  37     127.310  88.700  72.880  1.00  0.00           H
ATOM    563  CG1 VAL B  37     126.620  87.190  74.380  1.00  0.00           C
ATOM    564 1HG1 VAL B  37     126.480  86.400  73.610  1.00  0.00           H
ATOM    565 2HG1 VAL B  37     126.960  86.670  75.290  1.00  0.00           H
ATOM    566 3HG1 VAL B  37     125.620  87.630  74.610  1.00  0.00           H
ATOM    567  CG2 VAL B  37     127.550  89.380  74.900  1.00  0.00           C
ATOM    568 1HG2 VAL B  37     126.550  89.530  75.350  1.00  0.00           H
ATOM    569 2HG2 VAL B  37     128.150  88.980  75.740  1.00  0.00           H
ATOM    570 3HG2 VAL B  37     128.040  90.270  74.430  1.00  0.00           H
ATOM    571  C   VAL B  37     129.020  86.460  73.040  1.00  0.00           C
ATOM    572  O   VAL B  37     128.580  86.560  71.890  1.00  0.00           O
ATOM    573  N   LYS B  38     129.400  85.260  73.510  1.00  0.00           N
ATOM    574  HN  LYS B  38     129.980  85.260  74.320  1.00  0.00           H
ATOM    575  CA  LYS B  38     129.220  84.040  72.840  1.00  0.00           C
ATOM    576  HA  LYS B  38     128.740  84.190  71.890  1.00  0.00           H
ATOM    577  CB  LYS B  38     130.540  83.200  72.720  1.00  0.00           C
ATOM    578  HB1 LYS B  38     131.020  83.020  73.710  1.00  0.00           H
ATOM    579  HB2 LYS B  38     130.330  82.220  72.260  1.00  0.00           H
ATOM    580  CG  LYS B  38     131.620  83.780  71.780  1.00  0.00           C
ATOM    581  HG1 LYS B  38     131.510  84.860  72.030  1.00  0.00           H
ATOM    582  HG2 LYS B  38     131.300  83.720  70.710  1.00  0.00           H
ATOM    583  CD  LYS B  38     133.070  83.430  72.030  1.00  0.00           C
ATOM    584  HD1 LYS B  38     133.160  82.390  71.660  1.00  0.00           H
ATOM    585  HD2 LYS B  38     133.330  83.320  73.110  1.00  0.00           H
ATOM    586  CE  LYS B  38     134.050  84.370  71.370  1.00  0.00           C
ATOM    587  HE1 LYS B  38     135.090  84.200  71.720  1.00  0.00           H
ATOM    588  HE2 LYS B  38     133.750  85.440  71.390  1.00  0.00           H
ATOM    589  NZ  LYS B  38     134.200  84.060  69.890  1.00  0.00           N
ATOM    590  HZ1 LYS B  38     133.340  84.330  69.360  1.00  0.00           H
ATOM    591  HZ2 LYS B  38     134.990  84.650  69.550  1.00  0.00           H
ATOM    592  HZ3 LYS B  38     134.420  83.070  69.680  1.00  0.00           H
ATOM    593  C   LYS B  38     128.210  83.080  73.560  1.00  0.00           C
ATOM    594  O   LYS B  38     128.090  83.130  74.770  1.00  0.00           O
ATOM    595  N   GLY B  39     127.510  82.220  72.670  1.00  0.00           N
ATOM    596  HN  GLY B  39     127.600  82.430  71.700  1.00  0.00           H
ATOM    597  CA  GLY B  39     126.650  81.140  73.150  1.00  0.00           C
ATOM    598  HA1 GLY B  39     125.800  81.080  72.490  1.00  0.00           H
ATOM    599  HA2 GLY B  39     126.420  81.040  74.200  1.00  0.00           H
ATOM    600  C   GLY B  39     127.300  79.860  72.740  1.00  0.00           C
ATOM    601  O   GLY B  39     128.370  79.850  72.180  1.00  0.00           O
ATOM    602  N   ALA B  40     126.660  78.710  72.890  1.00  0.00           N
ATOM    603  HN  ALA B  40     125.720  78.540  73.180  1.00  0.00           H
ATOM    604  CA  ALA B  40     127.270  77.420  72.730  1.00  0.00           C
ATOM    605  HA  ALA B  40     128.260  77.440  73.170  1.00  0.00           H
ATOM    606  CB  ALA B  40     126.620  76.320  73.580  1.00  0.00           C
ATOM    607  HB1 ALA B  40     126.740  76.590  74.650  1.00  0.00           H
ATOM    608  HB2 ALA B  40     125.550  76.340  73.270  1.00  0.00           H
ATOM    609  HB3 ALA B  40     127.010  75.280  73.570  1.00  0.00           H
ATOM    610  C   ALA B  40     127.280  77.000  71.260  1.00  0.00           C
ATOM    611  O   ALA B  40     126.380  77.230  70.440  1.00  0.00           O
ATOM    612  N   HIS B  41     128.320  76.330  70.840  1.00  0.00           N
ATOM    613  HN  HIS B  41     129.010  75.990  71.470  1.00  0.00           H
ATOM    614  CA  HIS B  41     128.410  75.920  69.430  1.00  0.00           C
ATOM    615  HA  HIS B  41     128.000  76.720  68.840  1.00  0.00           H
ATOM    616  CB  HIS B  41     129.870  75.690  68.970  1.00  0.00           C
ATOM    617  HB1 HIS B  41     130.230  76.740  68.910  1.00  0.00           H
ATOM    618  HB2 HIS B  41     130.390  75.120  69.770  1.00  0.00           H
ATOM    619  ND1 HIS B  41     130.280  73.650  67.550  1.00  0.00           N
ATOM    620  CG  HIS B  41     130.090  75.060  67.590  1.00  0.00           C
ATOM    621  CE1 HIS B  41     130.710  73.400  66.360  1.00  0.00           C
ATOM    622  HE1 HIS B  41     130.620  72.420  65.900  1.00  0.00           H
ATOM    623  NE2 HIS B  41     130.930  74.540  65.600  1.00  0.00           N
ATOM    624  HE2 HIS B  41     131.090  74.560  64.610  1.00  0.00           H
ATOM    625  CD2 HIS B  41     130.510  75.590  66.410  1.00  0.00           C
ATOM    626  HD2 HIS B  41     130.470  76.600  66.010  1.00  0.00           H
ATOM    627  C   HIS B  41     127.560  74.640  69.140  1.00  0.00           C
ATOM    628  O   HIS B  41     127.370  73.700  69.910  1.00  0.00           O
ATOM    629  N   ALA B  42     126.870  74.610  67.960  1.00  0.00           N
ATOM    630  HN  ALA B  42     127.070  75.340  67.300  1.00  0.00           H
ATOM    631  CA  ALA B  42     125.970  73.520  67.590  1.00  0.00           C
ATOM    632  HA  ALA B  42     125.130  73.410  68.260  1.00  0.00           H
ATOM    633  CB  ALA B  42     125.370  73.990  66.160  1.00  0.00           C
ATOM    634  HB1 ALA B  42     125.050  75.040  66.270  1.00  0.00           H
ATOM    635  HB2 ALA B  42     126.190  73.820  65.430  1.00  0.00           H
ATOM    636  HB3 ALA B  42     124.540  73.300  65.890  1.00  0.00           H
ATOM    637  C   ALA B  42     126.600  72.100  67.520  1.00  0.00           C
ATOM    638  O   ALA B  42     125.970  71.050  67.760  1.00  0.00           O
ATOM    639  N   GLY B  43     127.880  72.090  67.240  1.00  0.00           N
ATOM    640  HN  GLY B  43     128.430  72.910  67.110  1.00  0.00           H
ATOM    641  CA  GLY B  43     128.640  70.840  67.080  1.00  0.00           C
ATOM    642  HA1 GLY B  43     129.630  71.190  66.800  1.00  0.00           H
ATOM    643  HA2 GLY B  43     128.150  70.240  66.320  1.00  0.00           H
ATOM    644  C   GLY B  43     128.870  70.110  68.320  1.00  0.00           C
ATOM    645  O   GLY B  43     128.770  68.900  68.430  1.00  0.00           O
ATOM    646  N   GLU B  44     129.170  70.930  69.360  1.00  0.00           N
ATOM    647  HN  GLU B  44     129.310  71.880  69.090  1.00  0.00           H
ATOM    648  CA  GLU B  44     129.370  70.530  70.760  1.00  0.00           C
ATOM    649  HA  GLU B  44     129.930  69.610  70.700  1.00  0.00           H
ATOM    650  CB  GLU B  44     130.230  71.520  71.550  1.00  0.00           C
ATOM    651  HB1 GLU B  44     129.740  72.510  71.540  1.00  0.00           H
ATOM    652  HB2 GLU B  44     130.370  71.280  72.630  1.00  0.00           H
ATOM    653  CG  GLU B  44     131.670  71.610  70.970  1.00  0.00           C
ATOM    654  HG1 GLU B  44     131.580  71.780  69.880  1.00  0.00           H
ATOM    655  HG2 GLU B  44     132.320  70.710  71.010  1.00  0.00           H
ATOM    656  CD  GLU B  44     132.400  72.800  71.620  1.00  0.00           C
ATOM    657  OE1 GLU B  44     132.380  73.890  71.010  1.00  0.00           O
ATOM    658  OE2 GLU B  44     132.930  72.690  72.790  1.00  0.00           O
ATOM    659  C   GLU B  44     128.100  70.150  71.500  1.00  0.00           C
ATOM    660  O   GLU B  44     128.080  69.410  72.440  1.00  0.00           O
ATOM    661  N   GLN B  45     126.900  70.690  71.140  1.00  0.00           N
ATOM    662  HN  GLN B  45     126.970  71.410  70.450  1.00  0.00           H
ATOM    663  CA  GLN B  45     125.640  70.390  71.800  1.00  0.00           C
ATOM    664  HA  GLN B  45     125.800  69.950  72.780  1.00  0.00           H
ATOM    665  CB  GLN B  45     124.790  71.670  72.040  1.00  0.00           C
ATOM    666  HB1 GLN B  45     124.390  72.010  71.070  1.00  0.00           H
ATOM    667  HB2 GLN B  45     123.920  71.210  72.570  1.00  0.00           H
ATOM    668  CG  GLN B  45     125.340  72.870  72.770  1.00  0.00           C
ATOM    669  HG1 GLN B  45     124.520  73.590  72.950  1.00  0.00           H
ATOM    670  HG2 GLN B  45     126.110  73.390  72.170  1.00  0.00           H
ATOM    671  CD  GLN B  45     125.810  72.480  74.130  1.00  0.00           C
ATOM    672  OE1 GLN B  45     124.910  72.450  74.980  1.00  0.00           O
ATOM    673  NE2 GLN B  45     127.080  72.150  74.430  1.00  0.00           N
ATOM    674 1HE2 GLN B  45     127.530  72.270  75.320  1.00  0.00           H
ATOM    675 2HE2 GLN B  45     127.700  71.670  73.820  1.00  0.00           H
ATOM    676  C   GLN B  45     124.910  69.190  71.000  1.00  0.00           C
ATOM    677  O   GLN B  45     124.610  69.450  69.800  1.00  0.00           O
ATOM    678  N   PRO B  46     124.570  68.060  71.560  1.00  0.00           N
ATOM    679  CD  PRO B  46     125.260  67.540  72.750  1.00  0.00           C
ATOM    680  HD1 PRO B  46     125.140  68.210  73.630  1.00  0.00           H
ATOM    681  HD2 PRO B  46     126.330  67.370  72.500  1.00  0.00           H
ATOM    682  CA  PRO B  46     123.740  67.040  70.930  1.00  0.00           C
ATOM    683  HA  PRO B  46     124.390  66.430  70.310  1.00  0.00           H
ATOM    684  CB  PRO B  46     123.320  66.180  72.170  1.00  0.00           C
ATOM    685  HB1 PRO B  46     122.580  66.760  72.780  1.00  0.00           H
ATOM    686  HB2 PRO B  46     122.990  65.150  71.930  1.00  0.00           H
ATOM    687  CG  PRO B  46     124.640  66.190  73.050  1.00  0.00           C
ATOM    688  HG1 PRO B  46     125.300  65.450  72.540  1.00  0.00           H
ATOM    689  HG2 PRO B  46     124.490  65.870  74.100  1.00  0.00           H
ATOM    690  C   PRO B  46     122.550  67.440  70.060  1.00  0.00           C
ATOM    691  O   PRO B  46     121.680  68.110  70.640  1.00  0.00           O
ATOM    692  N   GLU B  47     122.520  67.070  68.740  1.00  0.00           N
ATOM    693  HN  GLU B  47     123.280  66.660  68.250  1.00  0.00           H
ATOM    694  CA  GLU B  47     121.520  67.420  67.750  1.00  0.00           C
ATOM    695  HA  GLU B  47     121.700  68.470  67.590  1.00  0.00           H
ATOM    696  CB  GLU B  47     121.800  66.720  66.440  1.00  0.00           C
ATOM    697  HB1 GLU B  47     122.050  65.660  66.650  1.00  0.00           H
ATOM    698  HB2 GLU B  47     120.940  66.860  65.760  1.00  0.00           H
ATOM    699  CG  GLU B  47     122.970  67.350  65.700  1.00  0.00           C
ATOM    700  HG1 GLU B  47     123.920  67.410  66.270  1.00  0.00           H
ATOM    701  HG2 GLU B  47     122.770  68.420  65.470  1.00  0.00           H
ATOM    702  CD  GLU B  47     123.370  66.710  64.420  1.00  0.00           C
ATOM    703  OE1 GLU B  47     122.870  67.180  63.380  1.00  0.00           O
ATOM    704  OE2 GLU B  47     124.160  65.730  64.450  1.00  0.00           O
ATOM    705  C   GLU B  47     120.010  67.430  68.150  1.00  0.00           C
ATOM    706  O   GLU B  47     119.460  66.420  68.610  1.00  0.00           O
ATOM    707  N   ARG B  48     119.480  68.650  67.990  1.00  0.00           N
ATOM    708  HN  ARG B  48     119.930  69.410  67.530  1.00  0.00           H
ATOM    709  CA  ARG B  48     118.090  68.950  68.260  1.00  0.00           C
ATOM    710  HA  ARG B  48     117.790  68.260  69.020  1.00  0.00           H
ATOM    711  CB  ARG B  48     117.820  70.390  68.780  1.00  0.00           C
ATOM    712  HB1 ARG B  48     118.550  71.120  68.360  1.00  0.00           H
ATOM    713  HB2 ARG B  48     116.760  70.690  68.620  1.00  0.00           H
ATOM    714  CG  ARG B  48     117.880  70.500  70.310  1.00  0.00           C
ATOM    715  HG1 ARG B  48     117.190  69.790  70.820  1.00  0.00           H
ATOM    716  HG2 ARG B  48     117.360  71.470  70.460  1.00  0.00           H
ATOM    717  CD  ARG B  48     119.290  70.630  70.830  1.00  0.00           C
ATOM    718  HD1 ARG B  48     119.840  71.410  70.260  1.00  0.00           H
ATOM    719  HD2 ARG B  48     119.730  69.610  70.700  1.00  0.00           H
ATOM    720  NE  ARG B  48     119.230  71.070  72.220  1.00  0.00           N
ATOM    721  HE  ARG B  48     118.380  71.490  72.550  1.00  0.00           H
ATOM    722  CZ  ARG B  48     120.240  70.900  73.080  1.00  0.00           C
ATOM    723  NH1 ARG B  48     121.370  70.360  72.760  1.00  0.00           N
ATOM    724 1HH1 ARG B  48     121.890  69.960  73.520  1.00  0.00           H
ATOM    725 2HH1 ARG B  48     121.660  70.380  71.800  1.00  0.00           H
ATOM    726  NH2 ARG B  48     119.990  71.100  74.400  1.00  0.00           N
ATOM    727 1HH2 ARG B  48     120.810  71.280  74.950  1.00  0.00           H
ATOM    728 2HH2 ARG B  48     119.180  71.610  74.670  1.00  0.00           H
ATOM    729  C   ARG B  48     117.300  68.520  67.020  1.00  0.00           C
ATOM    730  O   ARG B  48     117.780  68.550  65.870  1.00  0.00           O
ATOM    731  N   THR B  49     116.010  68.160  67.220  1.00  0.00           N
ATOM    732  HN  THR B  49     115.610  68.240  68.120  1.00  0.00           H
ATOM    733  CA  THR B  49     115.150  67.500  66.220  1.00  0.00           C
ATOM    734  HA  THR B  49     115.580  67.870  65.300  1.00  0.00           H
ATOM    735  CB  THR B  49     115.190  66.000  66.110  1.00  0.00           C
ATOM    736  HB  THR B  49     116.150  65.710  65.630  1.00  0.00           H
ATOM    737  OG1 THR B  49     114.050  65.530  65.410  1.00  0.00           O
ATOM    738  HG1 THR B  49     113.980  64.570  65.470  1.00  0.00           H
ATOM    739  CG2 THR B  49     115.180  65.230  67.460  1.00  0.00           C
ATOM    740 1HG2 THR B  49     114.860  64.180  67.260  1.00  0.00           H
ATOM    741 2HG2 THR B  49     116.140  65.200  68.010  1.00  0.00           H
ATOM    742 3HG2 THR B  49     114.480  65.700  68.200  1.00  0.00           H
ATOM    743  C   THR B  49     113.780  68.100  66.350  1.00  0.00           C
ATOM    744  O   THR B  49     113.230  68.240  67.460  1.00  0.00           O
ATOM    745  N   TYR B  50     113.220  68.610  65.260  1.00  0.00           N
ATOM    746  HN  TYR B  50     113.690  68.520  64.390  1.00  0.00           H
ATOM    747  CA  TYR B  50     112.090  69.460  65.180  1.00  0.00           C
ATOM    748  HA  TYR B  50     111.560  69.260  66.100  1.00  0.00           H
ATOM    749  CB  TYR B  50     112.580  70.990  64.930  1.00  0.00           C
ATOM    750  HB1 TYR B  50     113.280  70.990  64.060  1.00  0.00           H
ATOM    751  HB2 TYR B  50     111.800  71.670  64.520  1.00  0.00           H
ATOM    752  CG  TYR B  50     113.140  71.480  66.150  1.00  0.00           C
ATOM    753  CD1 TYR B  50     114.460  71.890  66.190  1.00  0.00           C
ATOM    754  HD1 TYR B  50     114.920  71.800  65.220  1.00  0.00           H
ATOM    755  CE1 TYR B  50     115.020  72.450  67.360  1.00  0.00           C
ATOM    756  HE1 TYR B  50     116.070  72.580  67.540  1.00  0.00           H
ATOM    757  CZ  TYR B  50     114.200  72.550  68.510  1.00  0.00           C
ATOM    758  OH  TYR B  50     114.670  72.990  69.770  1.00  0.00           O
ATOM    759  HH  TYR B  50     113.890  73.050  70.330  1.00  0.00           H
ATOM    760  CD2 TYR B  50     112.310  71.670  67.230  1.00  0.00           C
ATOM    761  HD2 TYR B  50     111.260  71.420  67.220  1.00  0.00           H
ATOM    762  CE2 TYR B  50     112.830  72.240  68.420  1.00  0.00           C
ATOM    763  HE2 TYR B  50     112.170  72.360  69.260  1.00  0.00           H
ATOM    764  C   TYR B  50     111.090  69.130  64.070  1.00  0.00           C
ATOM    765  O   TYR B  50     111.510  68.880  62.940  1.00  0.00           O
ATOM    766  N   LEU B  51     109.800  69.260  64.330  1.00  0.00           N
ATOM    767  HN  LEU B  51     109.570  69.460  65.280  1.00  0.00           H
ATOM    768  CA  LEU B  51     108.790  69.320  63.300  1.00  0.00           C
ATOM    769  HA  LEU B  51     109.000  68.490  62.640  1.00  0.00           H
ATOM    770  CB  LEU B  51     107.370  69.120  63.860  1.00  0.00           C
ATOM    771  HB1 LEU B  51     107.160  69.960  64.560  1.00  0.00           H
ATOM    772  HB2 LEU B  51     106.640  69.210  63.030  1.00  0.00           H
ATOM    773  CG  LEU B  51     107.050  67.790  64.620  1.00  0.00           C
ATOM    774  HG  LEU B  51     107.630  67.940  65.560  1.00  0.00           H
ATOM    775  CD1 LEU B  51     105.550  67.510  64.960  1.00  0.00           C
ATOM    776 1HD1 LEU B  51     105.480  66.480  65.380  1.00  0.00           H
ATOM    777 2HD1 LEU B  51     105.040  68.200  65.670  1.00  0.00           H
ATOM    778 3HD1 LEU B  51     104.900  67.470  64.060  1.00  0.00           H
ATOM    779  CD2 LEU B  51     107.650  66.570  63.800  1.00  0.00           C
ATOM    780 1HD2 LEU B  51     107.350  65.620  64.280  1.00  0.00           H
ATOM    781 2HD2 LEU B  51     107.070  66.510  62.860  1.00  0.00           H
ATOM    782 3HD2 LEU B  51     108.760  66.690  63.710  1.00  0.00           H
ATOM    783  C   LEU B  51     108.920  70.560  62.450  1.00  0.00           C
ATOM    784  O   LEU B  51     109.060  70.500  61.210  1.00  0.00           O
ATOM    785  N   TYR B  52     108.850  71.720  63.170  1.00  0.00           N
ATOM    786  HN  TYR B  52     108.860  71.740  64.170  1.00  0.00           H
ATOM    787  CA  TYR B  52     109.000  73.000  62.510  1.00  0.00           C
ATOM    788  HA  TYR B  52     109.560  72.910  61.600  1.00  0.00           H
ATOM    789  CB  TYR B  52     107.640  73.650  62.050  1.00  0.00           C
ATOM    790  HB1 TYR B  52     107.390  73.210  61.060  1.00  0.00           H
ATOM    791  HB2 TYR B  52     106.870  73.500  62.840  1.00  0.00           H
ATOM    792  CG  TYR B  52     107.770  75.240  61.850  1.00  0.00           C
ATOM    793  CD1 TYR B  52     107.560  76.190  62.950  1.00  0.00           C
ATOM    794  HD1 TYR B  52     107.270  75.850  63.930  1.00  0.00           H
ATOM    795  CE1 TYR B  52     107.670  77.490  62.590  1.00  0.00           C
ATOM    796  HE1 TYR B  52     107.290  78.260  63.260  1.00  0.00           H
ATOM    797  CZ  TYR B  52     108.080  77.920  61.340  1.00  0.00           C
ATOM    798  OH  TYR B  52     108.120  79.320  61.150  1.00  0.00           O
ATOM    799  HH  TYR B  52     108.280  79.540  60.230  1.00  0.00           H
ATOM    800  CD2 TYR B  52     108.150  75.630  60.580  1.00  0.00           C
ATOM    801  HD2 TYR B  52     108.320  74.780  59.930  1.00  0.00           H
ATOM    802  CE2 TYR B  52     108.350  76.950  60.310  1.00  0.00           C
ATOM    803  HE2 TYR B  52     108.750  77.200  59.330  1.00  0.00           H
ATOM    804  C   TYR B  52     109.860  73.900  63.370  1.00  0.00           C
ATOM    805  O   TYR B  52     109.760  73.870  64.580  1.00  0.00           O
ATOM    806  N   GLN B  53     110.830  74.600  62.770  1.00  0.00           N
ATOM    807  HN  GLN B  53     110.870  74.740  61.790  1.00  0.00           H
ATOM    808  CA  GLN B  53     111.700  75.430  63.610  1.00  0.00           C
ATOM    809  HA  GLN B  53     111.180  75.550  64.550  1.00  0.00           H
ATOM    810  CB  GLN B  53     113.090  74.820  63.820  1.00  0.00           C
ATOM    811  HB1 GLN B  53     112.990  74.150  64.700  1.00  0.00           H
ATOM    812  HB2 GLN B  53     113.290  74.270  62.870  1.00  0.00           H
ATOM    813  CG  GLN B  53     114.320  75.750  64.220  1.00  0.00           C
ATOM    814  HG1 GLN B  53     114.210  76.250  65.200  1.00  0.00           H
ATOM    815  HG2 GLN B  53     114.320  76.570  63.470  1.00  0.00           H
ATOM    816  CD  GLN B  53     115.680  75.090  64.240  1.00  0.00           C
ATOM    817  OE1 GLN B  53     116.500  74.980  65.180  1.00  0.00           O
ATOM    818  NE2 GLN B  53     115.930  74.400  63.120  1.00  0.00           N
ATOM    819 1HE2 GLN B  53     115.370  74.550  62.310  1.00  0.00           H
ATOM    820 2HE2 GLN B  53     116.750  73.820  63.130  1.00  0.00           H
ATOM    821  C   GLN B  53     111.750  76.810  62.970  1.00  0.00           C
ATOM    822  O   GLN B  53     112.040  76.900  61.790  1.00  0.00           O
ATOM    823  N   GLY B  54     111.430  77.860  63.760  1.00  0.00           N
ATOM    824  HN  GLY B  54     111.230  77.820  64.740  1.00  0.00           H
ATOM    825  CA  GLY B  54     111.680  79.270  63.220  1.00  0.00           C
ATOM    826  HA1 GLY B  54     110.710  79.730  63.120  1.00  0.00           H
ATOM    827  HA2 GLY B  54     112.250  79.200  62.310  1.00  0.00           H
ATOM    828  C   GLY B  54     112.490  80.080  64.140  1.00  0.00           C
ATOM    829  O   GLY B  54     112.950  81.100  63.710  1.00  0.00           O
ATOM    830  N   ILE B  55     112.710  79.590  65.450  1.00  0.00           N
ATOM    831  HN  ILE B  55     112.270  78.750  65.770  1.00  0.00           H
ATOM    832  CA  ILE B  55     113.680  80.090  66.400  1.00  0.00           C
ATOM    833  HA  ILE B  55     113.600  81.160  66.360  1.00  0.00           H
ATOM    834  CB  ILE B  55     113.590  79.550  67.900  1.00  0.00           C
ATOM    835  HB  ILE B  55     113.790  78.460  67.860  1.00  0.00           H
ATOM    836  CG2 ILE B  55     114.560  80.380  68.740  1.00  0.00           C
ATOM    837 1HG2 ILE B  55     114.510  79.960  69.770  1.00  0.00           H
ATOM    838 2HG2 ILE B  55     115.590  80.340  68.330  1.00  0.00           H
ATOM    839 3HG2 ILE B  55     114.180  81.420  68.860  1.00  0.00           H
ATOM    840  CG1 ILE B  55     112.150  79.590  68.370  1.00  0.00           C
ATOM    841 1HG1 ILE B  55     111.450  79.110  67.660  1.00  0.00           H
ATOM    842 2HG1 ILE B  55     111.790  80.640  68.410  1.00  0.00           H
ATOM    843  CD  ILE B  55     111.960  78.860  69.740  1.00  0.00           C
ATOM    844  HD1 ILE B  55     112.460  79.460  70.530  1.00  0.00           H
ATOM    845  HD2 ILE B  55     110.920  78.690  70.090  1.00  0.00           H
ATOM    846  HD3 ILE B  55     112.400  77.850  69.740  1.00  0.00           H
ATOM    847  C   ILE B  55     115.030  79.770  65.770  1.00  0.00           C
ATOM    848  O   ILE B  55     115.310  78.600  65.350  1.00  0.00           O
ATOM    849  N   ALA B  56     116.060  80.700  65.770  1.00  0.00           N
ATOM    850  HN  ALA B  56     115.880  81.620  66.120  1.00  0.00           H
ATOM    851  CA  ALA B  56     117.340  80.550  65.180  1.00  0.00           C
ATOM    852  HA  ALA B  56     117.300  80.450  64.110  1.00  0.00           H
ATOM    853  CB  ALA B  56     118.090  81.810  65.400  1.00  0.00           C
ATOM    854  HB1 ALA B  56     118.170  82.080  66.480  1.00  0.00           H
ATOM    855  HB2 ALA B  56     119.100  81.810  64.950  1.00  0.00           H
ATOM    856  HB3 ALA B  56     117.430  82.560  64.910  1.00  0.00           H
ATOM    857  C   ALA B  56     118.140  79.420  65.740  1.00  0.00           C
ATOM    858  O   ALA B  56     118.030  79.100  66.940  1.00  0.00           O
ATOM    859  N   GLU B  57     118.990  78.730  64.900  1.00  0.00           N
ATOM    860  HN  GLU B  57     118.910  78.990  63.950  1.00  0.00           H
ATOM    861  CA  GLU B  57     120.020  77.750  65.330  1.00  0.00           C
ATOM    862  HA  GLU B  57     119.510  76.970  65.880  1.00  0.00           H
ATOM    863  CB  GLU B  57     120.680  77.060  64.120  1.00  0.00           C
ATOM    864  HB1 GLU B  57     120.980  77.800  63.340  1.00  0.00           H
ATOM    865  HB2 GLU B  57     121.660  76.600  64.340  1.00  0.00           H
ATOM    866  CG  GLU B  57     119.720  75.990  63.490  1.00  0.00           C
ATOM    867  HG1 GLU B  57     118.640  76.200  63.620  1.00  0.00           H
ATOM    868  HG2 GLU B  57     119.930  74.990  63.940  1.00  0.00           H
ATOM    869  CD  GLU B  57     120.120  75.800  62.060  1.00  0.00           C
ATOM    870  OE1 GLU B  57     119.770  76.710  61.290  1.00  0.00           O
ATOM    871  OE2 GLU B  57     120.720  74.790  61.630  1.00  0.00           O
ATOM    872  C   GLU B  57     121.100  78.150  66.240  1.00  0.00           C
ATOM    873  O   GLU B  57     121.290  79.350  66.520  1.00  0.00           O
ATOM    874  N   ARG B  58     121.860  77.200  66.770  1.00  0.00           N
ATOM    875  HN  ARG B  58     121.660  76.220  66.680  1.00  0.00           H
ATOM    876  CA  ARG B  58     123.070  77.430  67.610  1.00  0.00           C
ATOM    877  HA  ARG B  58     122.700  78.220  68.250  1.00  0.00           H
ATOM    878  CB  ARG B  58     123.430  76.200  68.480  1.00  0.00           C
ATOM    879  HB1 ARG B  58     123.270  75.210  68.000  1.00  0.00           H
ATOM    880  HB2 ARG B  58     124.510  76.260  68.730  1.00  0.00           H
ATOM    881  CG  ARG B  58     122.620  76.160  69.910  1.00  0.00           C
ATOM    882  HG1 ARG B  58     121.510  76.210  69.770  1.00  0.00           H
ATOM    883  HG2 ARG B  58     122.790  77.160  70.360  1.00  0.00           H
ATOM    884  CD  ARG B  58     123.010  75.050  70.830  1.00  0.00           C
ATOM    885  HD1 ARG B  58     124.110  75.080  70.980  1.00  0.00           H
ATOM    886  HD2 ARG B  58     122.710  74.060  70.440  1.00  0.00           H
ATOM    887  NE  ARG B  58     122.350  75.130  72.180  1.00  0.00           N
ATOM    888  HE  ARG B  58     122.840  75.360  73.020  1.00  0.00           H
ATOM    889  CZ  ARG B  58     121.080  74.760  72.430  1.00  0.00           C
ATOM    890  NH1 ARG B  58     120.190  74.600  71.460  1.00  0.00           N
ATOM    891 1HH1 ARG B  58     119.250  74.420  71.750  1.00  0.00           H
ATOM    892 2HH1 ARG B  58     120.550  74.350  70.560  1.00  0.00           H
ATOM    893  NH2 ARG B  58     120.580  74.980  73.610  1.00  0.00           N
ATOM    894 1HH2 ARG B  58     119.580  75.050  73.680  1.00  0.00           H
ATOM    895 2HH2 ARG B  58     121.070  75.460  74.330  1.00  0.00           H
ATOM    896  C   ARG B  58     124.280  77.970  66.790  1.00  0.00           C
ATOM    897  O   ARG B  58     124.330  77.870  65.540  1.00  0.00           O
ATOM    898  N   ASN B  59     125.330  78.520  67.470  1.00  0.00           N
ATOM    899  HN  ASN B  59     125.180  78.470  68.450  1.00  0.00           H
ATOM    900  CA  ASN B  59     126.410  79.270  66.920  1.00  0.00           C
ATOM    901  HA  ASN B  59     127.190  79.020  67.620  1.00  0.00           H
ATOM    902  CB  ASN B  59     126.910  78.990  65.410  1.00  0.00           C
ATOM    903  HB1 ASN B  59     126.180  79.350  64.660  1.00  0.00           H
ATOM    904  HB2 ASN B  59     127.810  79.620  65.230  1.00  0.00           H
ATOM    905  CG  ASN B  59     127.340  77.530  65.030  1.00  0.00           C
ATOM    906  OD1 ASN B  59     127.030  76.630  65.820  1.00  0.00           O
ATOM    907  ND2 ASN B  59     128.080  77.410  63.830  1.00  0.00           N
ATOM    908 1HD2 ASN B  59     128.030  78.100  63.110  1.00  0.00           H
ATOM    909 2HD2 ASN B  59     128.540  76.550  63.630  1.00  0.00           H
ATOM    910  C   ASN B  59     126.080  80.730  67.140  1.00  0.00           C
ATOM    911  O   ASN B  59     126.240  81.480  66.140  1.00  0.00           O
ATOM    912  N   PHE B  60     125.480  81.160  68.320  1.00  0.00           N
ATOM    913  HN  PHE B  60     125.060  80.650  69.070  1.00  0.00           H
ATOM    914  CA  PHE B  60     125.240  82.560  68.680  1.00  0.00           C
ATOM    915  HA  PHE B  60     124.800  82.980  67.790  1.00  0.00           H
ATOM    916  CB  PHE B  60     124.030  82.520  69.610  1.00  0.00           C
ATOM    917  HB1 PHE B  60     123.210  82.030  69.030  1.00  0.00           H
ATOM    918  HB2 PHE B  60     124.190  81.820  70.450  1.00  0.00           H
ATOM    919  CG  PHE B  60     123.680  83.850  70.230  1.00  0.00           C
ATOM    920  CD1 PHE B  60     124.360  84.290  71.450  1.00  0.00           C
ATOM    921  HD1 PHE B  60     125.080  83.630  71.910  1.00  0.00           H
ATOM    922  CE1 PHE B  60     124.010  85.510  72.020  1.00  0.00           C
ATOM    923  HE1 PHE B  60     124.400  85.870  72.960  1.00  0.00           H
ATOM    924  CZ  PHE B  60     123.020  86.310  71.460  1.00  0.00           C
ATOM    925  HZ  PHE B  60     122.730  87.270  71.870  1.00  0.00           H
ATOM    926  CD2 PHE B  60     122.810  84.760  69.620  1.00  0.00           C
ATOM    927  HD2 PHE B  60     122.370  84.400  68.710  1.00  0.00           H
ATOM    928  CE2 PHE B  60     122.490  85.920  70.260  1.00  0.00           C
ATOM    929  HE2 PHE B  60     121.860  86.580  69.690  1.00  0.00           H
ATOM    930  C   PHE B  60     126.500  83.390  69.040  1.00  0.00           C
ATOM    931  O   PHE B  60     127.230  83.070  69.980  1.00  0.00           O
ATOM    932  N   GLU B  61     126.890  84.440  68.260  1.00  0.00           N
ATOM    933  HN  GLU B  61     126.380  84.880  67.530  1.00  0.00           H
ATOM    934  CA  GLU B  61     127.860  85.470  68.830  1.00  0.00           C
ATOM    935  HA  GLU B  61     127.820  85.310  69.890  1.00  0.00           H
ATOM    936  CB  GLU B  61     129.290  85.240  68.280  1.00  0.00           C
ATOM    937  HB1 GLU B  61     129.640  84.290  68.740  1.00  0.00           H
ATOM    938  HB2 GLU B  61     129.190  85.070  67.180  1.00  0.00           H
ATOM    939  CG  GLU B  61     130.330  86.310  68.590  1.00  0.00           C
ATOM    940  HG1 GLU B  61     130.500  86.320  69.690  1.00  0.00           H
ATOM    941  HG2 GLU B  61     130.020  87.340  68.310  1.00  0.00           H
ATOM    942  CD  GLU B  61     131.630  86.060  67.860  1.00  0.00           C
ATOM    943  OE1 GLU B  61     132.270  85.030  68.230  1.00  0.00           O
ATOM    944  OE2 GLU B  61     132.030  86.870  66.960  1.00  0.00           O
ATOM    945  C   GLU B  61     127.370  86.850  68.490  1.00  0.00           C
ATOM    946  O   GLU B  61     126.900  87.130  67.400  1.00  0.00           O
ATOM    947  N   ARG B  62     127.550  87.820  69.450  1.00  0.00           N
ATOM    948  HN  ARG B  62     127.940  87.540  70.330  1.00  0.00           H
ATOM    949  CA  ARG B  62     127.240  89.180  69.190  1.00  0.00           C
ATOM    950  HA  ARG B  62     127.100  89.330  68.130  1.00  0.00           H
ATOM    951  CB  ARG B  62     126.000  89.720  69.900  1.00  0.00           C
ATOM    952  HB1 ARG B  62     126.070  89.640  71.010  1.00  0.00           H
ATOM    953  HB2 ARG B  62     125.880  90.790  69.620  1.00  0.00           H
ATOM    954  CG  ARG B  62     124.720  88.980  69.540  1.00  0.00           C
ATOM    955  HG1 ARG B  62     123.920  89.270  70.260  1.00  0.00           H
ATOM    956  HG2 ARG B  62     124.760  87.880  69.700  1.00  0.00           H
ATOM    957  CD  ARG B  62     124.220  89.250  68.130  1.00  0.00           C
ATOM    958  HD1 ARG B  62     125.070  89.040  67.450  1.00  0.00           H
ATOM    959  HD2 ARG B  62     123.900  90.310  68.030  1.00  0.00           H
ATOM    960  NE  ARG B  62     123.050  88.360  67.890  1.00  0.00           N
ATOM    961  HE  ARG B  62     122.140  88.640  68.200  1.00  0.00           H
ATOM    962  CZ  ARG B  62     123.030  87.290  67.090  1.00  0.00           C
ATOM    963  NH1 ARG B  62     124.060  86.690  66.650  1.00  0.00           N
ATOM    964 1HH1 ARG B  62     124.040  85.740  66.320  1.00  0.00           H
ATOM    965 2HH1 ARG B  62     124.950  87.040  66.930  1.00  0.00           H
ATOM    966  NH2 ARG B  62     121.820  86.720  66.910  1.00  0.00           N
ATOM    967 1HH2 ARG B  62     121.790  85.840  66.430  1.00  0.00           H
ATOM    968 2HH2 ARG B  62     121.020  87.290  67.090  1.00  0.00           H
ATOM    969  C   ARG B  62     128.360  90.150  69.620  1.00  0.00           C
ATOM    970  O   ARG B  62     129.250  89.840  70.470  1.00  0.00           O
ATOM    971  N   LYS B  63     128.380  91.380  69.020  1.00  0.00           N
ATOM    972  HN  LYS B  63     127.700  91.650  68.340  1.00  0.00           H
ATOM    973  CA  LYS B  63     129.460  92.270  69.390  1.00  0.00           C
ATOM    974  HA  LYS B  63     129.930  92.050  70.340  1.00  0.00           H
ATOM    975  CB  LYS B  63     130.600  92.080  68.350  1.00  0.00           C
ATOM    976  HB1 LYS B  63     130.240  92.130  67.300  1.00  0.00           H
ATOM    977  HB2 LYS B  63     131.290  92.930  68.530  1.00  0.00           H
ATOM    978  CG  LYS B  63     131.460  90.860  68.540  1.00  0.00           C
ATOM    979  HG1 LYS B  63     130.810  89.990  68.280  1.00  0.00           H
ATOM    980  HG2 LYS B  63     131.760  90.780  69.610  1.00  0.00           H
ATOM    981  CD  LYS B  63     132.670  90.730  67.590  1.00  0.00           C
ATOM    982  HD1 LYS B  63     133.120  89.760  67.900  1.00  0.00           H
ATOM    983  HD2 LYS B  63     133.380  91.580  67.670  1.00  0.00           H
ATOM    984  CE  LYS B  63     132.340  90.640  66.120  1.00  0.00           C
ATOM    985  HE1 LYS B  63     133.230  90.590  65.460  1.00  0.00           H
ATOM    986  HE2 LYS B  63     131.740  91.520  65.810  1.00  0.00           H
ATOM    987  NZ  LYS B  63     131.560  89.420  65.840  1.00  0.00           N
ATOM    988  HZ1 LYS B  63     130.530  89.530  65.980  1.00  0.00           H
ATOM    989  HZ2 LYS B  63     131.790  89.050  64.900  1.00  0.00           H
ATOM    990  HZ3 LYS B  63     131.840  88.650  66.480  1.00  0.00           H
ATOM    991  C   LYS B  63     128.990  93.650  69.490  1.00  0.00           C
ATOM    992  O   LYS B  63     128.160  94.110  68.710  1.00  0.00           O
ATOM    993  N   PHE B  64     129.300  94.350  70.610  1.00  0.00           N
ATOM    994  HN  PHE B  64     129.880  93.950  71.320  1.00  0.00           H
ATOM    995  CA  PHE B  64     128.830  95.700  70.850  1.00  0.00           C
ATOM    996  HA  PHE B  64     128.370  96.170  69.980  1.00  0.00           H
ATOM    997  CB  PHE B  64     127.790  95.690  72.010  1.00  0.00           C
ATOM    998  HB1 PHE B  64     128.150  95.440  73.030  1.00  0.00           H
ATOM    999  HB2 PHE B  64     127.340  96.710  72.030  1.00  0.00           H
ATOM   1000  CG  PHE B  64     126.690  94.680  71.810  1.00  0.00           C
ATOM   1001  CD1 PHE B  64     125.620  94.950  70.950  1.00  0.00           C
ATOM   1002  HD1 PHE B  64     125.620  95.910  70.450  1.00  0.00           H
ATOM   1003  CE1 PHE B  64     124.680  93.960  70.700  1.00  0.00           C
ATOM   1004  HE1 PHE B  64     123.770  94.110  70.130  1.00  0.00           H
ATOM   1005  CZ  PHE B  64     124.740  92.700  71.280  1.00  0.00           C
ATOM   1006  HZ  PHE B  64     124.140  91.870  70.960  1.00  0.00           H
ATOM   1007  CD2 PHE B  64     126.730  93.450  72.430  1.00  0.00           C
ATOM   1008  HD2 PHE B  64     127.580  93.280  73.070  1.00  0.00           H
ATOM   1009  CE2 PHE B  64     125.780  92.460  72.210  1.00  0.00           C
ATOM   1010  HE2 PHE B  64     125.820  91.490  72.690  1.00  0.00           H
ATOM   1011  C   PHE B  64     130.010  96.670  71.260  1.00  0.00           C
ATOM   1012  O   PHE B  64     130.870  96.320  71.970  1.00  0.00           O
ATOM   1013  N   GLN B  65     130.030  97.910  70.740  1.00  0.00           N
ATOM   1014  HN  GLN B  65     129.250  98.250  70.220  1.00  0.00           H
ATOM   1015  CA  GLN B  65     131.050  98.840  71.250  1.00  0.00           C
ATOM   1016  HA  GLN B  65     132.000  98.330  71.190  1.00  0.00           H
ATOM   1017  CB  GLN B  65     131.210 100.050  70.300  1.00  0.00           C
ATOM   1018  HB1 GLN B  65     130.260 100.630  70.320  1.00  0.00           H
ATOM   1019  HB2 GLN B  65     132.040 100.710  70.620  1.00  0.00           H
ATOM   1020  CG  GLN B  65     131.400  99.830  68.780  1.00  0.00           C
ATOM   1021  HG1 GLN B  65     131.630 100.780  68.250  1.00  0.00           H
ATOM   1022  HG2 GLN B  65     130.500  99.570  68.200  1.00  0.00           H
ATOM   1023  CD  GLN B  65     132.430  98.910  68.330  1.00  0.00           C
ATOM   1024  OE1 GLN B  65     133.580  99.420  68.240  1.00  0.00           O
ATOM   1025  NE2 GLN B  65     132.200  97.610  67.980  1.00  0.00           N
ATOM   1026 1HE2 GLN B  65     132.980  97.080  67.650  1.00  0.00           H
ATOM   1027 2HE2 GLN B  65     131.280  97.230  68.120  1.00  0.00           H
ATOM   1028  C   GLN B  65     130.700  99.320  72.670  1.00  0.00           C
ATOM   1029  O   GLN B  65     129.550  99.320  73.040  1.00  0.00           O
ATOM   1030  N   LEU B  66     131.740  99.800  73.360  1.00  0.00           N
ATOM   1031  HN  LEU B  66     132.660  99.630  73.010  1.00  0.00           H
ATOM   1032  CA  LEU B  66     131.630 100.580  74.610  1.00  0.00           C
ATOM   1033  HA  LEU B  66     130.600 100.850  74.820  1.00  0.00           H
ATOM   1034  CB  LEU B  66     132.330  99.670  75.760  1.00  0.00           C
ATOM   1035  HB1 LEU B  66     133.400  99.480  75.520  1.00  0.00           H
ATOM   1036  HB2 LEU B  66     132.360 100.250  76.700  1.00  0.00           H
ATOM   1037  CG  LEU B  66     131.790  98.210  75.870  1.00  0.00           C
ATOM   1038  HG  LEU B  66     131.860  97.720  74.880  1.00  0.00           H
ATOM   1039  CD1 LEU B  66     132.660  97.490  76.890  1.00  0.00           C
ATOM   1040 1HD1 LEU B  66     133.680  97.490  76.450  1.00  0.00           H
ATOM   1041 2HD1 LEU B  66     132.660  98.010  77.870  1.00  0.00           H
ATOM   1042 3HD1 LEU B  66     132.460  96.400  76.930  1.00  0.00           H
ATOM   1043  CD2 LEU B  66     130.320  98.300  76.250  1.00  0.00           C
ATOM   1044 1HD2 LEU B  66     129.850  99.180  75.770  1.00  0.00           H
ATOM   1045 2HD2 LEU B  66     129.880  97.280  76.170  1.00  0.00           H
ATOM   1046 3HD2 LEU B  66     130.360  98.550  77.340  1.00  0.00           H
ATOM   1047  C   LEU B  66     132.390 101.880  74.480  1.00  0.00           C
ATOM   1048  O   LEU B  66     133.490 101.950  74.100  1.00  0.00           O
ATOM   1049  N   ALA B  67     131.690 103.030  74.890  1.00  0.00           N
ATOM   1050  HN  ALA B  67     130.700 103.020  74.960  1.00  0.00           H
ATOM   1051  CA  ALA B  67     132.300 104.370  75.190  1.00  0.00           C
ATOM   1052  HA  ALA B  67     132.650 104.730  74.240  1.00  0.00           H
ATOM   1053  CB  ALA B  67     131.320 105.430  75.640  1.00  0.00           C
ATOM   1054  HB1 ALA B  67     130.750 105.180  76.560  1.00  0.00           H
ATOM   1055  HB2 ALA B  67     131.710 106.450  75.860  1.00  0.00           H
ATOM   1056  HB3 ALA B  67     130.650 105.660  74.790  1.00  0.00           H
ATOM   1057  C   ALA B  67     133.560 104.230  76.100  1.00  0.00           C
ATOM   1058  O   ALA B  67     133.630 103.300  76.900  1.00  0.00           O
ATOM   1059  N   GLU B  68     134.440 105.270  76.070  1.00  0.00           N
ATOM   1060  HN  GLU B  68     134.290 106.080  75.510  1.00  0.00           H
ATOM   1061  CA  GLU B  68     135.710 105.300  76.770  1.00  0.00           C
ATOM   1062  HA  GLU B  68     136.260 104.450  76.400  1.00  0.00           H
ATOM   1063  CB  GLU B  68     136.490 106.530  76.370  1.00  0.00           C
ATOM   1064  HB1 GLU B  68     135.730 107.350  76.320  1.00  0.00           H
ATOM   1065  HB2 GLU B  68     137.280 106.640  77.150  1.00  0.00           H
ATOM   1066  CG  GLU B  68     137.050 106.460  74.950  1.00  0.00           C
ATOM   1067  HG1 GLU B  68     136.140 106.340  74.320  1.00  0.00           H
ATOM   1068  HG2 GLU B  68     137.640 105.520  74.830  1.00  0.00           H
ATOM   1069  CD  GLU B  68     137.790 107.690  74.550  1.00  0.00           C
ATOM   1070  OE1 GLU B  68     137.970 108.570  75.460  1.00  0.00           O
ATOM   1071  OE2 GLU B  68     138.150 107.870  73.380  1.00  0.00           O
ATOM   1072  C   GLU B  68     135.750 105.030  78.280  1.00  0.00           C
ATOM   1073  O   GLU B  68     136.480 104.100  78.720  1.00  0.00           O
ATOM   1074  N   HIS B  69     134.930 105.680  79.070  1.00  0.00           N
ATOM   1075  HN  HIS B  69     134.370 106.470  78.820  1.00  0.00           H
ATOM   1076  CA  HIS B  69     135.070 105.470  80.530  1.00  0.00           C
ATOM   1077  HA  HIS B  69     136.070 105.120  80.730  1.00  0.00           H
ATOM   1078  CB  HIS B  69     134.720 106.770  81.290  1.00  0.00           C
ATOM   1079  HB1 HIS B  69     133.640 106.990  81.180  1.00  0.00           H
ATOM   1080  HB2 HIS B  69     134.900 106.700  82.380  1.00  0.00           H
ATOM   1081  ND1 HIS B  69     136.520 108.360  81.090  1.00  0.00           N
ATOM   1082  CG  HIS B  69     135.290 108.000  80.790  1.00  0.00           C
ATOM   1083  CE1 HIS B  69     136.560 109.670  80.830  1.00  0.00           C
ATOM   1084  HE1 HIS B  69     137.450 110.290  80.790  1.00  0.00           H
ATOM   1085  NE2 HIS B  69     135.410 110.210  80.390  1.00  0.00           N
ATOM   1086  HE2 HIS B  69     135.340 111.090  79.930  1.00  0.00           H
ATOM   1087  CD2 HIS B  69     134.580 109.150  80.370  1.00  0.00           C
ATOM   1088  HD2 HIS B  69     133.540 109.180  80.090  1.00  0.00           H
ATOM   1089  C   HIS B  69     134.150 104.380  81.060  1.00  0.00           C
ATOM   1090  O   HIS B  69     133.950 104.200  82.240  1.00  0.00           O
ATOM   1091  N   ILE B  70     133.540 103.640  80.160  1.00  0.00           N
ATOM   1092  HN  ILE B  70     133.640 103.880  79.200  1.00  0.00           H
ATOM   1093  CA  ILE B  70     132.690 102.480  80.480  1.00  0.00           C
ATOM   1094  HA  ILE B  70     132.100 102.740  81.340  1.00  0.00           H
ATOM   1095  CB  ILE B  70     131.790 102.190  79.300  1.00  0.00           C
ATOM   1096  HB  ILE B  70     132.430 101.790  78.490  1.00  0.00           H
ATOM   1097  CG2 ILE B  70     130.780 101.060  79.670  1.00  0.00           C
ATOM   1098 1HG2 ILE B  70     130.150 101.180  80.570  1.00  0.00           H
ATOM   1099 2HG2 ILE B  70     130.150 100.840  78.780  1.00  0.00           H
ATOM   1100 3HG2 ILE B  70     131.390 100.130  79.740  1.00  0.00           H
ATOM   1101  CG1 ILE B  70     131.050 103.360  78.780  1.00  0.00           C
ATOM   1102 1HG1 ILE B  70     130.500 103.170  77.840  1.00  0.00           H
ATOM   1103 2HG1 ILE B  70     131.730 104.120  78.350  1.00  0.00           H
ATOM   1104  CD  ILE B  70     130.100 104.030  79.850  1.00  0.00           C
ATOM   1105  HD1 ILE B  70     130.600 104.120  80.840  1.00  0.00           H
ATOM   1106  HD2 ILE B  70     129.570 104.980  79.650  1.00  0.00           H
ATOM   1107  HD3 ILE B  70     129.320 103.300  80.170  1.00  0.00           H
ATOM   1108  C   ILE B  70     133.560 101.230  80.910  1.00  0.00           C
ATOM   1109  O   ILE B  70     134.440 100.780  80.110  1.00  0.00           O
ATOM   1110  N   HIS B  71     133.320 100.700  82.080  1.00  0.00           N
ATOM   1111  HN  HIS B  71     132.740 101.190  82.730  1.00  0.00           H
ATOM   1112  CA  HIS B  71     134.030  99.600  82.640  1.00  0.00           C
ATOM   1113  HA  HIS B  71     134.850  99.250  82.030  1.00  0.00           H
ATOM   1114  CB  HIS B  71     134.720 100.040  83.980  1.00  0.00           C
ATOM   1115  HB1 HIS B  71     133.990 100.420  84.730  1.00  0.00           H
ATOM   1116  HB2 HIS B  71     135.260  99.180  84.420  1.00  0.00           H
ATOM   1117  ND1 HIS B  71     137.030 100.780  83.510  1.00  0.00           N
ATOM   1118  CG  HIS B  71     135.700 101.080  83.820  1.00  0.00           C
ATOM   1119  CE1 HIS B  71     137.650 101.920  83.630  1.00  0.00           C
ATOM   1120  HE1 HIS B  71     138.710 102.140  83.730  1.00  0.00           H
ATOM   1121  NE2 HIS B  71     136.750 102.910  83.920  1.00  0.00           N
ATOM   1122  HE2 HIS B  71     136.930 103.890  83.960  1.00  0.00           H
ATOM   1123  CD2 HIS B  71     135.530 102.350  84.080  1.00  0.00           C
ATOM   1124  HD2 HIS B  71     134.600 102.890  84.190  1.00  0.00           H
ATOM   1125  C   HIS B  71     133.000  98.470  82.930  1.00  0.00           C
ATOM   1126  O   HIS B  71     131.930  98.820  83.490  1.00  0.00           O
ATOM   1127  N   VAL B  72     133.260  97.210  82.530  1.00  0.00           N
ATOM   1128  HN  VAL B  72     134.080  96.890  82.050  1.00  0.00           H
ATOM   1129  CA  VAL B  72     132.290  96.140  82.610  1.00  0.00           C
ATOM   1130  HA  VAL B  72     131.310  96.580  82.570  1.00  0.00           H
ATOM   1131  CB  VAL B  72     132.510  95.230  81.460  1.00  0.00           C
ATOM   1132  HB  VAL B  72     133.540  94.810  81.540  1.00  0.00           H
ATOM   1133  CG1 VAL B  72     131.450  94.080  81.450  1.00  0.00           C
ATOM   1134 1HG1 VAL B  72     130.420  94.500  81.460  1.00  0.00           H
ATOM   1135 2HG1 VAL B  72     131.500  93.480  80.520  1.00  0.00           H
ATOM   1136 3HG1 VAL B  72     131.560  93.420  82.350  1.00  0.00           H
ATOM   1137  CG2 VAL B  72     132.350  95.910  80.080  1.00  0.00           C
ATOM   1138 1HG2 VAL B  72     131.380  96.430  79.920  1.00  0.00           H
ATOM   1139 2HG2 VAL B  72     133.160  96.670  80.080  1.00  0.00           H
ATOM   1140 3HG2 VAL B  72     132.590  95.100  79.350  1.00  0.00           H
ATOM   1141  C   VAL B  72     132.560  95.510  83.990  1.00  0.00           C
ATOM   1142  O   VAL B  72     133.690  95.140  84.310  1.00  0.00           O
ATOM   1143  N   ARG B  73     131.440  95.280  84.810  1.00  0.00           N
ATOM   1144  HN  ARG B  73     130.540  95.560  84.480  1.00  0.00           H
ATOM   1145  CA  ARG B  73     131.390  94.620  86.110  1.00  0.00           C
ATOM   1146  HA  ARG B  73     132.410  94.450  86.430  1.00  0.00           H
ATOM   1147  CB  ARG B  73     130.620  95.570  87.090  1.00  0.00           C
ATOM   1148  HB1 ARG B  73     129.610  95.720  86.670  1.00  0.00           H
ATOM   1149  HB2 ARG B  73     130.500  95.180  88.120  1.00  0.00           H
ATOM   1150  CG  ARG B  73     131.280  96.930  87.260  1.00  0.00           C
ATOM   1151  HG1 ARG B  73     130.670  97.490  88.000  1.00  0.00           H
ATOM   1152  HG2 ARG B  73     131.300  97.550  86.340  1.00  0.00           H
ATOM   1153  CD  ARG B  73     132.740  96.820  87.710  1.00  0.00           C
ATOM   1154  HD1 ARG B  73     133.350  96.280  86.960  1.00  0.00           H
ATOM   1155  HD2 ARG B  73     132.810  96.260  88.670  1.00  0.00           H
ATOM   1156  NE  ARG B  73     133.160  98.240  87.970  1.00  0.00           N
ATOM   1157  HE  ARG B  73     132.560  98.840  88.500  1.00  0.00           H
ATOM   1158  CZ  ARG B  73     134.390  98.670  87.730  1.00  0.00           C
ATOM   1159  NH1 ARG B  73     135.460  97.970  87.260  1.00  0.00           N
ATOM   1160 1HH1 ARG B  73     136.270  98.490  86.990  1.00  0.00           H
ATOM   1161 2HH1 ARG B  73     135.360  96.990  87.090  1.00  0.00           H
ATOM   1162  NH2 ARG B  73     134.570  99.960  88.080  1.00  0.00           N
ATOM   1163 1HH2 ARG B  73     135.470 100.390  87.990  1.00  0.00           H
ATOM   1164 2HH2 ARG B  73     133.810 100.590  88.250  1.00  0.00           H
ATOM   1165  C   ARG B  73     130.940  93.150  86.100  1.00  0.00           C
ATOM   1166  O   ARG B  73     131.580  92.350  85.380  1.00  0.00           O
ATOM   1167  N   ASP B  74     129.840  92.740  86.820  1.00  0.00           N
ATOM   1168  HN  ASP B  74     129.370  93.360  87.440  1.00  0.00           H
ATOM   1169  CA  ASP B  74     129.450  91.370  86.820  1.00  0.00           C
ATOM   1170  HA  ASP B  74     130.290  90.810  86.420  1.00  0.00           H
ATOM   1171  CB  ASP B  74     129.390  90.740  88.260  1.00  0.00           C
ATOM   1172  HB1 ASP B  74     128.550  91.210  88.820  1.00  0.00           H
ATOM   1173  HB2 ASP B  74     129.190  89.650  88.230  1.00  0.00           H
ATOM   1174  CG  ASP B  74     130.710  90.950  88.990  1.00  0.00           C
ATOM   1175  OD1 ASP B  74     130.680  90.960  90.240  1.00  0.00           O
ATOM   1176  OD2 ASP B  74     131.810  90.880  88.400  1.00  0.00           O
ATOM   1177  C   ASP B  74     128.260  91.140  85.940  1.00  0.00           C
ATOM   1178  O   ASP B  74     127.570  92.070  85.460  1.00  0.00           O
ATOM   1179  N   ALA B  75     128.000  89.890  85.560  1.00  0.00           N
ATOM   1180  HN  ALA B  75     128.650  89.210  85.900  1.00  0.00           H
ATOM   1181  CA  ALA B  75     126.850  89.420  84.710  1.00  0.00           C
ATOM   1182  HA  ALA B  75     126.310  90.290  84.350  1.00  0.00           H
ATOM   1183  CB  ALA B  75     127.380  88.680  83.460  1.00  0.00           C
ATOM   1184  HB1 ALA B  75     126.520  88.290  82.870  1.00  0.00           H
ATOM   1185  HB2 ALA B  75     127.870  89.380  82.750  1.00  0.00           H
ATOM   1186  HB3 ALA B  75     128.060  87.850  83.770  1.00  0.00           H
ATOM   1187  C   ALA B  75     125.860  88.600  85.600  1.00  0.00           C
ATOM   1188  O   ALA B  75     126.140  87.950  86.550  1.00  0.00           O
ATOM   1189  N   ASN B  76     124.570  88.690  85.220  1.00  0.00           N
ATOM   1190  HN  ASN B  76     124.330  89.450  84.640  1.00  0.00           H
ATOM   1191  CA  ASN B  76     123.550  87.720  85.630  1.00  0.00           C
ATOM   1192  HA  ASN B  76     124.070  86.820  85.920  1.00  0.00           H
ATOM   1193  CB  ASN B  76     122.750  88.140  86.910  1.00  0.00           C
ATOM   1194  HB1 ASN B  76     122.100  87.320  87.280  1.00  0.00           H
ATOM   1195  HB2 ASN B  76     123.550  88.220  87.680  1.00  0.00           H
ATOM   1196  CG  ASN B  76     121.820  89.380  86.910  1.00  0.00           C
ATOM   1197  OD1 ASN B  76     121.950  90.370  87.610  1.00  0.00           O
ATOM   1198  ND2 ASN B  76     120.870  89.350  85.950  1.00  0.00           N
ATOM   1199 1HD2 ASN B  76     120.260  90.130  85.800  1.00  0.00           H
ATOM   1200 2HD2 ASN B  76     120.890  88.540  85.370  1.00  0.00           H
ATOM   1201  C   ASN B  76     122.650  87.290  84.360  1.00  0.00           C
ATOM   1202  O   ASN B  76     122.370  88.060  83.420  1.00  0.00           O
ATOM   1203  N   LEU B  77     122.000  86.100  84.430  1.00  0.00           N
ATOM   1204  HN  LEU B  77     122.090  85.510  85.220  1.00  0.00           H
ATOM   1205  CA  LEU B  77     121.090  85.500  83.400  1.00  0.00           C
ATOM   1206  HA  LEU B  77     120.770  86.180  82.630  1.00  0.00           H
ATOM   1207  CB  LEU B  77     121.710  84.320  82.660  1.00  0.00           C
ATOM   1208  HB1 LEU B  77     122.660  84.560  82.140  1.00  0.00           H
ATOM   1209  HB2 LEU B  77     122.020  83.600  83.440  1.00  0.00           H
ATOM   1210  CG  LEU B  77     120.730  83.640  81.670  1.00  0.00           C
ATOM   1211  HG  LEU B  77     119.870  83.190  82.220  1.00  0.00           H
ATOM   1212  CD1 LEU B  77     120.180  84.570  80.560  1.00  0.00           C
ATOM   1213 1HD1 LEU B  77     120.870  84.670  79.690  1.00  0.00           H
ATOM   1214 2HD1 LEU B  77     119.220  84.110  80.280  1.00  0.00           H
ATOM   1215 3HD1 LEU B  77     119.920  85.620  80.810  1.00  0.00           H
ATOM   1216  CD2 LEU B  77     121.490  82.420  80.980  1.00  0.00           C
ATOM   1217 1HD2 LEU B  77     121.450  81.580  81.710  1.00  0.00           H
ATOM   1218 2HD2 LEU B  77     120.910  82.140  80.080  1.00  0.00           H
ATOM   1219 3HD2 LEU B  77     122.550  82.670  80.730  1.00  0.00           H
ATOM   1220  C   LEU B  77     119.800  85.200  84.130  1.00  0.00           C
ATOM   1221  O   LEU B  77     119.840  84.450  85.090  1.00  0.00           O
ATOM   1222  N   GLU B  78     118.680  85.930  83.810  1.00  0.00           N
ATOM   1223  HN  GLU B  78     118.700  86.740  83.230  1.00  0.00           H
ATOM   1224  CA  GLU B  78     117.400  85.680  84.420  1.00  0.00           C
ATOM   1225  HA  GLU B  78     117.380  84.700  84.850  1.00  0.00           H
ATOM   1226  CB  GLU B  78     116.990  86.740  85.550  1.00  0.00           C
ATOM   1227  HB1 GLU B  78     117.170  87.730  85.070  1.00  0.00           H
ATOM   1228  HB2 GLU B  78     115.930  86.620  85.880  1.00  0.00           H
ATOM   1229  CG  GLU B  78     117.730  86.570  86.900  1.00  0.00           C
ATOM   1230  HG1 GLU B  78     118.820  86.720  86.750  1.00  0.00           H
ATOM   1231  HG2 GLU B  78     117.590  85.500  87.180  1.00  0.00           H
ATOM   1232  CD  GLU B  78     117.410  87.570  87.960  1.00  0.00           C
ATOM   1233  OE1 GLU B  78     116.520  88.330  87.730  1.00  0.00           O
ATOM   1234  OE2 GLU B  78     118.050  87.570  89.040  1.00  0.00           O
ATOM   1235  C   GLU B  78     116.340  85.800  83.300  1.00  0.00           C
ATOM   1236  O   GLU B  78     116.150  86.820  82.590  1.00  0.00           O
ATOM   1237  N   ASN B  79     115.510  84.730  83.170  1.00  0.00           N
ATOM   1238  HN  ASN B  79     115.690  83.880  83.660  1.00  0.00           H
ATOM   1239  CA  ASN B  79     114.240  84.680  82.410  1.00  0.00           C
ATOM   1240  HA  ASN B  79     113.870  83.670  82.510  1.00  0.00           H
ATOM   1241  CB  ASN B  79     113.080  85.560  82.920  1.00  0.00           C
ATOM   1242  HB1 ASN B  79     113.390  86.620  82.780  1.00  0.00           H
ATOM   1243  HB2 ASN B  79     112.130  85.370  82.380  1.00  0.00           H
ATOM   1244  CG  ASN B  79     112.860  85.250  84.400  1.00  0.00           C
ATOM   1245  OD1 ASN B  79     113.190  86.020  85.300  1.00  0.00           O
ATOM   1246  ND2 ASN B  79     112.270  84.020  84.650  1.00  0.00           N
ATOM   1247 1HD2 ASN B  79     111.930  83.540  83.840  1.00  0.00           H
ATOM   1248 2HD2 ASN B  79     112.240  83.740  85.610  1.00  0.00           H
ATOM   1249  C   ASN B  79     114.440  84.750  80.890  1.00  0.00           C
ATOM   1250  O   ASN B  79     113.560  85.190  80.160  1.00  0.00           O
ATOM   1251  N   GLY B  80     115.660  84.390  80.400  1.00  0.00           N
ATOM   1252  HN  GLY B  80     116.310  83.940  81.020  1.00  0.00           H
ATOM   1253  CA  GLY B  80     116.020  84.590  79.020  1.00  0.00           C
ATOM   1254  HA1 GLY B  80     115.210  84.750  78.320  1.00  0.00           H
ATOM   1255  HA2 GLY B  80     116.660  83.820  78.630  1.00  0.00           H
ATOM   1256  C   GLY B  80     116.820  85.850  78.690  1.00  0.00           C
ATOM   1257  O   GLY B  80     117.080  86.120  77.530  1.00  0.00           O
ATOM   1258  N   LEU B  81     117.060  86.810  79.620  1.00  0.00           N
ATOM   1259  HN  LEU B  81     116.540  86.810  80.470  1.00  0.00           H
ATOM   1260  CA  LEU B  81     117.770  88.030  79.360  1.00  0.00           C
ATOM   1261  HA  LEU B  81     118.090  88.160  78.340  1.00  0.00           H
ATOM   1262  CB  LEU B  81     116.910  89.280  79.830  1.00  0.00           C
ATOM   1263  HB1 LEU B  81     116.610  89.040  80.880  1.00  0.00           H
ATOM   1264  HB2 LEU B  81     117.550  90.190  79.900  1.00  0.00           H
ATOM   1265  CG  LEU B  81     115.660  89.520  78.950  1.00  0.00           C
ATOM   1266  HG  LEU B  81     115.140  88.550  78.810  1.00  0.00           H
ATOM   1267  CD1 LEU B  81     114.700  90.710  79.460  1.00  0.00           C
ATOM   1268 1HD1 LEU B  81     115.240  91.680  79.420  1.00  0.00           H
ATOM   1269 2HD1 LEU B  81     113.790  90.830  78.840  1.00  0.00           H
ATOM   1270 3HD1 LEU B  81     114.420  90.540  80.530  1.00  0.00           H
ATOM   1271  CD2 LEU B  81     115.960  89.830  77.470  1.00  0.00           C
ATOM   1272 1HD2 LEU B  81     116.690  90.650  77.290  1.00  0.00           H
ATOM   1273 2HD2 LEU B  81     116.350  88.850  77.120  1.00  0.00           H
ATOM   1274 3HD2 LEU B  81     115.020  90.070  76.930  1.00  0.00           H
ATOM   1275  C   LEU B  81     119.020  87.970  80.270  1.00  0.00           C
ATOM   1276  O   LEU B  81     119.100  87.680  81.450  1.00  0.00           O
ATOM   1277  N   LEU B  82     120.130  88.230  79.570  1.00  0.00           N
ATOM   1278  HN  LEU B  82     120.110  88.620  78.650  1.00  0.00           H
ATOM   1279  CA  LEU B  82     121.510  88.300  80.080  1.00  0.00           C
ATOM   1280  HA  LEU B  82     121.560  87.850  81.060  1.00  0.00           H
ATOM   1281  CB  LEU B  82     122.310  87.450  79.110  1.00  0.00           C
ATOM   1282  HB1 LEU B  82     122.050  86.400  79.350  1.00  0.00           H
ATOM   1283  HB2 LEU B  82     122.020  87.610  78.050  1.00  0.00           H
ATOM   1284  CG  LEU B  82     123.800  87.660  79.290  1.00  0.00           C
ATOM   1285  HG  LEU B  82     124.200  88.690  79.180  1.00  0.00           H
ATOM   1286  CD1 LEU B  82     124.150  87.260  80.740  1.00  0.00           C
ATOM   1287 1HD1 LEU B  82     125.210  86.960  80.890  1.00  0.00           H
ATOM   1288 2HD1 LEU B  82     124.010  88.140  81.410  1.00  0.00           H
ATOM   1289 3HD1 LEU B  82     123.560  86.370  81.060  1.00  0.00           H
ATOM   1290  CD2 LEU B  82     124.610  86.810  78.360  1.00  0.00           C
ATOM   1291 1HD2 LEU B  82     124.340  86.970  77.290  1.00  0.00           H
ATOM   1292 2HD2 LEU B  82     125.640  87.210  78.390  1.00  0.00           H
ATOM   1293 3HD2 LEU B  82     124.490  85.730  78.610  1.00  0.00           H
ATOM   1294  C   LEU B  82     121.850  89.730  80.290  1.00  0.00           C
ATOM   1295  O   LEU B  82     121.840  90.480  79.320  1.00  0.00           O
ATOM   1296  N   TYR B  83     122.200  90.090  81.550  1.00  0.00           N
ATOM   1297  HN  TYR B  83     122.200  89.360  82.230  1.00  0.00           H
ATOM   1298  CA  TYR B  83     122.430  91.380  82.060  1.00  0.00           C
ATOM   1299  HA  TYR B  83     122.190  92.050  81.250  1.00  0.00           H
ATOM   1300  CB  TYR B  83     121.640  91.620  83.340  1.00  0.00           C
ATOM   1301  HB1 TYR B  83     121.660  90.840  84.130  1.00  0.00           H
ATOM   1302  HB2 TYR B  83     121.920  92.620  83.730  1.00  0.00           H
ATOM   1303  CG  TYR B  83     120.190  91.820  82.890  1.00  0.00           C
ATOM   1304  CD1 TYR B  83     119.670  93.060  82.660  1.00  0.00           C
ATOM   1305  HD1 TYR B  83     120.360  93.890  82.600  1.00  0.00           H
ATOM   1306  CE1 TYR B  83     118.320  93.360  82.420  1.00  0.00           C
ATOM   1307  HE1 TYR B  83     118.080  94.380  82.130  1.00  0.00           H
ATOM   1308  CZ  TYR B  83     117.440  92.310  82.380  1.00  0.00           C
ATOM   1309  OH  TYR B  83     116.160  92.440  81.890  1.00  0.00           O
ATOM   1310  HH  TYR B  83     116.090  93.340  81.540  1.00  0.00           H
ATOM   1311  CD2 TYR B  83     119.180  90.810  82.990  1.00  0.00           C
ATOM   1312  HD2 TYR B  83     119.430  89.790  83.230  1.00  0.00           H
ATOM   1313  CE2 TYR B  83     117.820  91.050  82.790  1.00  0.00           C
ATOM   1314  HE2 TYR B  83     117.170  90.190  82.820  1.00  0.00           H
ATOM   1315  C   TYR B  83     123.870  91.520  82.300  1.00  0.00           C
ATOM   1316  O   TYR B  83     124.540  90.580  82.720  1.00  0.00           O
ATOM   1317  N   ILE B  84     124.410  92.660  81.940  1.00  0.00           N
ATOM   1318  HN  ILE B  84     123.880  93.430  81.580  1.00  0.00           H
ATOM   1319  CA  ILE B  84     125.820  92.950  82.140  1.00  0.00           C
ATOM   1320  HA  ILE B  84     126.120  92.440  83.040  1.00  0.00           H
ATOM   1321  CB  ILE B  84     126.770  92.760  80.930  1.00  0.00           C
ATOM   1322  HB  ILE B  84     126.450  93.530  80.190  1.00  0.00           H
ATOM   1323  CG2 ILE B  84     128.190  93.040  81.390  1.00  0.00           C
ATOM   1324 1HG2 ILE B  84     128.310  94.070  81.790  1.00  0.00           H
ATOM   1325 2HG2 ILE B  84     128.350  92.430  82.300  1.00  0.00           H
ATOM   1326 3HG2 ILE B  84     128.890  92.800  80.560  1.00  0.00           H
ATOM   1327  CG1 ILE B  84     126.710  91.390  80.300  1.00  0.00           C
ATOM   1328 1HG1 ILE B  84     126.420  90.590  81.010  1.00  0.00           H
ATOM   1329 2HG1 ILE B  84     127.710  91.170  79.870  1.00  0.00           H
ATOM   1330  CD  ILE B  84     125.580  91.250  79.210  1.00  0.00           C
ATOM   1331  HD1 ILE B  84     125.630  90.200  78.830  1.00  0.00           H
ATOM   1332  HD2 ILE B  84     124.550  91.510  79.560  1.00  0.00           H
ATOM   1333  HD3 ILE B  84     125.750  91.970  78.390  1.00  0.00           H
ATOM   1334  C   ILE B  84     125.850  94.440  82.680  1.00  0.00           C
ATOM   1335  O   ILE B  84     125.340  95.420  82.110  1.00  0.00           O
ATOM   1336  N   ASP B  85     126.520  94.600  83.850  1.00  0.00           N
ATOM   1337  HN  ASP B  85     127.040  93.850  84.240  1.00  0.00           H
ATOM   1338  CA  ASP B  85     126.550  95.890  84.510  1.00  0.00           C
ATOM   1339  HA  ASP B  85     125.680  96.440  84.200  1.00  0.00           H
ATOM   1340  CB  ASP B  85     126.730  95.690  86.030  1.00  0.00           C
ATOM   1341  HB1 ASP B  85     127.380  94.800  86.180  1.00  0.00           H
ATOM   1342  HB2 ASP B  85     127.300  96.500  86.520  1.00  0.00           H
ATOM   1343  CG  ASP B  85     125.460  95.420  86.820  1.00  0.00           C
ATOM   1344  OD1 ASP B  85     125.450  95.380  88.110  1.00  0.00           O
ATOM   1345  OD2 ASP B  85     124.460  95.190  86.120  1.00  0.00           O
ATOM   1346  C   ASP B  85     127.690  96.750  84.120  1.00  0.00           C
ATOM   1347  O   ASP B  85     128.880  96.420  84.260  1.00  0.00           O
ATOM   1348  N   LEU B  86     127.360  98.010  83.640  1.00  0.00           N
ATOM   1349  HN  LEU B  86     126.420  98.330  83.720  1.00  0.00           H
ATOM   1350  CA  LEU B  86     128.300  98.890  83.060  1.00  0.00           C
ATOM   1351  HA  LEU B  86     129.270  98.410  83.020  1.00  0.00           H
ATOM   1352  CB  LEU B  86     128.130  99.170  81.540  1.00  0.00           C
ATOM   1353  HB1 LEU B  86     127.490 100.060  81.340  1.00  0.00           H
ATOM   1354  HB2 LEU B  86     129.090  99.360  81.010  1.00  0.00           H
ATOM   1355  CG  LEU B  86     127.440  98.110  80.580  1.00  0.00           C
ATOM   1356  HG  LEU B  86     126.640  97.720  81.240  1.00  0.00           H
ATOM   1357  CD1 LEU B  86     126.880  98.670  79.240  1.00  0.00           C
ATOM   1358 1HD1 LEU B  86     126.350  97.870  78.670  1.00  0.00           H
ATOM   1359 2HD1 LEU B  86     126.160  99.500  79.370  1.00  0.00           H
ATOM   1360 3HD1 LEU B  86     127.750  99.060  78.660  1.00  0.00           H
ATOM   1361  CD2 LEU B  86     128.450  96.940  80.340  1.00  0.00           C
ATOM   1362 1HD2 LEU B  86     128.080  96.080  79.730  1.00  0.00           H
ATOM   1363 2HD2 LEU B  86     129.340  97.430  79.890  1.00  0.00           H
ATOM   1364 3HD2 LEU B  86     128.760  96.380  81.240  1.00  0.00           H
ATOM   1365  C   LEU B  86     128.440 100.140  83.840  1.00  0.00           C
ATOM   1366  O   LEU B  86     127.460 100.900  83.990  1.00  0.00           O
ATOM   1367  N   GLU B  87     129.670 100.480  84.290  1.00  0.00           N
ATOM   1368  HN  GLU B  87     130.510  99.960  84.120  1.00  0.00           H
ATOM   1369  CA  GLU B  87     129.780 101.630  85.180  1.00  0.00           C
ATOM   1370  HA  GLU B  87     128.910 102.260  85.270  1.00  0.00           H
ATOM   1371  CB  GLU B  87     130.440 101.250  86.580  1.00  0.00           C
ATOM   1372  HB1 GLU B  87     131.330 100.590  86.450  1.00  0.00           H
ATOM   1373  HB2 GLU B  87     130.590 102.240  87.070  1.00  0.00           H
ATOM   1374  CG  GLU B  87     129.530 100.580  87.680  1.00  0.00           C
ATOM   1375  HG1 GLU B  87     129.320  99.550  87.320  1.00  0.00           H
ATOM   1376  HG2 GLU B  87     128.620 101.200  87.800  1.00  0.00           H
ATOM   1377  CD  GLU B  87     130.240 100.400  89.000  1.00  0.00           C
ATOM   1378  OE1 GLU B  87     129.600 100.400  90.090  1.00  0.00           O
ATOM   1379  OE2 GLU B  87     131.530 100.240  89.050  1.00  0.00           O
ATOM   1380  C   GLU B  87     130.770 102.580  84.440  1.00  0.00           C
ATOM   1381  O   GLU B  87     131.840 102.240  83.890  1.00  0.00           O
ATOM   1382  N   ARG B  88     130.380 103.900  84.450  1.00  0.00           N
ATOM   1383  HN  ARG B  88     129.520 104.210  84.830  1.00  0.00           H
ATOM   1384  CA  ARG B  88     131.200 104.990  83.910  1.00  0.00           C
ATOM   1385  HA  ARG B  88     131.780 104.520  83.120  1.00  0.00           H
ATOM   1386  CB  ARG B  88     130.330 106.060  83.180  1.00  0.00           C
ATOM   1387  HB1 ARG B  88     129.650 105.600  82.430  1.00  0.00           H
ATOM   1388  HB2 ARG B  88     129.650 106.520  83.930  1.00  0.00           H
ATOM   1389  CG  ARG B  88     131.100 107.140  82.440  1.00  0.00           C
ATOM   1390  HG1 ARG B  88     131.710 106.680  81.640  1.00  0.00           H
ATOM   1391  HG2 ARG B  88     131.910 107.490  83.120  1.00  0.00           H
ATOM   1392  CD  ARG B  88     130.250 108.180  81.850  1.00  0.00           C
ATOM   1393  HD1 ARG B  88     129.410 107.740  81.280  1.00  0.00           H
ATOM   1394  HD2 ARG B  88     130.810 108.850  81.160  1.00  0.00           H
ATOM   1395  NE  ARG B  88     129.660 108.830  83.080  1.00  0.00           N
ATOM   1396  HE  ARG B  88     130.160 108.700  83.940  1.00  0.00           H
ATOM   1397  CZ  ARG B  88     128.670 109.680  83.040  1.00  0.00           C
ATOM   1398  NH1 ARG B  88     128.210 110.220  81.860  1.00  0.00           N
ATOM   1399 1HH1 ARG B  88     127.300 110.620  81.940  1.00  0.00           H
ATOM   1400 2HH1 ARG B  88     128.650 109.980  81.000  1.00  0.00           H
ATOM   1401  NH2 ARG B  88     128.130 110.030  84.140  1.00  0.00           N
ATOM   1402 1HH2 ARG B  88     127.640 110.890  84.030  1.00  0.00           H
ATOM   1403 2HH2 ARG B  88     128.400 109.600  85.000  1.00  0.00           H
ATOM   1404  C   ARG B  88     132.040 105.650  85.020  1.00  0.00           C
ATOM   1405  O   ARG B  88     131.560 106.180  86.010  1.00  0.00           O
ATOM   1406  N   VAL B  89     133.390 105.640  84.900  1.00  0.00           N
ATOM   1407  HN  VAL B  89     133.790 105.230  84.090  1.00  0.00           H
ATOM   1408  CA  VAL B  89     134.200 106.030  85.980  1.00  0.00           C
ATOM   1409  HA  VAL B  89     133.750 106.640  86.750  1.00  0.00           H
ATOM   1410  CB  VAL B  89     134.880 104.880  86.590  1.00  0.00           C
ATOM   1411  HB  VAL B  89     135.480 104.280  85.860  1.00  0.00           H
ATOM   1412  CG1 VAL B  89     135.820 105.420  87.700  1.00  0.00           C
ATOM   1413 1HG1 VAL B  89     135.280 106.130  88.370  1.00  0.00           H
ATOM   1414 2HG1 VAL B  89     136.090 104.500  88.260  1.00  0.00           H
ATOM   1415 3HG1 VAL B  89     136.750 105.940  87.390  1.00  0.00           H
ATOM   1416  CG2 VAL B  89     133.850 103.900  87.250  1.00  0.00           C
ATOM   1417 1HG2 VAL B  89     133.290 103.390  86.440  1.00  0.00           H
ATOM   1418 2HG2 VAL B  89     134.330 103.060  87.790  1.00  0.00           H
ATOM   1419 3HG2 VAL B  89     133.300 104.420  88.060  1.00  0.00           H
ATOM   1420  C   VAL B  89     135.280 106.920  85.360  1.00  0.00           C
ATOM   1421  O   VAL B  89     136.000 106.490  84.500  1.00  0.00           O
ATOM   1422  N   VAL B  90     135.260 108.190  85.730  1.00  0.00           N
ATOM   1423  HN  VAL B  90     134.620 108.530  86.410  1.00  0.00           H
ATOM   1424  CA  VAL B  90     136.060 109.160  85.020  1.00  0.00           C
ATOM   1425  HA  VAL B  90     136.190 108.850  83.990  1.00  0.00           H
ATOM   1426  CB  VAL B  90     135.280 110.420  84.960  1.00  0.00           C
ATOM   1427  HB  VAL B  90     135.840 111.270  84.520  1.00  0.00           H
ATOM   1428  CG1 VAL B  90     134.160 110.130  83.980  1.00  0.00           C
ATOM   1429 1HG1 VAL B  90     133.710 111.110  83.710  1.00  0.00           H
ATOM   1430 2HG1 VAL B  90     134.480 109.680  83.020  1.00  0.00           H
ATOM   1431 3HG1 VAL B  90     133.340 109.480  84.360  1.00  0.00           H
ATOM   1432  CG2 VAL B  90     134.800 110.970  86.310  1.00  0.00           C
ATOM   1433 1HG2 VAL B  90     134.310 111.910  85.970  1.00  0.00           H
ATOM   1434 2HG2 VAL B  90     134.030 110.320  86.780  1.00  0.00           H
ATOM   1435 3HG2 VAL B  90     135.650 111.140  87.000  1.00  0.00           H
ATOM   1436  C   VAL B  90     137.350 109.390  85.700  1.00  0.00           C
ATOM   1437  O   VAL B  90     137.380 109.350  86.940  1.00  0.00           O
ATOM   1438  N   PRO B  91     138.490 109.690  85.070  1.00  0.00           N
ATOM   1439  CD  PRO B  91     138.590 109.780  83.630  1.00  0.00           C
ATOM   1440  HD1 PRO B  91     137.730 110.330  83.200  1.00  0.00           H
ATOM   1441  HD2 PRO B  91     138.470 108.780  83.150  1.00  0.00           H
ATOM   1442  CA  PRO B  91     139.800 109.840  85.700  1.00  0.00           C
ATOM   1443  HA  PRO B  91     139.980 109.010  86.350  1.00  0.00           H
ATOM   1444  CB  PRO B  91     140.730 109.830  84.460  1.00  0.00           C
ATOM   1445  HB1 PRO B  91     141.650 110.430  84.640  1.00  0.00           H
ATOM   1446  HB2 PRO B  91     141.070 108.810  84.170  1.00  0.00           H
ATOM   1447  CG  PRO B  91     139.890 110.380  83.330  1.00  0.00           C
ATOM   1448  HG1 PRO B  91     140.240 110.140  82.300  1.00  0.00           H
ATOM   1449  HG2 PRO B  91     139.840 111.470  83.490  1.00  0.00           H
ATOM   1450  C   PRO B  91     139.930 111.060  86.520  1.00  0.00           C
ATOM   1451  OT1 PRO B  91     140.410 110.960  87.750  1.00  0.00           O
ATOM   1452  OT2 PRO B  91     139.690 112.240  86.050  1.00  0.00           O
ATOM   1453  N   PRO C   1     109.110  84.170  67.390  1.00  0.00           N
ATOM   1454  HN1 PRO C   1     108.460  84.020  68.150  1.00  0.00           H
ATOM   1455  HN2 PRO C   1     108.840  84.960  66.830  1.00  0.00           H
ATOM   1456  CD  PRO C   1     110.450  84.640  67.910  1.00  0.00           C
ATOM   1457  HD1 PRO C   1     110.510  84.630  69.020  1.00  0.00           H
ATOM   1458  HD2 PRO C   1     110.530  85.710  67.620  1.00  0.00           H
ATOM   1459  CA  PRO C   1     109.330  83.020  66.520  1.00  0.00           C
ATOM   1460  HA  PRO C   1     108.540  83.090  65.790  1.00  0.00           H
ATOM   1461  CB  PRO C   1     110.840  83.220  66.010  1.00  0.00           C
ATOM   1462  HB1 PRO C   1     111.170  82.200  65.710  1.00  0.00           H
ATOM   1463  HB2 PRO C   1     110.890  83.990  65.210  1.00  0.00           H
ATOM   1464  CG  PRO C   1     111.480  83.690  67.300  1.00  0.00           C
ATOM   1465  HG1 PRO C   1     112.430  84.170  67.000  1.00  0.00           H
ATOM   1466  HG2 PRO C   1     111.610  82.820  67.980  1.00  0.00           H
ATOM   1467  C   PRO C   1     109.090  81.780  67.370  1.00  0.00           C
ATOM   1468  O   PRO C   1     108.900  81.910  68.610  1.00  0.00           O
ATOM   1469  N   TYR C   2     108.970  80.620  66.810  1.00  0.00           N
ATOM   1470  HN  TYR C   2     108.980  80.600  65.810  1.00  0.00           H
ATOM   1471  CA  TYR C   2     108.480  79.480  67.620  1.00  0.00           C
ATOM   1472  HA  TYR C   2     109.030  79.530  68.540  1.00  0.00           H
ATOM   1473  CB  TYR C   2     106.890  79.370  67.960  1.00  0.00           C
ATOM   1474  HB1 TYR C   2     106.470  78.410  68.340  1.00  0.00           H
ATOM   1475  HB2 TYR C   2     106.760  80.060  68.820  1.00  0.00           H
ATOM   1476  CG  TYR C   2     106.100  79.850  66.810  1.00  0.00           C
ATOM   1477  CD1 TYR C   2     105.640  81.200  66.670  1.00  0.00           C
ATOM   1478  HD1 TYR C   2     105.860  81.950  67.420  1.00  0.00           H
ATOM   1479  CE1 TYR C   2     104.900  81.560  65.590  1.00  0.00           C
ATOM   1480  HE1 TYR C   2     104.560  82.570  65.420  1.00  0.00           H
ATOM   1481  CZ  TYR C   2     104.550  80.640  64.550  1.00  0.00           C
ATOM   1482  OH  TYR C   2     103.680  81.000  63.500  1.00  0.00           O
ATOM   1483  HH  TYR C   2     103.800  81.950  63.410  1.00  0.00           H
ATOM   1484  CD2 TYR C   2     105.780  78.930  65.780  1.00  0.00           C
ATOM   1485  HD2 TYR C   2     106.140  77.910  65.810  1.00  0.00           H
ATOM   1486  CE2 TYR C   2     105.070  79.300  64.640  1.00  0.00           C
ATOM   1487  HE2 TYR C   2     104.830  78.640  63.820  1.00  0.00           H
ATOM   1488  C   TYR C   2     109.050  78.140  66.970  1.00  0.00           C
ATOM   1489  O   TYR C   2     109.440  78.220  65.830  1.00  0.00           O
ATOM   1490  N   ASN C   3     109.100  76.930  67.640  1.00  0.00           N
ATOM   1491  HN  ASN C   3     108.820  76.950  68.600  1.00  0.00           H
ATOM   1492  CA  ASN C   3     109.500  75.650  67.190  1.00  0.00           C
ATOM   1493  HA  ASN C   3     109.570  75.780  66.120  1.00  0.00           H
ATOM   1494  CB  ASN C   3     110.840  75.210  67.930  1.00  0.00           C
ATOM   1495  HB1 ASN C   3     110.790  75.450  69.010  1.00  0.00           H
ATOM   1496  HB2 ASN C   3     111.040  74.120  67.840  1.00  0.00           H
ATOM   1497  CG  ASN C   3     112.030  75.950  67.290  1.00  0.00           C
ATOM   1498  OD1 ASN C   3     112.100  76.840  66.460  1.00  0.00           O
ATOM   1499  ND2 ASN C   3     113.180  75.650  67.920  1.00  0.00           N
ATOM   1500 1HD2 ASN C   3     113.160  74.900  68.580  1.00  0.00           H
ATOM   1501 2HD2 ASN C   3     113.970  76.160  67.570  1.00  0.00           H
ATOM   1502  C   ASN C   3     108.400  74.650  67.520  1.00  0.00           C
ATOM   1503  O   ASN C   3     107.690  74.870  68.500  1.00  0.00           O
ATOM   1504  N   VAL C   4     108.230  73.580  66.790  1.00  0.00           N
ATOM   1505  HN  VAL C   4     108.850  73.430  66.020  1.00  0.00           H
ATOM   1506  CA  VAL C   4     107.250  72.510  67.100  1.00  0.00           C
ATOM   1507  HA  VAL C   4     106.830  72.610  68.090  1.00  0.00           H
ATOM   1508  CB  VAL C   4     106.120  72.410  66.090  1.00  0.00           C
ATOM   1509  HB  VAL C   4     106.430  72.390  65.020  1.00  0.00           H
ATOM   1510  CG1 VAL C   4     105.200  71.280  66.340  1.00  0.00           C
ATOM   1511 1HG1 VAL C   4     105.660  70.270  66.260  1.00  0.00           H
ATOM   1512 2HG1 VAL C   4     104.760  71.380  67.350  1.00  0.00           H
ATOM   1513 3HG1 VAL C   4     104.370  71.290  65.610  1.00  0.00           H
ATOM   1514  CG2 VAL C   4     105.350  73.710  66.290  1.00  0.00           C
ATOM   1515 1HG2 VAL C   4     105.960  74.610  66.100  1.00  0.00           H
ATOM   1516 2HG2 VAL C   4     104.440  73.700  65.660  1.00  0.00           H
ATOM   1517 3HG2 VAL C   4     105.030  73.880  67.340  1.00  0.00           H
ATOM   1518  C   VAL C   4     108.160  71.270  67.110  1.00  0.00           C
ATOM   1519  O   VAL C   4     108.960  71.130  66.180  1.00  0.00           O
ATOM   1520  N   GLU C   5     107.980  70.440  68.130  1.00  0.00           N
ATOM   1521  HN  GLU C   5     107.370  70.670  68.880  1.00  0.00           H
ATOM   1522  CA  GLU C   5     108.590  69.190  68.380  1.00  0.00           C
ATOM   1523  HA  GLU C   5     109.220  68.970  67.530  1.00  0.00           H
ATOM   1524  CB  GLU C   5     109.700  69.190  69.460  1.00  0.00           C
ATOM   1525  HB1 GLU C   5     110.200  68.210  69.270  1.00  0.00           H
ATOM   1526  HB2 GLU C   5     110.400  70.040  69.350  1.00  0.00           H
ATOM   1527  CG  GLU C   5     109.150  69.180  70.880  1.00  0.00           C
ATOM   1528  HG1 GLU C   5     108.530  68.260  70.970  1.00  0.00           H
ATOM   1529  HG2 GLU C   5     108.550  70.110  70.950  1.00  0.00           H
ATOM   1530  CD  GLU C   5     110.240  69.220  71.930  1.00  0.00           C
ATOM   1531  OE1 GLU C   5     110.760  68.110  72.310  1.00  0.00           O
ATOM   1532  OE2 GLU C   5     110.520  70.330  72.430  1.00  0.00           O
ATOM   1533  C   GLU C   5     107.570  68.040  68.600  1.00  0.00           C
ATOM   1534  O   GLU C   5     106.330  68.180  68.810  1.00  0.00           O
ATOM   1535  N   LEU C   6     108.040  66.770  68.380  1.00  0.00           N
ATOM   1536  HN  LEU C   6     108.980  66.670  68.050  1.00  0.00           H
ATOM   1537  CA  LEU C   6     107.180  65.630  68.530  1.00  0.00           C
ATOM   1538  HA  LEU C   6     106.130  65.850  68.410  1.00  0.00           H
ATOM   1539  CB  LEU C   6     107.480  64.660  67.390  1.00  0.00           C
ATOM   1540  HB1 LEU C   6     107.130  65.130  66.440  1.00  0.00           H
ATOM   1541  HB2 LEU C   6     108.550  64.400  67.240  1.00  0.00           H
ATOM   1542  CG  LEU C   6     106.750  63.300  67.580  1.00  0.00           C
ATOM   1543  HG  LEU C   6     107.020  62.790  68.530  1.00  0.00           H
ATOM   1544  CD1 LEU C   6     105.310  63.500  67.510  1.00  0.00           C
ATOM   1545 1HD1 LEU C   6     104.890  63.910  68.460  1.00  0.00           H
ATOM   1546 2HD1 LEU C   6     105.000  64.080  66.620  1.00  0.00           H
ATOM   1547 3HD1 LEU C   6     104.920  62.460  67.380  1.00  0.00           H
ATOM   1548  CD2 LEU C   6     107.190  62.320  66.570  1.00  0.00           C
ATOM   1549 1HD2 LEU C   6     106.600  61.380  66.600  1.00  0.00           H
ATOM   1550 2HD2 LEU C   6     107.190  62.780  65.560  1.00  0.00           H
ATOM   1551 3HD2 LEU C   6     108.200  61.960  66.850  1.00  0.00           H
ATOM   1552  C   LEU C   6     107.500  64.930  69.860  1.00  0.00           C
ATOM   1553  O   LEU C   6     108.680  64.770  70.170  1.00  0.00           O
ATOM   1554  N   VAL C   7     106.420  64.580  70.610  1.00  0.00           N
ATOM   1555  HN  VAL C   7     105.480  64.770  70.360  1.00  0.00           H
ATOM   1556  CA  VAL C   7     106.700  63.790  71.850  1.00  0.00           C
ATOM   1557  HA  VAL C   7     107.720  63.740  72.190  1.00  0.00           H
ATOM   1558  CB  VAL C   7     105.960  64.210  73.130  1.00  0.00           C
ATOM   1559  HB  VAL C   7     104.880  64.060  72.960  1.00  0.00           H
ATOM   1560  CG1 VAL C   7     106.230  63.430  74.380  1.00  0.00           C
ATOM   1561 1HG1 VAL C   7     105.940  62.360  74.340  1.00  0.00           H
ATOM   1562 2HG1 VAL C   7     107.300  63.480  74.640  1.00  0.00           H
ATOM   1563 3HG1 VAL C   7     105.600  63.880  75.180  1.00  0.00           H
ATOM   1564  CG2 VAL C   7     106.060  65.710  73.410  1.00  0.00           C
ATOM   1565 1HG2 VAL C   7     105.790  66.020  74.440  1.00  0.00           H
ATOM   1566 2HG2 VAL C   7     107.160  65.870  73.340  1.00  0.00           H
ATOM   1567 3HG2 VAL C   7     105.440  66.270  72.680  1.00  0.00           H
ATOM   1568  C   VAL C   7     106.460  62.320  71.510  1.00  0.00           C
ATOM   1569  O   VAL C   7     107.270  61.470  71.760  1.00  0.00           O
ATOM   1570  N   ASP C   8     105.210  62.040  71.000  1.00  0.00           N
ATOM   1571  HN  ASP C   8     104.600  62.800  70.790  1.00  0.00           H
ATOM   1572  CA  ASP C   8     104.680  60.750  70.800  1.00  0.00           C
ATOM   1573  HA  ASP C   8     105.440  60.130  70.330  1.00  0.00           H
ATOM   1574  CB  ASP C   8     104.280  60.070  72.210  1.00  0.00           C
ATOM   1575  HB1 ASP C   8     105.200  60.070  72.830  1.00  0.00           H
ATOM   1576  HB2 ASP C   8     103.500  60.690  72.680  1.00  0.00           H
ATOM   1577  CG  ASP C   8     103.830  58.650  72.110  1.00  0.00           C
ATOM   1578  OD1 ASP C   8     103.380  58.180  73.140  1.00  0.00           O
ATOM   1579  OD2 ASP C   8     104.130  57.930  71.150  1.00  0.00           O
ATOM   1580  C   ASP C   8     103.570  60.910  69.850  1.00  0.00           C
ATOM   1581  O   ASP C   8     103.220  62.000  69.500  1.00  0.00           O
ATOM   1582  N   GLU C   9     103.100  59.840  69.230  1.00  0.00           N
ATOM   1583  HN  GLU C   9     103.380  58.940  69.570  1.00  0.00           H
ATOM   1584  CA  GLU C   9     102.240  59.810  68.070  1.00  0.00           C
ATOM   1585  HA  GLU C   9     102.770  60.320  67.280  1.00  0.00           H
ATOM   1586  CB  GLU C   9     102.100  58.360  67.550  1.00  0.00           C
ATOM   1587  HB1 GLU C   9     103.070  58.010  67.150  1.00  0.00           H
ATOM   1588  HB2 GLU C   9     101.980  57.630  68.380  1.00  0.00           H
ATOM   1589  CG  GLU C   9     101.080  58.120  66.420  1.00  0.00           C
ATOM   1590  HG1 GLU C   9     101.200  58.900  65.640  1.00  0.00           H
ATOM   1591  HG2 GLU C   9     100.100  58.030  66.940  1.00  0.00           H
ATOM   1592  CD  GLU C   9     101.230  56.740  65.750  1.00  0.00           C
ATOM   1593  OE1 GLU C   9     101.000  55.750  66.540  1.00  0.00           O
ATOM   1594  OE2 GLU C   9     101.410  56.610  64.510  1.00  0.00           O
ATOM   1595  C   GLU C   9     100.990  60.650  68.160  1.00  0.00           C
ATOM   1596  O   GLU C   9     100.640  61.250  67.170  1.00  0.00           O
ATOM   1597  N   ASN C  10     100.380  60.850  69.360  1.00  0.00           N
ATOM   1598  HN  ASN C  10     100.640  60.200  70.070  1.00  0.00           H
ATOM   1599  CA  ASN C  10      99.230  61.830  69.530  1.00  0.00           C
ATOM   1600  HA  ASN C  10      99.110  62.300  68.560  1.00  0.00           H
ATOM   1601  CB  ASN C  10      97.920  61.090  70.080  1.00  0.00           C
ATOM   1602  HB1 ASN C  10      98.020  60.620  71.080  1.00  0.00           H
ATOM   1603  HB2 ASN C  10      97.070  61.810  70.190  1.00  0.00           H
ATOM   1604  CG  ASN C  10      97.480  59.930  69.170  1.00  0.00           C
ATOM   1605  OD1 ASN C  10      96.570  59.980  68.280  1.00  0.00           O
ATOM   1606  ND2 ASN C  10      98.150  58.800  69.230  1.00  0.00           N
ATOM   1607 1HD2 ASN C  10      98.860  58.610  69.910  1.00  0.00           H
ATOM   1608 2HD2 ASN C  10      97.800  58.080  68.630  1.00  0.00           H
ATOM   1609  C   ASN C  10      99.510  63.000  70.390  1.00  0.00           C
ATOM   1610  O   ASN C  10      98.590  63.710  70.790  1.00  0.00           O
ATOM   1611  N   HIS C  11     100.780  63.180  70.750  1.00  0.00           N
ATOM   1612  HN  HIS C  11     101.530  62.570  70.510  1.00  0.00           H
ATOM   1613  CA  HIS C  11     101.160  64.190  71.690  1.00  0.00           C
ATOM   1614  HA  HIS C  11     100.420  64.980  71.740  1.00  0.00           H
ATOM   1615  CB  HIS C  11     101.460  63.470  73.030  1.00  0.00           C
ATOM   1616  HB1 HIS C  11     100.520  62.910  73.230  1.00  0.00           H
ATOM   1617  HB2 HIS C  11     102.180  62.660  72.810  1.00  0.00           H
ATOM   1618  ND1 HIS C  11     101.330  65.360  74.810  1.00  0.00           N
ATOM   1619  HD1 HIS C  11     100.560  65.870  74.430  1.00  0.00           H
ATOM   1620  CG  HIS C  11     101.850  64.210  74.320  1.00  0.00           C
ATOM   1621  CE1 HIS C  11     101.860  65.580  75.990  1.00  0.00           C
ATOM   1622  HE1 HIS C  11     101.560  66.460  76.550  1.00  0.00           H
ATOM   1623  NE2 HIS C  11     102.780  64.710  76.320  1.00  0.00           N
ATOM   1624  CD2 HIS C  11     102.710  63.780  75.280  1.00  0.00           C
ATOM   1625  HD2 HIS C  11     103.370  62.930  75.360  1.00  0.00           H
ATOM   1626  C   HIS C  11     102.440  65.040  71.170  1.00  0.00           C
ATOM   1627  O   HIS C  11     103.460  64.390  70.870  1.00  0.00           O
ATOM   1628  N   TYR C  12     102.350  66.360  71.080  1.00  0.00           N
ATOM   1629  HN  TYR C  12     101.630  66.910  71.480  1.00  0.00           H
ATOM   1630  CA  TYR C  12     103.400  67.120  70.430  1.00  0.00           C
ATOM   1631  HA  TYR C  12     104.380  66.680  70.290  1.00  0.00           H
ATOM   1632  CB  TYR C  12     102.850  67.780  69.140  1.00  0.00           C
ATOM   1633  HB1 TYR C  12     102.300  68.750  69.210  1.00  0.00           H
ATOM   1634  HB2 TYR C  12     103.730  67.920  68.480  1.00  0.00           H
ATOM   1635  CG  TYR C  12     101.910  66.750  68.420  1.00  0.00           C
ATOM   1636  CD1 TYR C  12     102.450  65.590  67.860  1.00  0.00           C
ATOM   1637  HD1 TYR C  12     103.530  65.570  67.880  1.00  0.00           H
ATOM   1638  CE1 TYR C  12     101.690  64.650  67.300  1.00  0.00           C
ATOM   1639  HE1 TYR C  12     102.150  63.830  66.760  1.00  0.00           H
ATOM   1640  CZ  TYR C  12     100.250  64.740  67.440  1.00  0.00           C
ATOM   1641  OH  TYR C  12      99.420  63.730  66.810  1.00  0.00           O
ATOM   1642  HH  TYR C  12      99.900  62.900  66.910  1.00  0.00           H
ATOM   1643  CD2 TYR C  12     100.500  66.830  68.610  1.00  0.00           C
ATOM   1644  HD2 TYR C  12     100.010  67.510  69.290  1.00  0.00           H
ATOM   1645  CE2 TYR C  12      99.640  65.810  68.140  1.00  0.00           C
ATOM   1646  HE2 TYR C  12      98.570  65.820  68.250  1.00  0.00           H
ATOM   1647  C   TYR C  12     103.780  68.200  71.510  1.00  0.00           C
ATOM   1648  O   TYR C  12     102.990  68.500  72.400  1.00  0.00           O
ATOM   1649  N   ARG C  13     104.860  68.940  71.370  1.00  0.00           N
ATOM   1650  HN  ARG C  13     105.550  68.790  70.660  1.00  0.00           H
ATOM   1651  CA  ARG C  13     105.130  70.130  72.140  1.00  0.00           C
ATOM   1652  HA  ARG C  13     104.220  70.360  72.680  1.00  0.00           H
ATOM   1653  CB  ARG C  13     106.260  69.770  73.140  1.00  0.00           C
ATOM   1654  HB1 ARG C  13     105.660  69.150  73.830  1.00  0.00           H
ATOM   1655  HB2 ARG C  13     107.020  69.130  72.650  1.00  0.00           H
ATOM   1656  CG  ARG C  13     106.830  70.910  73.940  1.00  0.00           C
ATOM   1657  HG1 ARG C  13     105.830  71.330  74.170  1.00  0.00           H
ATOM   1658  HG2 ARG C  13     107.400  71.620  73.300  1.00  0.00           H
ATOM   1659  CD  ARG C  13     107.760  70.600  75.120  1.00  0.00           C
ATOM   1660  HD1 ARG C  13     108.060  71.510  75.680  1.00  0.00           H
ATOM   1661  HD2 ARG C  13     108.610  69.960  74.810  1.00  0.00           H
ATOM   1662  NE  ARG C  13     106.890  69.910  76.140  1.00  0.00           N
ATOM   1663  HE  ARG C  13     105.900  70.010  76.200  1.00  0.00           H
ATOM   1664  CZ  ARG C  13     107.310  69.330  77.210  1.00  0.00           C
ATOM   1665  NH1 ARG C  13     108.580  69.230  77.500  1.00  0.00           N
ATOM   1666 1HH1 ARG C  13     108.900  68.610  78.220  1.00  0.00           H
ATOM   1667 2HH1 ARG C  13     109.060  69.160  76.630  1.00  0.00           H
ATOM   1668  NH2 ARG C  13     106.420  68.810  78.020  1.00  0.00           N
ATOM   1669 1HH2 ARG C  13     106.770  68.180  78.710  1.00  0.00           H
ATOM   1670 2HH2 ARG C  13     105.500  69.080  77.730  1.00  0.00           H
ATOM   1671  C   ARG C  13     105.550  71.310  71.260  1.00  0.00           C
ATOM   1672  O   ARG C  13     106.200  71.230  70.220  1.00  0.00           O
ATOM   1673  N   ILE C  14     105.130  72.590  71.640  1.00  0.00           N
ATOM   1674  HN  ILE C  14     104.620  72.770  72.470  1.00  0.00           H
ATOM   1675  CA  ILE C  14     105.500  73.830  70.930  1.00  0.00           C
ATOM   1676  HA  ILE C  14     106.160  73.690  70.080  1.00  0.00           H
ATOM   1677  CB  ILE C  14     104.270  74.480  70.250  1.00  0.00           C
ATOM   1678  HB  ILE C  14     104.050  73.870  69.350  1.00  0.00           H
ATOM   1679  CG2 ILE C  14     103.100  74.330  71.310  1.00  0.00           C
ATOM   1680 1HG2 ILE C  14     102.300  75.020  70.960  1.00  0.00           H
ATOM   1681 2HG2 ILE C  14     102.580  73.350  71.320  1.00  0.00           H
ATOM   1682 3HG2 ILE C  14     103.390  74.610  72.350  1.00  0.00           H
ATOM   1683  CG1 ILE C  14     104.550  75.950  69.930  1.00  0.00           C
ATOM   1684 1HG1 ILE C  14     105.450  76.000  69.280  1.00  0.00           H
ATOM   1685 2HG1 ILE C  14     104.760  76.400  70.930  1.00  0.00           H
ATOM   1686  CD  ILE C  14     103.440  76.570  69.100  1.00  0.00           C
ATOM   1687  HD1 ILE C  14     103.810  77.550  68.720  1.00  0.00           H
ATOM   1688  HD2 ILE C  14     103.320  75.940  68.190  1.00  0.00           H
ATOM   1689  HD3 ILE C  14     102.470  76.720  69.610  1.00  0.00           H
ATOM   1690  C   ILE C  14     106.310  74.680  71.830  1.00  0.00           C
ATOM   1691  O   ILE C  14     106.070  74.710  73.030  1.00  0.00           O
ATOM   1692  N   ALA C  15     107.360  75.430  71.280  1.00  0.00           N
ATOM   1693  HN  ALA C  15     107.450  75.490  70.290  1.00  0.00           H
ATOM   1694  CA  ALA C  15     108.170  76.320  72.150  1.00  0.00           C
ATOM   1695  HA  ALA C  15     107.710  76.440  73.120  1.00  0.00           H
ATOM   1696  CB  ALA C  15     109.570  75.730  72.420  1.00  0.00           C
ATOM   1697  HB1 ALA C  15     109.500  74.690  72.800  1.00  0.00           H
ATOM   1698  HB2 ALA C  15     110.150  75.760  71.480  1.00  0.00           H
ATOM   1699  HB3 ALA C  15     110.120  76.370  73.140  1.00  0.00           H
ATOM   1700  C   ALA C  15     108.210  77.740  71.570  1.00  0.00           C
ATOM   1701  O   ALA C  15     108.560  77.960  70.420  1.00  0.00           O
ATOM   1702  N   ILE C  16     107.800  78.780  72.390  1.00  0.00           N
ATOM   1703  HN  ILE C  16     107.570  78.500  73.320  1.00  0.00           H
ATOM   1704  CA  ILE C  16     107.660  80.150  72.030  1.00  0.00           C
ATOM   1705  HA  ILE C  16     107.960  80.240  71.000  1.00  0.00           H
ATOM   1706  CB  ILE C  16     106.240  80.760  72.190  1.00  0.00           C
ATOM   1707  HB  ILE C  16     105.880  80.860  73.240  1.00  0.00           H
ATOM   1708  CG2 ILE C  16     106.120  82.200  71.650  1.00  0.00           C
ATOM   1709 1HG2 ILE C  16     105.040  82.430  71.720  1.00  0.00           H
ATOM   1710 2HG2 ILE C  16     106.720  82.930  72.240  1.00  0.00           H
ATOM   1711 3HG2 ILE C  16     106.470  82.350  70.610  1.00  0.00           H
ATOM   1712  CG1 ILE C  16     105.120  79.910  71.570  1.00  0.00           C
ATOM   1713 1HG1 ILE C  16     105.600  79.330  70.750  1.00  0.00           H
ATOM   1714 2HG1 ILE C  16     104.290  80.520  71.160  1.00  0.00           H
ATOM   1715  CD  ILE C  16     104.530  78.900  72.610  1.00  0.00           C
ATOM   1716  HD1 ILE C  16     103.770  78.310  72.050  1.00  0.00           H
ATOM   1717  HD2 ILE C  16     105.390  78.270  72.900  1.00  0.00           H
ATOM   1718  HD3 ILE C  16     104.010  79.430  73.440  1.00  0.00           H
ATOM   1719  C   ILE C  16     108.670  81.030  72.800  1.00  0.00           C
ATOM   1720  O   ILE C  16     108.640  81.000  74.050  1.00  0.00           O
ATOM   1721  N   ALA C  17     109.550  81.880  72.200  1.00  0.00           N
ATOM   1722  HN  ALA C  17     109.570  81.970  71.210  1.00  0.00           H
ATOM   1723  CA  ALA C  17     110.240  82.840  73.010  1.00  0.00           C
ATOM   1724  HA  ALA C  17     110.710  82.280  73.810  1.00  0.00           H
ATOM   1725  CB  ALA C  17     111.390  83.630  72.260  1.00  0.00           C
ATOM   1726  HB1 ALA C  17     112.240  82.950  72.070  1.00  0.00           H
ATOM   1727  HB2 ALA C  17     110.940  83.980  71.310  1.00  0.00           H
ATOM   1728  HB3 ALA C  17     111.780  84.480  72.870  1.00  0.00           H
ATOM   1729  C   ALA C  17     109.320  83.770  73.650  1.00  0.00           C
ATOM   1730  O   ALA C  17     108.410  84.310  73.020  1.00  0.00           O
ATOM   1731  N   VAL C  18     109.520  84.000  74.980  1.00  0.00           N
ATOM   1732  HN  VAL C  18     110.220  83.440  75.410  1.00  0.00           H
ATOM   1733  CA  VAL C  18     108.780  84.910  75.840  1.00  0.00           C
ATOM   1734  HA  VAL C  18     108.400  85.700  75.200  1.00  0.00           H
ATOM   1735  CB  VAL C  18     107.540  84.180  76.500  1.00  0.00           C
ATOM   1736  HB  VAL C  18     106.990  84.890  77.160  1.00  0.00           H
ATOM   1737  CG1 VAL C  18     106.610  83.750  75.300  1.00  0.00           C
ATOM   1738 1HG1 VAL C  18     106.450  84.590  74.600  1.00  0.00           H
ATOM   1739 2HG1 VAL C  18     107.140  82.900  74.820  1.00  0.00           H
ATOM   1740 3HG1 VAL C  18     105.600  83.420  75.640  1.00  0.00           H
ATOM   1741  CG2 VAL C  18     108.030  82.900  77.190  1.00  0.00           C
ATOM   1742 1HG2 VAL C  18     108.710  83.090  78.060  1.00  0.00           H
ATOM   1743 2HG2 VAL C  18     107.200  82.330  77.660  1.00  0.00           H
ATOM   1744 3HG2 VAL C  18     108.610  82.210  76.550  1.00  0.00           H
ATOM   1745  C   VAL C  18     109.730  85.480  76.940  1.00  0.00           C
ATOM   1746  O   VAL C  18     109.420  85.300  78.110  1.00  0.00           O
ATOM   1747  N   ALA C  19     110.920  86.080  76.640  1.00  0.00           N
ATOM   1748  HN  ALA C  19     111.190  86.310  75.700  1.00  0.00           H
ATOM   1749  CA  ALA C  19     111.900  86.500  77.590  1.00  0.00           C
ATOM   1750  HA  ALA C  19     112.000  85.620  78.200  1.00  0.00           H
ATOM   1751  CB  ALA C  19     113.190  86.920  76.880  1.00  0.00           C
ATOM   1752  HB1 ALA C  19     113.420  86.180  76.080  1.00  0.00           H
ATOM   1753  HB2 ALA C  19     113.150  87.830  76.250  1.00  0.00           H
ATOM   1754  HB3 ALA C  19     113.950  86.770  77.680  1.00  0.00           H
ATOM   1755  C   ALA C  19     111.530  87.610  78.590  1.00  0.00           C
ATOM   1756  O   ALA C  19     110.740  88.550  78.350  1.00  0.00           O
ATOM   1757  N   GLY C  20     112.100  87.590  79.830  1.00  0.00           N
ATOM   1758  HN  GLY C  20     112.920  87.020  79.850  1.00  0.00           H
ATOM   1759  CA  GLY C  20     111.770  88.520  80.920  1.00  0.00           C
ATOM   1760  HA1 GLY C  20     111.750  89.490  80.460  1.00  0.00           H
ATOM   1761  HA2 GLY C  20     112.610  88.360  81.590  1.00  0.00           H
ATOM   1762  C   GLY C  20     110.510  88.270  81.660  1.00  0.00           C
ATOM   1763  O   GLY C  20     109.990  89.240  82.220  1.00  0.00           O
ATOM   1764  N   PHE C  21     110.000  87.070  81.720  1.00  0.00           N
ATOM   1765  HN  PHE C  21     110.440  86.320  81.220  1.00  0.00           H
ATOM   1766  CA  PHE C  21     108.760  86.710  82.410  1.00  0.00           C
ATOM   1767  HA  PHE C  21     108.660  87.310  83.310  1.00  0.00           H
ATOM   1768  CB  PHE C  21     107.490  86.660  81.480  1.00  0.00           C
ATOM   1769  HB1 PHE C  21     107.750  86.020  80.610  1.00  0.00           H
ATOM   1770  HB2 PHE C  21     106.560  86.220  81.890  1.00  0.00           H
ATOM   1771  CG  PHE C  21     107.140  88.010  80.810  1.00  0.00           C
ATOM   1772  CD1 PHE C  21     107.600  88.390  79.550  1.00  0.00           C
ATOM   1773  HD1 PHE C  21     108.270  87.740  79.010  1.00  0.00           H
ATOM   1774  CE1 PHE C  21     107.310  89.640  78.970  1.00  0.00           C
ATOM   1775  HE1 PHE C  21     107.760  90.040  78.080  1.00  0.00           H
ATOM   1776  CZ  PHE C  21     106.350  90.450  79.560  1.00  0.00           C
ATOM   1777  HZ  PHE C  21     106.000  91.390  79.170  1.00  0.00           H
ATOM   1778  CD2 PHE C  21     106.160  88.860  81.360  1.00  0.00           C
ATOM   1779  HD2 PHE C  21     105.780  88.760  82.360  1.00  0.00           H
ATOM   1780  CE2 PHE C  21     105.790  90.060  80.810  1.00  0.00           C
ATOM   1781  HE2 PHE C  21     105.120  90.720  81.340  1.00  0.00           H
ATOM   1782  C   PHE C  21     109.060  85.330  82.960  1.00  0.00           C
ATOM   1783  O   PHE C  21     109.690  84.440  82.340  1.00  0.00           O
ATOM   1784  N   ALA C  22     108.590  85.170  84.240  1.00  0.00           N
ATOM   1785  HN  ALA C  22     108.090  85.930  84.650  1.00  0.00           H
ATOM   1786  CA  ALA C  22     108.760  84.020  85.120  1.00  0.00           C
ATOM   1787  HA  ALA C  22     109.640  83.470  84.810  1.00  0.00           H
ATOM   1788  CB  ALA C  22     108.900  84.520  86.530  1.00  0.00           C
ATOM   1789  HB1 ALA C  22     109.750  85.240  86.530  1.00  0.00           H
ATOM   1790  HB2 ALA C  22     108.010  85.060  86.910  1.00  0.00           H
ATOM   1791  HB3 ALA C  22     109.170  83.770  87.310  1.00  0.00           H
ATOM   1792  C   ALA C  22     107.540  83.130  85.000  1.00  0.00           C
ATOM   1793  O   ALA C  22     106.480  83.590  84.470  1.00  0.00           O
ATOM   1794  N   GLU C  23     107.420  81.950  85.570  1.00  0.00           N
ATOM   1795  HN  GLU C  23     108.160  81.470  86.030  1.00  0.00           H
ATOM   1796  CA  GLU C  23     106.230  81.100  85.640  1.00  0.00           C
ATOM   1797  HA  GLU C  23     105.880  80.780  84.670  1.00  0.00           H
ATOM   1798  CB  GLU C  23     106.350  79.720  86.390  1.00  0.00           C
ATOM   1799  HB1 GLU C  23     106.670  79.940  87.430  1.00  0.00           H
ATOM   1800  HB2 GLU C  23     105.360  79.220  86.470  1.00  0.00           H
ATOM   1801  CG  GLU C  23     107.310  78.750  85.640  1.00  0.00           C
ATOM   1802  HG1 GLU C  23     108.290  79.270  85.590  1.00  0.00           H
ATOM   1803  HG2 GLU C  23     106.840  78.490  84.670  1.00  0.00           H
ATOM   1804  CD  GLU C  23     107.510  77.550  86.460  1.00  0.00           C
ATOM   1805  OE1 GLU C  23     106.570  76.750  86.580  1.00  0.00           O
ATOM   1806  OE2 GLU C  23     108.660  77.420  86.980  1.00  0.00           O
ATOM   1807  C   GLU C  23     105.100  81.850  86.410  1.00  0.00           C
ATOM   1808  O   GLU C  23     105.320  82.500  87.430  1.00  0.00           O
ATOM   1809  N   SER C  24     103.870  81.930  85.810  1.00  0.00           N
ATOM   1810  HN  SER C  24     103.750  81.500  84.910  1.00  0.00           H
ATOM   1811  CA  SER C  24     102.580  82.580  86.260  1.00  0.00           C
ATOM   1812  HA  SER C  24     101.800  82.150  85.650  1.00  0.00           H
ATOM   1813  CB  SER C  24     102.110  82.120  87.670  1.00  0.00           C
ATOM   1814  HB1 SER C  24     102.660  82.670  88.460  1.00  0.00           H
ATOM   1815  HB2 SER C  24     102.420  81.060  87.710  1.00  0.00           H
ATOM   1816  OG  SER C  24     100.690  82.360  87.940  1.00  0.00           O
ATOM   1817  HG1 SER C  24     100.360  81.520  87.610  1.00  0.00           H
ATOM   1818  C   SER C  24     102.560  84.060  86.020  1.00  0.00           C
ATOM   1819  O   SER C  24     101.720  84.830  86.570  1.00  0.00           O
ATOM   1820  N   GLU C  25     103.460  84.560  85.180  1.00  0.00           N
ATOM   1821  HN  GLU C  25     104.220  83.980  84.910  1.00  0.00           H
ATOM   1822  CA  GLU C  25     103.450  85.930  84.700  1.00  0.00           C
ATOM   1823  HA  GLU C  25     102.920  86.460  85.480  1.00  0.00           H
ATOM   1824  CB  GLU C  25     104.800  86.690  84.580  1.00  0.00           C
ATOM   1825  HB1 GLU C  25     105.460  86.150  83.870  1.00  0.00           H
ATOM   1826  HB2 GLU C  25     104.730  87.620  83.980  1.00  0.00           H
ATOM   1827  CG  GLU C  25     105.570  86.860  85.900  1.00  0.00           C
ATOM   1828  HG1 GLU C  25     106.110  85.890  86.020  1.00  0.00           H
ATOM   1829  HG2 GLU C  25     104.820  87.020  86.710  1.00  0.00           H
ATOM   1830  CD  GLU C  25     106.560  87.990  85.770  1.00  0.00           C
ATOM   1831  OE1 GLU C  25     106.300  89.060  86.300  1.00  0.00           O
ATOM   1832  OE2 GLU C  25     107.570  87.860  84.980  1.00  0.00           O
ATOM   1833  C   GLU C  25     102.790  86.030  83.340  1.00  0.00           C
ATOM   1834  O   GLU C  25     102.220  87.000  82.950  1.00  0.00           O
ATOM   1835  N   LEU C  26     102.830  84.920  82.490  1.00  0.00           N
ATOM   1836  HN  LEU C  26     103.080  84.000  82.790  1.00  0.00           H
ATOM   1837  CA  LEU C  26     102.090  84.860  81.300  1.00  0.00           C
ATOM   1838  HA  LEU C  26     102.040  85.860  80.890  1.00  0.00           H
ATOM   1839  CB  LEU C  26     102.730  83.980  80.140  1.00  0.00           C
ATOM   1840  HB1 LEU C  26     102.950  82.950  80.510  1.00  0.00           H
ATOM   1841  HB2 LEU C  26     102.090  83.980  79.230  1.00  0.00           H
ATOM   1842  CG  LEU C  26     104.030  84.530  79.740  1.00  0.00           C
ATOM   1843  HG  LEU C  26     104.620  84.550  80.680  1.00  0.00           H
ATOM   1844  CD1 LEU C  26     104.790  83.710  78.790  1.00  0.00           C
ATOM   1845 1HD1 LEU C  26     105.880  83.920  78.760  1.00  0.00           H
ATOM   1846 2HD1 LEU C  26     104.680  82.630  79.030  1.00  0.00           H
ATOM   1847 3HD1 LEU C  26     104.520  83.940  77.740  1.00  0.00           H
ATOM   1848  CD2 LEU C  26     104.000  86.010  79.220  1.00  0.00           C
ATOM   1849 1HD2 LEU C  26     103.760  86.680  80.070  1.00  0.00           H
ATOM   1850 2HD2 LEU C  26     104.980  86.330  78.820  1.00  0.00           H
ATOM   1851 3HD2 LEU C  26     103.240  86.210  78.430  1.00  0.00           H
ATOM   1852  C   LEU C  26     100.680  84.310  81.560  1.00  0.00           C
ATOM   1853  O   LEU C  26     100.440  83.640  82.550  1.00  0.00           O
ATOM   1854  N   ASP C  27      99.720  84.670  80.720  1.00  0.00           N
ATOM   1855  HN  ASP C  27      99.870  85.330  79.980  1.00  0.00           H
ATOM   1856  CA  ASP C  27      98.380  84.100  80.700  1.00  0.00           C
ATOM   1857  HA  ASP C  27      98.210  83.340  81.450  1.00  0.00           H
ATOM   1858  CB  ASP C  27      97.320  85.230  80.960  1.00  0.00           C
ATOM   1859  HB1 ASP C  27      97.640  85.690  81.920  1.00  0.00           H
ATOM   1860  HB2 ASP C  27      97.470  85.980  80.150  1.00  0.00           H
ATOM   1861  CG  ASP C  27      95.930  84.700  81.300  1.00  0.00           C
ATOM   1862  OD1 ASP C  27      94.980  85.490  81.470  1.00  0.00           O
ATOM   1863  OD2 ASP C  27      95.730  83.480  81.240  1.00  0.00           O
ATOM   1864  C   ASP C  27      98.100  83.430  79.360  1.00  0.00           C
ATOM   1865  O   ASP C  27      98.450  83.860  78.260  1.00  0.00           O
ATOM   1866  N   ILE C  28      97.540  82.180  79.460  1.00  0.00           N
ATOM   1867  HN  ILE C  28      97.260  81.890  80.370  1.00  0.00           H
ATOM   1868  CA  ILE C  28      97.440  81.160  78.440  1.00  0.00           C
ATOM   1869  HA  ILE C  28      97.620  81.560  77.450  1.00  0.00           H
ATOM   1870  CB  ILE C  28      98.290  79.940  78.850  1.00  0.00           C
ATOM   1871  HB  ILE C  28      97.840  79.540  79.780  1.00  0.00           H
ATOM   1872  CG2 ILE C  28      98.270  78.800  77.820  1.00  0.00           C
ATOM   1873 1HG2 ILE C  28      98.750  79.060  76.850  1.00  0.00           H
ATOM   1874 2HG2 ILE C  28      98.800  77.860  78.110  1.00  0.00           H
ATOM   1875 3HG2 ILE C  28      97.270  78.580  77.410  1.00  0.00           H
ATOM   1876  CG1 ILE C  28      99.780  80.300  79.070  1.00  0.00           C
ATOM   1877 1HG1 ILE C  28     100.330  79.350  79.240  1.00  0.00           H
ATOM   1878 2HG1 ILE C  28      99.940  80.890  80.000  1.00  0.00           H
ATOM   1879  CD  ILE C  28     100.400  80.990  77.850  1.00  0.00           C
ATOM   1880  HD1 ILE C  28      99.850  81.910  77.570  1.00  0.00           H
ATOM   1881  HD2 ILE C  28     101.480  81.090  78.080  1.00  0.00           H
ATOM   1882  HD3 ILE C  28     100.290  80.310  76.980  1.00  0.00           H
ATOM   1883  C   ILE C  28      95.980  80.710  78.320  1.00  0.00           C
ATOM   1884  O   ILE C  28      95.410  80.250  79.340  1.00  0.00           O
ATOM   1885  N   THR C  29      95.340  80.820  77.140  1.00  0.00           N
ATOM   1886  HN  THR C  29      95.870  81.160  76.370  1.00  0.00           H
ATOM   1887  CA  THR C  29      93.950  80.410  76.910  1.00  0.00           C
ATOM   1888  HA  THR C  29      93.750  79.740  77.730  1.00  0.00           H
ATOM   1889  CB  THR C  29      92.950  81.570  76.790  1.00  0.00           C
ATOM   1890  HB  THR C  29      93.290  82.410  76.140  1.00  0.00           H
ATOM   1891  OG1 THR C  29      92.780  82.120  78.060  1.00  0.00           O
ATOM   1892  HG1 THR C  29      93.570  82.500  78.440  1.00  0.00           H
ATOM   1893  CG2 THR C  29      91.620  81.060  76.260  1.00  0.00           C
ATOM   1894 1HG2 THR C  29      91.210  80.290  76.950  1.00  0.00           H
ATOM   1895 2HG2 THR C  29      90.830  81.820  76.070  1.00  0.00           H
ATOM   1896 3HG2 THR C  29      91.790  80.630  75.250  1.00  0.00           H
ATOM   1897  C   THR C  29      93.940  79.530  75.680  1.00  0.00           C
ATOM   1898  O   THR C  29      94.140  79.940  74.550  1.00  0.00           O
ATOM   1899  N   ALA C  30      93.610  78.230  75.830  1.00  0.00           N
ATOM   1900  HN  ALA C  30      93.420  77.800  76.710  1.00  0.00           H
ATOM   1901  CA  ALA C  30      93.350  77.330  74.700  1.00  0.00           C
ATOM   1902  HA  ALA C  30      93.890  77.690  73.840  1.00  0.00           H
ATOM   1903  CB  ALA C  30      93.660  75.850  74.940  1.00  0.00           C
ATOM   1904  HB1 ALA C  30      94.640  75.730  75.460  1.00  0.00           H
ATOM   1905  HB2 ALA C  30      92.840  75.410  75.540  1.00  0.00           H
ATOM   1906  HB3 ALA C  30      93.610  75.230  74.010  1.00  0.00           H
ATOM   1907  C   ALA C  30      91.840  77.510  74.320  1.00  0.00           C
ATOM   1908  O   ALA C  30      91.020  77.240  75.140  1.00  0.00           O
ATOM   1909  N   HIS C  31      91.560  77.860  73.110  1.00  0.00           N
ATOM   1910  HN  HIS C  31      92.300  78.070  72.480  1.00  0.00           H
ATOM   1911  CA  HIS C  31      90.230  78.140  72.550  1.00  0.00           C
ATOM   1912  HA  HIS C  31      89.530  77.710  73.240  1.00  0.00           H
ATOM   1913  CB  HIS C  31      89.990  79.680  72.400  1.00  0.00           C
ATOM   1914  HB1 HIS C  31      90.650  80.220  73.100  1.00  0.00           H
ATOM   1915  HB2 HIS C  31      90.380  79.930  71.390  1.00  0.00           H
ATOM   1916  ND1 HIS C  31      87.590  79.420  73.030  1.00  0.00           N
ATOM   1917  CG  HIS C  31      88.570  80.120  72.420  1.00  0.00           C
ATOM   1918  CE1 HIS C  31      86.450  79.960  72.730  1.00  0.00           C
ATOM   1919  HE1 HIS C  31      85.470  79.670  73.090  1.00  0.00           H
ATOM   1920  NE2 HIS C  31      86.590  80.960  71.840  1.00  0.00           N
ATOM   1921  HE2 HIS C  31      85.890  81.470  71.340  1.00  0.00           H
ATOM   1922  CD2 HIS C  31      87.980  81.100  71.650  1.00  0.00           C
ATOM   1923  HD2 HIS C  31      88.480  81.880  71.090  1.00  0.00           H
ATOM   1924  C   HIS C  31      90.010  77.290  71.280  1.00  0.00           C
ATOM   1925  O   HIS C  31      90.910  76.710  70.710  1.00  0.00           O
ATOM   1926  N   ASP C  32      88.760  77.400  70.710  1.00  0.00           N
ATOM   1927  HN  ASP C  32      88.120  78.010  71.160  1.00  0.00           H
ATOM   1928  CA  ASP C  32      88.320  76.730  69.490  1.00  0.00           C
ATOM   1929  HA  ASP C  32      88.260  75.660  69.610  1.00  0.00           H
ATOM   1930  CB  ASP C  32      86.870  77.170  69.200  1.00  0.00           C
ATOM   1931  HB1 ASP C  32      86.900  78.280  69.230  1.00  0.00           H
ATOM   1932  HB2 ASP C  32      86.470  76.860  68.210  1.00  0.00           H
ATOM   1933  CG  ASP C  32      85.820  76.760  70.220  1.00  0.00           C
ATOM   1934  OD1 ASP C  32      85.860  75.570  70.650  1.00  0.00           O
ATOM   1935  OD2 ASP C  32      84.860  77.500  70.420  1.00  0.00           O
ATOM   1936  C   ASP C  32      89.190  76.930  68.250  1.00  0.00           C
ATOM   1937  O   ASP C  32      89.050  77.910  67.530  1.00  0.00           O
ATOM   1938  N   ASN C  33      90.120  75.910  68.040  1.00  0.00           N
ATOM   1939  HN  ASN C  33      89.980  75.140  68.650  1.00  0.00           H
ATOM   1940  CA  ASN C  33      91.100  75.860  66.930  1.00  0.00           C
ATOM   1941  HA  ASN C  33      91.530  74.870  66.940  1.00  0.00           H
ATOM   1942  CB  ASN C  33      90.470  75.930  65.460  1.00  0.00           C
ATOM   1943  HB1 ASN C  33      90.150  76.980  65.330  1.00  0.00           H
ATOM   1944  HB2 ASN C  33      91.160  75.630  64.650  1.00  0.00           H
ATOM   1945  CG  ASN C  33      89.240  75.060  65.240  1.00  0.00           C
ATOM   1946  OD1 ASN C  33      88.190  75.550  64.890  1.00  0.00           O
ATOM   1947  ND2 ASN C  33      89.430  73.710  65.460  1.00  0.00           N
ATOM   1948 1HD2 ASN C  33      88.640  73.100  65.370  1.00  0.00           H
ATOM   1949 2HD2 ASN C  33      90.290  73.410  65.860  1.00  0.00           H
ATOM   1950  C   ASN C  33      92.250  76.830  67.120  1.00  0.00           C
ATOM   1951  O   ASN C  33      92.880  77.240  66.120  1.00  0.00           O
ATOM   1952  N   LEU C  34      92.320  77.420  68.360  1.00  0.00           N
ATOM   1953  HN  LEU C  34      91.900  77.040  69.180  1.00  0.00           H
ATOM   1954  CA  LEU C  34      92.910  78.660  68.530  1.00  0.00           C
ATOM   1955  HA  LEU C  34      93.580  78.920  67.710  1.00  0.00           H
ATOM   1956  CB  LEU C  34      91.770  79.760  68.700  1.00  0.00           C
ATOM   1957  HB1 LEU C  34      91.250  79.680  67.720  1.00  0.00           H
ATOM   1958  HB2 LEU C  34      91.070  79.500  69.510  1.00  0.00           H
ATOM   1959  CG  LEU C  34      92.220  81.250  68.830  1.00  0.00           C
ATOM   1960  HG  LEU C  34      92.610  81.310  69.870  1.00  0.00           H
ATOM   1961  CD1 LEU C  34      93.280  81.680  67.780  1.00  0.00           C
ATOM   1962 1HD1 LEU C  34      92.890  81.640  66.740  1.00  0.00           H
ATOM   1963 2HD1 LEU C  34      93.630  82.710  68.000  1.00  0.00           H
ATOM   1964 3HD1 LEU C  34      94.150  80.990  67.790  1.00  0.00           H
ATOM   1965  CD2 LEU C  34      90.940  82.170  68.800  1.00  0.00           C
ATOM   1966 1HD2 LEU C  34      90.390  82.060  67.840  1.00  0.00           H
ATOM   1967 2HD2 LEU C  34      90.250  82.000  69.650  1.00  0.00           H
ATOM   1968 3HD2 LEU C  34      91.160  83.260  68.840  1.00  0.00           H
ATOM   1969  C   LEU C  34      93.770  78.690  69.760  1.00  0.00           C
ATOM   1970  O   LEU C  34      93.230  78.300  70.800  1.00  0.00           O
ATOM   1971  N   LEU C  35      95.060  79.210  69.810  1.00  0.00           N
ATOM   1972  HN  LEU C  35      95.550  79.540  69.000  1.00  0.00           H
ATOM   1973  CA  LEU C  35      95.880  79.200  70.960  1.00  0.00           C
ATOM   1974  HA  LEU C  35      95.380  78.790  71.830  1.00  0.00           H
ATOM   1975  CB  LEU C  35      97.190  78.400  70.700  1.00  0.00           C
ATOM   1976  HB1 LEU C  35      96.860  77.350  70.550  1.00  0.00           H
ATOM   1977  HB2 LEU C  35      97.620  78.820  69.760  1.00  0.00           H
ATOM   1978  CG  LEU C  35      98.240  78.350  71.800  1.00  0.00           C
ATOM   1979  HG  LEU C  35      98.570  79.410  71.920  1.00  0.00           H
ATOM   1980  CD1 LEU C  35      97.610  78.050  73.150  1.00  0.00           C
ATOM   1981 1HD1 LEU C  35      97.030  77.100  73.090  1.00  0.00           H
ATOM   1982 2HD1 LEU C  35      98.260  78.150  74.040  1.00  0.00           H
ATOM   1983 3HD1 LEU C  35      96.780  78.710  73.470  1.00  0.00           H
ATOM   1984  CD2 LEU C  35      99.450  77.420  71.520  1.00  0.00           C
ATOM   1985 1HD2 LEU C  35      99.900  77.750  70.560  1.00  0.00           H
ATOM   1986 2HD2 LEU C  35     100.160  77.410  72.380  1.00  0.00           H
ATOM   1987 3HD2 LEU C  35      99.030  76.410  71.310  1.00  0.00           H
ATOM   1988  C   LEU C  35      96.310  80.620  71.290  1.00  0.00           C
ATOM   1989  O   LEU C  35      96.890  81.330  70.490  1.00  0.00           O
ATOM   1990  N   ILE C  36      96.020  81.050  72.560  1.00  0.00           N
ATOM   1991  HN  ILE C  36      95.450  80.430  73.100  1.00  0.00           H
ATOM   1992  CA  ILE C  36      96.160  82.450  72.930  1.00  0.00           C
ATOM   1993  HA  ILE C  36      96.530  82.970  72.060  1.00  0.00           H
ATOM   1994  CB  ILE C  36      94.810  83.050  73.400  1.00  0.00           C
ATOM   1995  HB  ILE C  36      94.340  82.490  74.240  1.00  0.00           H
ATOM   1996  CG2 ILE C  36      94.830  84.430  74.040  1.00  0.00           C
ATOM   1997 1HG2 ILE C  36      95.510  84.370  74.920  1.00  0.00           H
ATOM   1998 2HG2 ILE C  36      95.090  85.260  73.350  1.00  0.00           H
ATOM   1999 3HG2 ILE C  36      93.770  84.640  74.280  1.00  0.00           H
ATOM   2000  CG1 ILE C  36      93.800  83.080  72.260  1.00  0.00           C
ATOM   2001 1HG1 ILE C  36      94.190  83.020  71.230  1.00  0.00           H
ATOM   2002 2HG1 ILE C  36      93.200  84.010  72.280  1.00  0.00           H
ATOM   2003  CD  ILE C  36      92.830  81.930  72.470  1.00  0.00           C
ATOM   2004  HD1 ILE C  36      92.670  81.660  73.530  1.00  0.00           H
ATOM   2005  HD2 ILE C  36      91.820  82.050  72.020  1.00  0.00           H
ATOM   2006  HD3 ILE C  36      93.260  81.130  71.830  1.00  0.00           H
ATOM   2007  C   ILE C  36      97.260  82.540  74.020  1.00  0.00           C
ATOM   2008  O   ILE C  36      97.240  81.830  75.090  1.00  0.00           O
ATOM   2009  N   VAL C  37      98.200  83.440  73.860  1.00  0.00           N
ATOM   2010  HN  VAL C  37      98.200  83.960  73.010  1.00  0.00           H
ATOM   2011  CA  VAL C  37      99.170  83.840  74.920  1.00  0.00           C
ATOM   2012  HA  VAL C  37      98.920  83.370  75.860  1.00  0.00           H
ATOM   2013  CB  VAL C  37     100.640  83.500  74.540  1.00  0.00           C
ATOM   2014  HB  VAL C  37     100.980  84.130  73.690  1.00  0.00           H
ATOM   2015  CG1 VAL C  37     101.640  83.900  75.620  1.00  0.00           C
ATOM   2016 1HG1 VAL C  37     101.640  84.960  75.940  1.00  0.00           H
ATOM   2017 2HG1 VAL C  37     101.500  83.290  76.540  1.00  0.00           H
ATOM   2018 3HG1 VAL C  37     102.620  83.590  75.210  1.00  0.00           H
ATOM   2019  CG2 VAL C  37     100.610  82.070  74.010  1.00  0.00           C
ATOM   2020 1HG2 VAL C  37     100.130  82.030  73.010  1.00  0.00           H
ATOM   2021 2HG2 VAL C  37     101.660  81.690  73.920  1.00  0.00           H
ATOM   2022 3HG2 VAL C  37      99.980  81.440  74.660  1.00  0.00           H
ATOM   2023  C   VAL C  37      99.120  85.310  75.130  1.00  0.00           C
ATOM   2024  O   VAL C  37      98.870  86.000  74.160  1.00  0.00           O
ATOM   2025  N   LYS C  38      99.070  85.860  76.360  1.00  0.00           N
ATOM   2026  HN  LYS C  38      99.230  85.240  77.130  1.00  0.00           H
ATOM   2027  CA  LYS C  38      98.820  87.250  76.750  1.00  0.00           C
ATOM   2028  HA  LYS C  38      99.050  87.830  75.870  1.00  0.00           H
ATOM   2029  CB  LYS C  38      97.340  87.360  77.260  1.00  0.00           C
ATOM   2030  HB1 LYS C  38      97.130  86.480  77.900  1.00  0.00           H
ATOM   2031  HB2 LYS C  38      97.160  88.310  77.820  1.00  0.00           H
ATOM   2032  CG  LYS C  38      96.360  87.520  76.060  1.00  0.00           C
ATOM   2033  HG1 LYS C  38      96.510  86.600  75.450  1.00  0.00           H
ATOM   2034  HG2 LYS C  38      96.610  88.460  75.520  1.00  0.00           H
ATOM   2035  CD  LYS C  38      94.850  87.670  76.440  1.00  0.00           C
ATOM   2036  HD1 LYS C  38      94.580  86.790  77.050  1.00  0.00           H
ATOM   2037  HD2 LYS C  38      94.230  87.520  75.530  1.00  0.00           H
ATOM   2038  CE  LYS C  38      94.450  88.960  77.200  1.00  0.00           C
ATOM   2039  HE1 LYS C  38      95.100  89.080  78.090  1.00  0.00           H
ATOM   2040  HE2 LYS C  38      93.370  88.850  77.470  1.00  0.00           H
ATOM   2041  NZ  LYS C  38      94.740  90.140  76.430  1.00  0.00           N
ATOM   2042  HZ1 LYS C  38      94.600  89.920  75.420  1.00  0.00           H
ATOM   2043  HZ2 LYS C  38      94.350  91.050  76.720  1.00  0.00           H
ATOM   2044  HZ3 LYS C  38      95.760  90.330  76.500  1.00  0.00           H
ATOM   2045  C   LYS C  38      99.810  87.550  77.880  1.00  0.00           C
ATOM   2046  O   LYS C  38     100.180  86.690  78.700  1.00  0.00           O
ATOM   2047  N   GLY C  39     100.260  88.820  77.930  1.00  0.00           N
ATOM   2048  HN  GLY C  39     100.060  89.450  77.180  1.00  0.00           H
ATOM   2049  CA  GLY C  39     101.380  89.180  78.790  1.00  0.00           C
ATOM   2050  HA1 GLY C  39     101.810  90.090  78.390  1.00  0.00           H
ATOM   2051  HA2 GLY C  39     102.150  88.420  78.870  1.00  0.00           H
ATOM   2052  C   GLY C  39     101.070  89.580  80.230  1.00  0.00           C
ATOM   2053  O   GLY C  39     100.250  88.990  80.870  1.00  0.00           O
ATOM   2054  N   ALA C  40     101.850  90.550  80.840  1.00  0.00           N
ATOM   2055  HN  ALA C  40     102.550  91.020  80.320  1.00  0.00           H
ATOM   2056  CA  ALA C  40     101.540  90.940  82.140  1.00  0.00           C
ATOM   2057  HA  ALA C  40     101.660  90.140  82.850  1.00  0.00           H
ATOM   2058  CB  ALA C  40     102.540  92.080  82.430  1.00  0.00           C
ATOM   2059  HB1 ALA C  40     103.590  91.720  82.340  1.00  0.00           H
ATOM   2060  HB2 ALA C  40     102.500  92.960  81.750  1.00  0.00           H
ATOM   2061  HB3 ALA C  40     102.280  92.430  83.450  1.00  0.00           H
ATOM   2062  C   ALA C  40     100.100  91.550  82.280  1.00  0.00           C
ATOM   2063  O   ALA C  40      99.660  92.310  81.400  1.00  0.00           O
ATOM   2064  N   HIS C  41      99.490  91.210  83.390  1.00  0.00           N
ATOM   2065  HN  HIS C  41      99.840  90.490  83.990  1.00  0.00           H
ATOM   2066  CA  HIS C  41      98.240  91.910  83.750  1.00  0.00           C
ATOM   2067  HA  HIS C  41      97.490  91.570  83.050  1.00  0.00           H
ATOM   2068  CB  HIS C  41      97.890  91.410  85.160  1.00  0.00           C
ATOM   2069  HB1 HIS C  41      96.910  91.800  85.500  1.00  0.00           H
ATOM   2070  HB2 HIS C  41      97.700  90.330  85.040  1.00  0.00           H
ATOM   2071  ND1 HIS C  41      99.230  92.570  87.010  1.00  0.00           N
ATOM   2072  HD1 HIS C  41      98.790  93.450  86.840  1.00  0.00           H
ATOM   2073  CG  HIS C  41      99.010  91.470  86.170  1.00  0.00           C
ATOM   2074  CE1 HIS C  41      99.950  92.210  88.040  1.00  0.00           C
ATOM   2075  HE1 HIS C  41     100.160  92.750  88.970  1.00  0.00           H
ATOM   2076  NE2 HIS C  41     100.260  90.960  87.950  1.00  0.00           N
ATOM   2077  CD2 HIS C  41      99.680  90.490  86.780  1.00  0.00           C
ATOM   2078  HD2 HIS C  41      99.940  89.490  86.430  1.00  0.00           H
ATOM   2079  C   HIS C  41      98.320  93.440  83.950  1.00  0.00           C
ATOM   2080  O   HIS C  41      99.370  94.020  84.180  1.00  0.00           O
ATOM   2081  N   ALA C  42      97.200  94.170  83.740  1.00  0.00           N
ATOM   2082  HN  ALA C  42      96.350  93.810  83.380  1.00  0.00           H
ATOM   2083  CA  ALA C  42      97.090  95.580  84.090  1.00  0.00           C
ATOM   2084  HA  ALA C  42      97.650  95.900  83.220  1.00  0.00           H
ATOM   2085  CB  ALA C  42      95.610  95.980  83.950  1.00  0.00           C
ATOM   2086  HB1 ALA C  42      95.200  95.740  82.950  1.00  0.00           H
ATOM   2087  HB2 ALA C  42      95.020  95.510  84.760  1.00  0.00           H
ATOM   2088  HB3 ALA C  42      95.570  97.080  84.130  1.00  0.00           H
ATOM   2089  C   ALA C  42      97.520  96.000  85.440  1.00  0.00           C
ATOM   2090  O   ALA C  42      97.540  95.190  86.350  1.00  0.00           O
ATOM   2091  N   GLY C  43      97.860  97.300  85.570  1.00  0.00           N
ATOM   2092  HN  GLY C  43      97.850  97.920  84.780  1.00  0.00           H
ATOM   2093  CA  GLY C  43      98.210  98.010  86.880  1.00  0.00           C
ATOM   2094  HA1 GLY C  43      98.440  97.190  87.550  1.00  0.00           H
ATOM   2095  HA2 GLY C  43      97.400  98.680  87.130  1.00  0.00           H
ATOM   2096  C   GLY C  43      99.550  98.730  86.740  1.00  0.00           C
ATOM   2097  O   GLY C  43      99.900  99.610  87.520  1.00  0.00           O
ATOM   2098  N   GLU C  44     100.290  98.270  85.730  1.00  0.00           N
ATOM   2099  HN  GLU C  44      99.850  97.670  85.070  1.00  0.00           H
ATOM   2100  CA  GLU C  44     101.560  98.820  85.300  1.00  0.00           C
ATOM   2101  HA  GLU C  44     102.390  98.380  85.830  1.00  0.00           H
ATOM   2102  CB  GLU C  44     101.760  98.650  83.760  1.00  0.00           C
ATOM   2103  HB1 GLU C  44     100.970  99.220  83.220  1.00  0.00           H
ATOM   2104  HB2 GLU C  44     102.640  99.080  83.240  1.00  0.00           H
ATOM   2105  CG  GLU C  44     102.050  97.160  83.420  1.00  0.00           C
ATOM   2106  HG1 GLU C  44     101.890  97.080  82.320  1.00  0.00           H
ATOM   2107  HG2 GLU C  44     101.260  96.530  83.890  1.00  0.00           H
ATOM   2108  CD  GLU C  44     103.340  96.610  83.890  1.00  0.00           C
ATOM   2109  OE1 GLU C  44     104.410  96.910  83.350  1.00  0.00           O
ATOM   2110  OE2 GLU C  44     103.380  95.730  84.780  1.00  0.00           O
ATOM   2111  C   GLU C  44     101.880 100.390  85.460  1.00  0.00           C
ATOM   2112  O   GLU C  44     100.970 101.200  85.430  1.00  0.00           O
ATOM   2113  N   GLN C  45     103.160 100.690  85.650  1.00  0.00           N
ATOM   2114  HN  GLN C  45     103.760  99.910  85.720  1.00  0.00           H
ATOM   2115  CA  GLN C  45     103.700 102.000  85.760  1.00  0.00           C
ATOM   2116  HA  GLN C  45     102.900 102.720  85.730  1.00  0.00           H
ATOM   2117  CB  GLN C  45     104.400 102.150  87.100  1.00  0.00           C
ATOM   2118  HB1 GLN C  45     105.260 101.440  87.110  1.00  0.00           H
ATOM   2119  HB2 GLN C  45     104.830 103.170  87.160  1.00  0.00           H
ATOM   2120  CG  GLN C  45     103.510 101.850  88.310  1.00  0.00           C
ATOM   2121  HG1 GLN C  45     104.190 101.980  89.180  1.00  0.00           H
ATOM   2122  HG2 GLN C  45     103.100 100.820  88.270  1.00  0.00           H
ATOM   2123  CD  GLN C  45     102.340 102.890  88.560  1.00  0.00           C
ATOM   2124  OE1 GLN C  45     102.660 103.950  89.010  1.00  0.00           O
ATOM   2125  NE2 GLN C  45     101.050 102.550  88.290  1.00  0.00           N
ATOM   2126 1HE2 GLN C  45     100.860 101.670  87.870  1.00  0.00           H
ATOM   2127 2HE2 GLN C  45     100.280 103.080  88.650  1.00  0.00           H
ATOM   2128  C   GLN C  45     104.750 102.160  84.640  1.00  0.00           C
ATOM   2129  O   GLN C  45     105.270 101.150  84.120  1.00  0.00           O
ATOM   2130  N   PRO C  46     104.990 103.500  84.200  1.00  0.00           N
ATOM   2131  CD  PRO C  46     104.030 104.590  84.490  1.00  0.00           C
ATOM   2132  HD1 PRO C  46     103.890 104.710  85.590  1.00  0.00           H
ATOM   2133  HD2 PRO C  46     103.040 104.440  84.010  1.00  0.00           H
ATOM   2134  CA  PRO C  46     105.940 103.890  83.160  1.00  0.00           C
ATOM   2135  HA  PRO C  46     105.580 103.400  82.270  1.00  0.00           H
ATOM   2136  CB  PRO C  46     105.760 105.440  83.040  1.00  0.00           C
ATOM   2137  HB1 PRO C  46     106.730 105.960  83.220  1.00  0.00           H
ATOM   2138  HB2 PRO C  46     105.260 105.770  82.100  1.00  0.00           H
ATOM   2139  CG  PRO C  46     104.710 105.860  84.110  1.00  0.00           C
ATOM   2140  HG1 PRO C  46     103.960 106.530  83.630  1.00  0.00           H
ATOM   2141  HG2 PRO C  46     105.120 106.430  84.970  1.00  0.00           H
ATOM   2142  C   PRO C  46     107.360 103.210  83.220  1.00  0.00           C
ATOM   2143  O   PRO C  46     107.900 103.100  84.290  1.00  0.00           O
ATOM   2144  N   GLU C  47     107.810 102.760  82.080  1.00  0.00           N
ATOM   2145  HN  GLU C  47     107.200 102.830  81.300  1.00  0.00           H
ATOM   2146  CA  GLU C  47     109.060 101.990  81.850  1.00  0.00           C
ATOM   2147  HA  GLU C  47     109.030 101.060  82.400  1.00  0.00           H
ATOM   2148  CB  GLU C  47     109.190 101.420  80.380  1.00  0.00           C
ATOM   2149  HB1 GLU C  47     108.750 102.210  79.740  1.00  0.00           H
ATOM   2150  HB2 GLU C  47     110.220 101.150  80.050  1.00  0.00           H
ATOM   2151  CG  GLU C  47     108.390 100.100  80.030  1.00  0.00           C
ATOM   2152  HG1 GLU C  47     107.310 100.360  80.090  1.00  0.00           H
ATOM   2153  HG2 GLU C  47     108.760  99.340  80.750  1.00  0.00           H
ATOM   2154  CD  GLU C  47     108.530  99.690  78.600  1.00  0.00           C
ATOM   2155  OE1 GLU C  47     109.100  98.620  78.350  1.00  0.00           O
ATOM   2156  OE2 GLU C  47     108.020 100.430  77.780  1.00  0.00           O
ATOM   2157  C   GLU C  47     110.270 102.790  82.150  1.00  0.00           C
ATOM   2158  O   GLU C  47     110.380 103.940  81.730  1.00  0.00           O
ATOM   2159  N   ARG C  48     111.210 102.180  82.860  1.00  0.00           N
ATOM   2160  HN  ARG C  48     111.060 101.250  83.160  1.00  0.00           H
ATOM   2161  CA  ARG C  48     112.480 102.800  83.050  1.00  0.00           C
ATOM   2162  HA  ARG C  48     112.350 103.490  83.870  1.00  0.00           H
ATOM   2163  CB  ARG C  48     113.380 101.730  83.600  1.00  0.00           C
ATOM   2164  HB1 ARG C  48     114.380 102.090  83.900  1.00  0.00           H
ATOM   2165  HB2 ARG C  48     112.910 101.220  84.480  1.00  0.00           H
ATOM   2166  CG  ARG C  48     113.610 100.570  82.610  1.00  0.00           C
ATOM   2167  HG1 ARG C  48     114.230 100.880  81.740  1.00  0.00           H
ATOM   2168  HG2 ARG C  48     112.630 100.240  82.210  1.00  0.00           H
ATOM   2169  CD  ARG C  48     114.280  99.400  83.400  1.00  0.00           C
ATOM   2170  HD1 ARG C  48     115.010  99.780  84.150  1.00  0.00           H
ATOM   2171  HD2 ARG C  48     114.730  98.810  82.580  1.00  0.00           H
ATOM   2172  NE  ARG C  48     113.240  98.590  84.070  1.00  0.00           N
ATOM   2173  HE  ARG C  48     112.270  98.840  84.000  1.00  0.00           H
ATOM   2174  CZ  ARG C  48     113.480  97.710  85.050  1.00  0.00           C
ATOM   2175  NH1 ARG C  48     114.650  97.210  85.230  1.00  0.00           N
ATOM   2176 1HH1 ARG C  48     114.740  96.520  85.950  1.00  0.00           H
ATOM   2177 2HH1 ARG C  48     115.470  97.460  84.720  1.00  0.00           H
ATOM   2178  NH2 ARG C  48     112.470  97.260  85.760  1.00  0.00           N
ATOM   2179 1HH2 ARG C  48     112.640  96.610  86.500  1.00  0.00           H
ATOM   2180 2HH2 ARG C  48     111.650  97.830  85.840  1.00  0.00           H
ATOM   2181  C   ARG C  48     113.210 103.610  81.940  1.00  0.00           C
ATOM   2182  O   ARG C  48     112.850 103.660  80.790  1.00  0.00           O
ATOM   2183  N   THR C  49     114.340 104.250  82.310  1.00  0.00           N
ATOM   2184  HN  THR C  49     114.560 104.390  83.270  1.00  0.00           H
ATOM   2185  CA  THR C  49     115.150 105.040  81.420  1.00  0.00           C
ATOM   2186  HA  THR C  49     114.440 105.640  80.870  1.00  0.00           H
ATOM   2187  CB  THR C  49     115.980 105.930  82.220  1.00  0.00           C
ATOM   2188  HB  THR C  49     116.680 105.350  82.860  1.00  0.00           H
ATOM   2189  OG1 THR C  49     115.280 106.700  83.160  1.00  0.00           O
ATOM   2190  HG1 THR C  49     115.230 106.130  83.930  1.00  0.00           H
ATOM   2191  CG2 THR C  49     116.820 106.860  81.320  1.00  0.00           C
ATOM   2192 1HG2 THR C  49     117.560 107.370  81.980  1.00  0.00           H
ATOM   2193 2HG2 THR C  49     117.590 106.400  80.660  1.00  0.00           H
ATOM   2194 3HG2 THR C  49     116.080 107.530  80.820  1.00  0.00           H
ATOM   2195  C   THR C  49     115.980 104.180  80.500  1.00  0.00           C
ATOM   2196  O   THR C  49     117.040 103.640  80.820  1.00  0.00           O
ATOM   2197  N   TYR C  50     115.490 104.120  79.270  1.00  0.00           N
ATOM   2198  HN  TYR C  50     114.610 104.460  78.940  1.00  0.00           H
ATOM   2199  CA  TYR C  50     116.170 103.370  78.190  1.00  0.00           C
ATOM   2200  HA  TYR C  50     116.670 102.590  78.750  1.00  0.00           H
ATOM   2201  CB  TYR C  50     115.240 102.890  77.030  1.00  0.00           C
ATOM   2202  HB1 TYR C  50     114.540 103.640  76.610  1.00  0.00           H
ATOM   2203  HB2 TYR C  50     115.780 102.450  76.170  1.00  0.00           H
ATOM   2204  CG  TYR C  50     114.400 101.760  77.680  1.00  0.00           C
ATOM   2205  CD1 TYR C  50     113.020 101.890  77.730  1.00  0.00           C
ATOM   2206  HD1 TYR C  50     112.500 102.760  77.350  1.00  0.00           H
ATOM   2207  CE1 TYR C  50     112.160 100.850  78.110  1.00  0.00           C
ATOM   2208  HE1 TYR C  50     111.100 101.060  78.060  1.00  0.00           H
ATOM   2209  CZ  TYR C  50     112.740  99.690  78.590  1.00  0.00           C
ATOM   2210  OH  TYR C  50     111.900  98.680  79.160  1.00  0.00           O
ATOM   2211  HH  TYR C  50     111.040  98.800  78.760  1.00  0.00           H
ATOM   2212  CD2 TYR C  50     115.000 100.580  78.130  1.00  0.00           C
ATOM   2213  HD2 TYR C  50     116.070 100.450  77.970  1.00  0.00           H
ATOM   2214  CE2 TYR C  50     114.160  99.560  78.700  1.00  0.00           C
ATOM   2215  HE2 TYR C  50     114.550  98.620  79.070  1.00  0.00           H
ATOM   2216  C   TYR C  50     117.300 104.240  77.590  1.00  0.00           C
ATOM   2217  O   TYR C  50     117.110 105.410  77.380  1.00  0.00           O
ATOM   2218  N   LEU C  51     118.550 103.670  77.350  1.00  0.00           N
ATOM   2219  HN  LEU C  51     118.750 102.750  77.670  1.00  0.00           H
ATOM   2220  CA  LEU C  51     119.580 104.280  76.550  1.00  0.00           C
ATOM   2221  HA  LEU C  51     119.440 105.350  76.540  1.00  0.00           H
ATOM   2222  CB  LEU C  51     120.930 104.150  77.310  1.00  0.00           C
ATOM   2223  HB1 LEU C  51     121.240 103.090  77.180  1.00  0.00           H
ATOM   2224  HB2 LEU C  51     121.730 104.690  76.750  1.00  0.00           H
ATOM   2225  CG  LEU C  51     121.000 104.640  78.740  1.00  0.00           C
ATOM   2226  HG  LEU C  51     120.060 104.320  79.250  1.00  0.00           H
ATOM   2227  CD1 LEU C  51     122.110 104.000  79.630  1.00  0.00           C
ATOM   2228 1HD1 LEU C  51     123.100 103.900  79.130  1.00  0.00           H
ATOM   2229 2HD1 LEU C  51     122.140 104.650  80.530  1.00  0.00           H
ATOM   2230 3HD1 LEU C  51     121.910 102.950  79.950  1.00  0.00           H
ATOM   2231  CD2 LEU C  51     121.200 106.150  78.700  1.00  0.00           C
ATOM   2232 1HD2 LEU C  51     120.470 106.560  77.970  1.00  0.00           H
ATOM   2233 2HD2 LEU C  51     121.090 106.700  79.660  1.00  0.00           H
ATOM   2234 3HD2 LEU C  51     122.160 106.400  78.200  1.00  0.00           H
ATOM   2235  C   LEU C  51     119.560 103.710  75.140  1.00  0.00           C
ATOM   2236  O   LEU C  51     120.150 104.200  74.150  1.00  0.00           O
ATOM   2237  N   TYR C  52     118.880 102.580  75.000  1.00  0.00           N
ATOM   2238  HN  TYR C  52     118.640 102.120  75.860  1.00  0.00           H
ATOM   2239  CA  TYR C  52     118.430 101.960  73.810  1.00  0.00           C
ATOM   2240  HA  TYR C  52     117.980 102.740  73.220  1.00  0.00           H
ATOM   2241  CB  TYR C  52     119.550 101.210  73.040  1.00  0.00           C
ATOM   2242  HB1 TYR C  52     120.330 101.900  72.640  1.00  0.00           H
ATOM   2243  HB2 TYR C  52     120.090 100.690  73.860  1.00  0.00           H
ATOM   2244  CG  TYR C  52     119.100 100.260  71.960  1.00  0.00           C
ATOM   2245  CD1 TYR C  52     119.060  98.850  72.090  1.00  0.00           C
ATOM   2246  HD1 TYR C  52     119.340  98.380  73.020  1.00  0.00           H
ATOM   2247  CE1 TYR C  52     118.480  98.060  71.090  1.00  0.00           C
ATOM   2248  HE1 TYR C  52     118.390  97.010  71.300  1.00  0.00           H
ATOM   2249  CZ  TYR C  52     118.090  98.660  69.880  1.00  0.00           C
ATOM   2250  OH  TYR C  52     117.500  97.910  68.830  1.00  0.00           O
ATOM   2251  HH  TYR C  52     117.090  98.500  68.190  1.00  0.00           H
ATOM   2252  CD2 TYR C  52     118.660 100.890  70.780  1.00  0.00           C
ATOM   2253  HD2 TYR C  52     118.700 101.960  70.640  1.00  0.00           H
ATOM   2254  CE2 TYR C  52     118.080 100.060  69.780  1.00  0.00           C
ATOM   2255  HE2 TYR C  52     117.580 100.600  68.990  1.00  0.00           H
ATOM   2256  C   TYR C  52     117.300 100.890  74.120  1.00  0.00           C
ATOM   2257  O   TYR C  52     117.380 100.230  75.170  1.00  0.00           O
ATOM   2258  N   GLN C  53     116.200 100.880  73.340  1.00  0.00           N
ATOM   2259  HN  GLN C  53     116.240 101.540  72.580  1.00  0.00           H
ATOM   2260  CA  GLN C  53     115.130  99.880  73.310  1.00  0.00           C
ATOM   2261  HA  GLN C  53     115.340  99.180  74.100  1.00  0.00           H
ATOM   2262  CB  GLN C  53     113.770 100.400  73.800  1.00  0.00           C
ATOM   2263  HB1 GLN C  53     113.930 100.830  74.820  1.00  0.00           H
ATOM   2264  HB2 GLN C  53     113.450 101.330  73.290  1.00  0.00           H
ATOM   2265  CG  GLN C  53     112.740  99.290  73.830  1.00  0.00           C
ATOM   2266  HG1 GLN C  53     113.190  98.370  74.260  1.00  0.00           H
ATOM   2267  HG2 GLN C  53     112.350  99.140  72.800  1.00  0.00           H
ATOM   2268  CD  GLN C  53     111.530  99.730  74.640  1.00  0.00           C
ATOM   2269  OE1 GLN C  53     110.920 100.730  74.440  1.00  0.00           O
ATOM   2270  NE2 GLN C  53     111.160  98.840  75.650  1.00  0.00           N
ATOM   2271 1HE2 GLN C  53     111.330  97.860  75.630  1.00  0.00           H
ATOM   2272 2HE2 GLN C  53     110.540  99.210  76.340  1.00  0.00           H
ATOM   2273  C   GLN C  53     115.010  99.100  72.030  1.00  0.00           C
ATOM   2274  O   GLN C  53     114.640  99.550  71.000  1.00  0.00           O
ATOM   2275  N   GLY C  54     115.220  97.750  72.080  1.00  0.00           N
ATOM   2276  HN  GLY C  54     115.660  97.320  72.870  1.00  0.00           H
ATOM   2277  CA  GLY C  54     114.920  96.840  71.030  1.00  0.00           C
ATOM   2278  HA1 GLY C  54     115.800  96.220  70.890  1.00  0.00           H
ATOM   2279  HA2 GLY C  54     114.840  97.320  70.070  1.00  0.00           H
ATOM   2280  C   GLY C  54     113.830  95.870  71.360  1.00  0.00           C
ATOM   2281  O   GLY C  54     113.020  95.530  70.540  1.00  0.00           O
ATOM   2282  N   ILE C  55     113.800  95.440  72.660  1.00  0.00           N
ATOM   2283  HN  ILE C  55     114.490  95.690  73.340  1.00  0.00           H
ATOM   2284  CA  ILE C  55     112.740  94.590  73.300  1.00  0.00           C
ATOM   2285  HA  ILE C  55     112.330  93.880  72.590  1.00  0.00           H
ATOM   2286  CB  ILE C  55     113.340  93.710  74.430  1.00  0.00           C
ATOM   2287  HB  ILE C  55     113.550  94.400  75.280  1.00  0.00           H
ATOM   2288  CG2 ILE C  55     112.300  92.660  74.910  1.00  0.00           C
ATOM   2289 1HG2 ILE C  55     112.470  92.350  75.960  1.00  0.00           H
ATOM   2290 2HG2 ILE C  55     111.380  93.270  74.990  1.00  0.00           H
ATOM   2291 3HG2 ILE C  55     112.230  91.750  74.270  1.00  0.00           H
ATOM   2292  CG1 ILE C  55     114.630  92.950  73.890  1.00  0.00           C
ATOM   2293 1HG1 ILE C  55     115.280  93.680  73.360  1.00  0.00           H
ATOM   2294 2HG1 ILE C  55     114.210  92.350  73.050  1.00  0.00           H
ATOM   2295  CD  ILE C  55     115.410  92.230  74.990  1.00  0.00           C
ATOM   2296  HD1 ILE C  55     115.870  93.020  75.630  1.00  0.00           H
ATOM   2297  HD2 ILE C  55     114.600  91.740  75.570  1.00  0.00           H
ATOM   2298  HD3 ILE C  55     116.140  91.520  74.550  1.00  0.00           H
ATOM   2299  C   ILE C  55     111.590  95.430  73.850  1.00  0.00           C
ATOM   2300  O   ILE C  55     111.790  96.360  74.620  1.00  0.00           O
ATOM   2301  N   ALA C  56     110.330  95.160  73.450  1.00  0.00           N
ATOM   2302  HN  ALA C  56     110.110  94.410  72.830  1.00  0.00           H
ATOM   2303  CA  ALA C  56     109.190  95.970  73.850  1.00  0.00           C
ATOM   2304  HA  ALA C  56     109.360  96.400  74.830  1.00  0.00           H
ATOM   2305  CB  ALA C  56     109.060  97.160  72.860  1.00  0.00           C
ATOM   2306  HB1 ALA C  56     110.120  97.440  72.640  1.00  0.00           H
ATOM   2307  HB2 ALA C  56     108.460  96.880  71.970  1.00  0.00           H
ATOM   2308  HB3 ALA C  56     108.520  97.990  73.360  1.00  0.00           H
ATOM   2309  C   ALA C  56     107.920  95.150  74.140  1.00  0.00           C
ATOM   2310  O   ALA C  56     107.830  94.060  73.640  1.00  0.00           O
ATOM   2311  N   GLU C  57     106.950  95.570  74.960  1.00  0.00           N
ATOM   2312  HN  GLU C  57     107.140  96.430  75.430  1.00  0.00           H
ATOM   2313  CA  GLU C  57     105.680  94.920  75.200  1.00  0.00           C
ATOM   2314  HA  GLU C  57     105.150  95.810  75.500  1.00  0.00           H
ATOM   2315  CB  GLU C  57     104.810  94.320  74.030  1.00  0.00           C
ATOM   2316  HB1 GLU C  57     105.190  93.340  73.690  1.00  0.00           H
ATOM   2317  HB2 GLU C  57     103.800  93.980  74.350  1.00  0.00           H
ATOM   2318  CG  GLU C  57     104.550  95.400  72.930  1.00  0.00           C
ATOM   2319  HG1 GLU C  57     105.530  95.750  72.540  1.00  0.00           H
ATOM   2320  HG2 GLU C  57     103.890  96.260  73.180  1.00  0.00           H
ATOM   2321  CD  GLU C  57     103.750  94.670  71.740  1.00  0.00           C
ATOM   2322  OE1 GLU C  57     104.370  94.500  70.670  1.00  0.00           O
ATOM   2323  OE2 GLU C  57     102.570  94.420  71.940  1.00  0.00           O
ATOM   2324  C   GLU C  57     105.670  94.100  76.490  1.00  0.00           C
ATOM   2325  O   GLU C  57     105.910  92.890  76.450  1.00  0.00           O
ATOM   2326  N   ARG C  58     105.360  94.760  77.600  1.00  0.00           N
ATOM   2327  HN  ARG C  58     105.310  95.760  77.590  1.00  0.00           H
ATOM   2328  CA  ARG C  58     104.880  94.180  78.850  1.00  0.00           C
ATOM   2329  HA  ARG C  58     105.570  93.480  79.300  1.00  0.00           H
ATOM   2330  CB  ARG C  58     104.580  95.320  79.750  1.00  0.00           C
ATOM   2331  HB1 ARG C  58     103.960  96.030  79.160  1.00  0.00           H
ATOM   2332  HB2 ARG C  58     104.060  94.950  80.660  1.00  0.00           H
ATOM   2333  CG  ARG C  58     105.840  96.020  80.310  1.00  0.00           C
ATOM   2334  HG1 ARG C  58     105.500  96.950  80.800  1.00  0.00           H
ATOM   2335  HG2 ARG C  58     106.670  96.330  79.640  1.00  0.00           H
ATOM   2336  CD  ARG C  58     106.600  95.140  81.330  1.00  0.00           C
ATOM   2337  HD1 ARG C  58     107.480  95.700  81.720  1.00  0.00           H
ATOM   2338  HD2 ARG C  58     107.040  94.340  80.700  1.00  0.00           H
ATOM   2339  NE  ARG C  58     105.750  94.770  82.500  1.00  0.00           N
ATOM   2340  HE  ARG C  58     105.180  95.450  82.970  1.00  0.00           H
ATOM   2341  CZ  ARG C  58     105.840  93.650  83.160  1.00  0.00           C
ATOM   2342  NH1 ARG C  58     106.560  92.680  82.710  1.00  0.00           N
ATOM   2343 1HH1 ARG C  58     106.710  91.850  83.240  1.00  0.00           H
ATOM   2344 2HH1 ARG C  58     107.080  92.920  81.890  1.00  0.00           H
ATOM   2345  NH2 ARG C  58     105.020  93.430  84.140  1.00  0.00           N
ATOM   2346 1HH2 ARG C  58     105.170  92.590  84.650  1.00  0.00           H
ATOM   2347 2HH2 ARG C  58     104.470  94.160  84.560  1.00  0.00           H
ATOM   2348  C   ARG C  58     103.540  93.410  78.710  1.00  0.00           C
ATOM   2349  O   ARG C  58     103.320  92.290  79.220  1.00  0.00           O
ATOM   2350  N   ASN C  59     102.600  94.030  77.990  1.00  0.00           N
ATOM   2351  HN  ASN C  59     102.780  94.860  77.460  1.00  0.00           H
ATOM   2352  CA  ASN C  59     101.210  93.560  78.040  1.00  0.00           C
ATOM   2353  HA  ASN C  59     101.230  92.790  78.800  1.00  0.00           H
ATOM   2354  CB  ASN C  59     100.280  94.810  78.400  1.00  0.00           C
ATOM   2355  HB1 ASN C  59     100.280  95.560  77.580  1.00  0.00           H
ATOM   2356  HB2 ASN C  59      99.240  94.500  78.640  1.00  0.00           H
ATOM   2357  CG  ASN C  59     100.880  95.600  79.600  1.00  0.00           C
ATOM   2358  OD1 ASN C  59     101.680  96.580  79.460  1.00  0.00           O
ATOM   2359  ND2 ASN C  59     100.580  95.120  80.840  1.00  0.00           N
ATOM   2360 1HD2 ASN C  59     100.030  94.300  80.930  1.00  0.00           H
ATOM   2361 2HD2 ASN C  59     101.170  95.430  81.590  1.00  0.00           H
ATOM   2362  C   ASN C  59     100.760  92.860  76.690  1.00  0.00           C
ATOM   2363  O   ASN C  59      99.560  92.750  76.500  1.00  0.00           O
ATOM   2364  N   PHE C  60     101.670  92.380  75.790  1.00  0.00           N
ATOM   2365  HN  PHE C  60     102.650  92.530  75.820  1.00  0.00           H
ATOM   2366  CA  PHE C  60     101.360  91.680  74.540  1.00  0.00           C
ATOM   2367  HA  PHE C  60     101.180  92.500  73.850  1.00  0.00           H
ATOM   2368  CB  PHE C  60     102.540  90.870  73.910  1.00  0.00           C
ATOM   2369  HB1 PHE C  60     102.340  90.490  72.890  1.00  0.00           H
ATOM   2370  HB2 PHE C  60     103.280  91.680  73.720  1.00  0.00           H
ATOM   2371  CG  PHE C  60     103.160  89.800  74.650  1.00  0.00           C
ATOM   2372  CD1 PHE C  60     104.320  90.060  75.440  1.00  0.00           C
ATOM   2373  HD1 PHE C  60     104.590  91.100  75.350  1.00  0.00           H
ATOM   2374  CE1 PHE C  60     105.090  89.050  75.930  1.00  0.00           C
ATOM   2375  HE1 PHE C  60     105.980  89.190  76.520  1.00  0.00           H
ATOM   2376  CZ  PHE C  60     104.610  87.750  75.960  1.00  0.00           C
ATOM   2377  HZ  PHE C  60     105.130  86.950  76.470  1.00  0.00           H
ATOM   2378  CD2 PHE C  60     102.680  88.540  74.650  1.00  0.00           C
ATOM   2379  HD2 PHE C  60     101.730  88.310  74.180  1.00  0.00           H
ATOM   2380  CE2 PHE C  60     103.380  87.540  75.360  1.00  0.00           C
ATOM   2381  HE2 PHE C  60     102.910  86.570  75.320  1.00  0.00           H
ATOM   2382  C   PHE C  60     100.150  90.720  74.470  1.00  0.00           C
ATOM   2383  O   PHE C  60      99.770  90.180  75.540  1.00  0.00           O
ATOM   2384  N   GLU C  61      99.590  90.410  73.240  1.00  0.00           N
ATOM   2385  HN  GLU C  61      99.740  90.880  72.370  1.00  0.00           H
ATOM   2386  CA  GLU C  61      98.740  89.280  73.050  1.00  0.00           C
ATOM   2387  HA  GLU C  61      98.710  88.620  73.910  1.00  0.00           H
ATOM   2388  CB  GLU C  61      97.250  89.640  72.920  1.00  0.00           C
ATOM   2389  HB1 GLU C  61      96.890  90.220  73.800  1.00  0.00           H
ATOM   2390  HB2 GLU C  61      97.210  90.450  72.160  1.00  0.00           H
ATOM   2391  CG  GLU C  61      96.260  88.470  72.640  1.00  0.00           C
ATOM   2392  HG1 GLU C  61      96.400  87.620  73.340  1.00  0.00           H
ATOM   2393  HG2 GLU C  61      96.380  88.180  71.570  1.00  0.00           H
ATOM   2394  CD  GLU C  61      94.820  89.020  72.770  1.00  0.00           C
ATOM   2395  OE1 GLU C  61      94.450  89.630  73.820  1.00  0.00           O
ATOM   2396  OE2 GLU C  61      94.000  88.760  71.870  1.00  0.00           O
ATOM   2397  C   GLU C  61      99.170  88.630  71.710  1.00  0.00           C
ATOM   2398  O   GLU C  61      99.110  89.320  70.670  1.00  0.00           O
ATOM   2399  N   ARG C  62      99.580  87.330  71.740  1.00  0.00           N
ATOM   2400  HN  ARG C  62      99.480  86.840  72.600  1.00  0.00           H
ATOM   2401  CA  ARG C  62      99.860  86.580  70.540  1.00  0.00           C
ATOM   2402  HA  ARG C  62      99.760  87.250  69.700  1.00  0.00           H
ATOM   2403  CB  ARG C  62     101.340  86.030  70.470  1.00  0.00           C
ATOM   2404  HB1 ARG C  62     101.460  85.270  71.270  1.00  0.00           H
ATOM   2405  HB2 ARG C  62     101.530  85.470  69.530  1.00  0.00           H
ATOM   2406  CG  ARG C  62     102.440  87.140  70.710  1.00  0.00           C
ATOM   2407  HG1 ARG C  62     103.420  86.630  70.680  1.00  0.00           H
ATOM   2408  HG2 ARG C  62     102.390  87.410  71.790  1.00  0.00           H
ATOM   2409  CD  ARG C  62     102.370  88.370  69.780  1.00  0.00           C
ATOM   2410  HD1 ARG C  62     101.300  88.690  69.730  1.00  0.00           H
ATOM   2411  HD2 ARG C  62     102.600  88.080  68.730  1.00  0.00           H
ATOM   2412  NE  ARG C  62     103.270  89.500  70.350  1.00  0.00           N
ATOM   2413  HE  ARG C  62     104.120  89.260  70.810  1.00  0.00           H
ATOM   2414  CZ  ARG C  62     103.130  90.740  69.970  1.00  0.00           C
ATOM   2415  NH1 ARG C  62     102.170  91.270  69.220  1.00  0.00           N
ATOM   2416 1HH1 ARG C  62     102.250  92.260  69.080  1.00  0.00           H
ATOM   2417 2HH1 ARG C  62     101.490  90.740  68.710  1.00  0.00           H
ATOM   2418  NH2 ARG C  62     104.030  91.580  70.520  1.00  0.00           N
ATOM   2419 1HH2 ARG C  62     103.870  92.570  70.570  1.00  0.00           H
ATOM   2420 2HH2 ARG C  62     104.780  91.280  71.110  1.00  0.00           H
ATOM   2421  C   ARG C  62      98.800  85.430  70.330  1.00  0.00           C
ATOM   2422  O   ARG C  62      98.070  85.100  71.310  1.00  0.00           O
ATOM   2423  N   LYS C  63      98.630  84.970  69.080  1.00  0.00           N
ATOM   2424  HN  LYS C  63      99.110  85.380  68.310  1.00  0.00           H
ATOM   2425  CA  LYS C  63      97.610  84.030  68.800  1.00  0.00           C
ATOM   2426  HA  LYS C  63      97.440  83.410  69.670  1.00  0.00           H
ATOM   2427  CB  LYS C  63      96.250  84.580  68.230  1.00  0.00           C
ATOM   2428  HB1 LYS C  63      96.510  85.180  67.330  1.00  0.00           H
ATOM   2429  HB2 LYS C  63      95.590  83.750  67.910  1.00  0.00           H
ATOM   2430  CG  LYS C  63      95.540  85.480  69.210  1.00  0.00           C
ATOM   2431  HG1 LYS C  63      96.170  86.350  69.480  1.00  0.00           H
ATOM   2432  HG2 LYS C  63      95.530  84.860  70.140  1.00  0.00           H
ATOM   2433  CD  LYS C  63      94.230  85.950  68.550  1.00  0.00           C
ATOM   2434  HD1 LYS C  63      93.590  85.040  68.500  1.00  0.00           H
ATOM   2435  HD2 LYS C  63      94.260  86.190  67.460  1.00  0.00           H
ATOM   2436  CE  LYS C  63      93.430  86.980  69.330  1.00  0.00           C
ATOM   2437  HE1 LYS C  63      93.210  86.630  70.360  1.00  0.00           H
ATOM   2438  HE2 LYS C  63      92.430  87.020  68.850  1.00  0.00           H
ATOM   2439  NZ  LYS C  63      94.070  88.340  69.310  1.00  0.00           N
ATOM   2440  HZ1 LYS C  63      93.900  88.980  68.510  1.00  0.00           H
ATOM   2441  HZ2 LYS C  63      93.730  88.800  70.180  1.00  0.00           H
ATOM   2442  HZ3 LYS C  63      95.100  88.260  69.360  1.00  0.00           H
ATOM   2443  C   LYS C  63      98.220  83.080  67.850  1.00  0.00           C
ATOM   2444  O   LYS C  63      98.730  83.530  66.820  1.00  0.00           O
ATOM   2445  N   PHE C  64      98.090  81.740  68.100  1.00  0.00           N
ATOM   2446  HN  PHE C  64      97.650  81.410  68.930  1.00  0.00           H
ATOM   2447  CA  PHE C  64      98.580  80.700  67.190  1.00  0.00           C
ATOM   2448  HA  PHE C  64      98.930  81.170  66.280  1.00  0.00           H
ATOM   2449  CB  PHE C  64      99.700  79.860  67.870  1.00  0.00           C
ATOM   2450  HB1 PHE C  64      99.410  79.160  68.690  1.00  0.00           H
ATOM   2451  HB2 PHE C  64     100.130  79.320  67.010  1.00  0.00           H
ATOM   2452  CG  PHE C  64     100.750  80.740  68.550  1.00  0.00           C
ATOM   2453  CD1 PHE C  64     101.040  80.540  69.900  1.00  0.00           C
ATOM   2454  HD1 PHE C  64     100.450  79.850  70.480  1.00  0.00           H
ATOM   2455  CE1 PHE C  64     102.030  81.400  70.490  1.00  0.00           C
ATOM   2456  HE1 PHE C  64     102.120  81.410  71.560  1.00  0.00           H
ATOM   2457  CZ  PHE C  64     102.610  82.460  69.730  1.00  0.00           C
ATOM   2458  HZ  PHE C  64     103.270  83.210  70.150  1.00  0.00           H
ATOM   2459  CD2 PHE C  64     101.450  81.690  67.830  1.00  0.00           C
ATOM   2460  HD2 PHE C  64     101.170  81.780  66.790  1.00  0.00           H
ATOM   2461  CE2 PHE C  64     102.300  82.650  68.420  1.00  0.00           C
ATOM   2462  HE2 PHE C  64     102.680  83.470  67.830  1.00  0.00           H
ATOM   2463  C   PHE C  64      97.350  79.840  66.730  1.00  0.00           C
ATOM   2464  O   PHE C  64      96.420  79.620  67.490  1.00  0.00           O
ATOM   2465  N   GLN C  65      97.470  79.360  65.490  1.00  0.00           N
ATOM   2466  HN  GLN C  65      98.340  79.460  65.000  1.00  0.00           H
ATOM   2467  CA  GLN C  65      96.320  78.750  64.770  1.00  0.00           C
ATOM   2468  HA  GLN C  65      95.390  78.910  65.300  1.00  0.00           H
ATOM   2469  CB  GLN C  65      96.220  79.250  63.350  1.00  0.00           C
ATOM   2470  HB1 GLN C  65      96.080  80.350  63.430  1.00  0.00           H
ATOM   2471  HB2 GLN C  65      97.210  79.070  62.880  1.00  0.00           H
ATOM   2472  CG  GLN C  65      94.990  78.710  62.480  1.00  0.00           C
ATOM   2473  HG1 GLN C  65      95.170  77.640  62.230  1.00  0.00           H
ATOM   2474  HG2 GLN C  65      95.040  79.380  61.600  1.00  0.00           H
ATOM   2475  CD  GLN C  65      93.620  78.720  63.140  1.00  0.00           C
ATOM   2476  OE1 GLN C  65      93.370  79.750  63.800  1.00  0.00           O
ATOM   2477  NE2 GLN C  65      92.730  77.750  62.870  1.00  0.00           N
ATOM   2478 1HE2 GLN C  65      93.040  76.970  62.320  1.00  0.00           H
ATOM   2479 2HE2 GLN C  65      91.790  77.750  63.230  1.00  0.00           H
ATOM   2480  C   GLN C  65      96.610  77.310  64.770  1.00  0.00           C
ATOM   2481  O   GLN C  65      97.730  76.850  64.470  1.00  0.00           O
ATOM   2482  N   LEU C  66      95.620  76.550  65.220  1.00  0.00           N
ATOM   2483  HN  LEU C  66      94.770  76.910  65.590  1.00  0.00           H
ATOM   2484  CA  LEU C  66      95.790  75.160  65.350  1.00  0.00           C
ATOM   2485  HA  LEU C  66      96.810  74.840  65.170  1.00  0.00           H
ATOM   2486  CB  LEU C  66      95.420  74.640  66.740  1.00  0.00           C
ATOM   2487  HB1 LEU C  66      94.310  74.580  66.720  1.00  0.00           H
ATOM   2488  HB2 LEU C  66      95.780  73.590  66.880  1.00  0.00           H
ATOM   2489  CG  LEU C  66      96.010  75.370  68.010  1.00  0.00           C
ATOM   2490  HG  LEU C  66      95.700  76.430  67.850  1.00  0.00           H
ATOM   2491  CD1 LEU C  66      95.360  74.890  69.350  1.00  0.00           C
ATOM   2492 1HD1 LEU C  66      94.260  74.830  69.400  1.00  0.00           H
ATOM   2493 2HD1 LEU C  66      95.600  73.800  69.380  1.00  0.00           H
ATOM   2494 3HD1 LEU C  66      95.750  75.380  70.260  1.00  0.00           H
ATOM   2495  CD2 LEU C  66      97.580  75.170  67.930  1.00  0.00           C
ATOM   2496 1HD2 LEU C  66      97.960  75.550  66.970  1.00  0.00           H
ATOM   2497 2HD2 LEU C  66      97.960  75.820  68.750  1.00  0.00           H
ATOM   2498 3HD2 LEU C  66      97.860  74.110  68.120  1.00  0.00           H
ATOM   2499  C   LEU C  66      94.990  74.430  64.350  1.00  0.00           C
ATOM   2500  O   LEU C  66      93.980  74.860  63.880  1.00  0.00           O
ATOM   2501  N   ALA C  67      95.530  73.330  63.880  1.00  0.00           N
ATOM   2502  HN  ALA C  67      96.350  73.070  64.380  1.00  0.00           H
ATOM   2503  CA  ALA C  67      94.840  72.230  63.130  1.00  0.00           C
ATOM   2504  HA  ALA C  67      94.470  72.650  62.210  1.00  0.00           H
ATOM   2505  CB  ALA C  67      95.820  71.090  62.690  1.00  0.00           C
ATOM   2506  HB1 ALA C  67      96.830  71.440  62.400  1.00  0.00           H
ATOM   2507  HB2 ALA C  67      95.980  70.410  63.560  1.00  0.00           H
ATOM   2508  HB3 ALA C  67      95.420  70.440  61.880  1.00  0.00           H
ATOM   2509  C   ALA C  67      93.590  71.730  63.750  1.00  0.00           C
ATOM   2510  O   ALA C  67      93.420  71.780  64.980  1.00  0.00           O
ATOM   2511  N   GLU C  68      92.630  71.200  62.900  1.00  0.00           N
ATOM   2512  HN  GLU C  68      92.910  71.080  61.950  1.00  0.00           H
ATOM   2513  CA  GLU C  68      91.250  70.900  63.240  1.00  0.00           C
ATOM   2514  HA  GLU C  68      90.840  71.850  63.570  1.00  0.00           H
ATOM   2515  CB  GLU C  68      90.490  70.370  62.010  1.00  0.00           C
ATOM   2516  HB1 GLU C  68      91.070  69.640  61.410  1.00  0.00           H
ATOM   2517  HB2 GLU C  68      89.470  70.010  62.280  1.00  0.00           H
ATOM   2518  CG  GLU C  68      90.230  71.540  61.060  1.00  0.00           C
ATOM   2519  HG1 GLU C  68      91.190  72.040  60.820  1.00  0.00           H
ATOM   2520  HG2 GLU C  68      89.520  72.290  61.490  1.00  0.00           H
ATOM   2521  CD  GLU C  68      89.630  71.060  59.770  1.00  0.00           C
ATOM   2522  OE1 GLU C  68      88.920  70.030  59.850  1.00  0.00           O
ATOM   2523  OE2 GLU C  68      89.810  71.660  58.690  1.00  0.00           O
ATOM   2524  C   GLU C  68      91.070  69.880  64.400  1.00  0.00           C
ATOM   2525  O   GLU C  68      90.160  70.140  65.180  1.00  0.00           O
ATOM   2526  N   HIS C  69      91.860  68.820  64.560  1.00  0.00           N
ATOM   2527  HN  HIS C  69      92.620  68.730  63.920  1.00  0.00           H
ATOM   2528  CA  HIS C  69      91.720  67.810  65.500  1.00  0.00           C
ATOM   2529  HA  HIS C  69      90.710  67.760  65.880  1.00  0.00           H
ATOM   2530  CB  HIS C  69      92.080  66.480  64.830  1.00  0.00           C
ATOM   2531  HB1 HIS C  69      92.940  66.540  64.140  1.00  0.00           H
ATOM   2532  HB2 HIS C  69      92.230  65.680  65.580  1.00  0.00           H
ATOM   2533  ND1 HIS C  69      90.160  64.980  64.330  1.00  0.00           N
ATOM   2534  CG  HIS C  69      91.010  65.880  63.840  1.00  0.00           C
ATOM   2535  CE1 HIS C  69      89.540  64.540  63.280  1.00  0.00           C
ATOM   2536  HE1 HIS C  69      88.850  63.690  63.220  1.00  0.00           H
ATOM   2537  NE2 HIS C  69      89.860  65.220  62.130  1.00  0.00           N
ATOM   2538  HE2 HIS C  69      89.330  65.360  61.290  1.00  0.00           H
ATOM   2539  CD2 HIS C  69      90.890  66.080  62.550  1.00  0.00           C
ATOM   2540  HD2 HIS C  69      91.320  66.880  61.980  1.00  0.00           H
ATOM   2541  C   HIS C  69      92.620  67.910  66.740  1.00  0.00           C
ATOM   2542  O   HIS C  69      92.930  66.950  67.490  1.00  0.00           O
ATOM   2543  N   ILE C  70      93.190  69.140  67.000  1.00  0.00           N
ATOM   2544  HN  ILE C  70      92.850  69.970  66.570  1.00  0.00           H
ATOM   2545  CA  ILE C  70      94.240  69.350  68.010  1.00  0.00           C
ATOM   2546  HA  ILE C  70      94.530  68.450  68.520  1.00  0.00           H
ATOM   2547  CB  ILE C  70      95.480  69.910  67.430  1.00  0.00           C
ATOM   2548  HB  ILE C  70      95.190  70.910  67.050  1.00  0.00           H
ATOM   2549  CG2 ILE C  70      96.550  70.080  68.560  1.00  0.00           C
ATOM   2550 1HG2 ILE C  70      96.570  69.090  69.060  1.00  0.00           H
ATOM   2551 2HG2 ILE C  70      97.520  70.250  68.030  1.00  0.00           H
ATOM   2552 3HG2 ILE C  70      96.300  70.920  69.250  1.00  0.00           H
ATOM   2553  CG1 ILE C  70      96.000  69.080  66.160  1.00  0.00           C
ATOM   2554 1HG1 ILE C  70      96.830  69.560  65.610  1.00  0.00           H
ATOM   2555 2HG1 ILE C  70      95.240  69.020  65.350  1.00  0.00           H
ATOM   2556  CD  ILE C  70      96.500  67.680  66.610  1.00  0.00           C
ATOM   2557  HD1 ILE C  70      97.330  67.780  67.340  1.00  0.00           H
ATOM   2558  HD2 ILE C  70      95.640  67.090  67.000  1.00  0.00           H
ATOM   2559  HD3 ILE C  70      96.940  67.110  65.760  1.00  0.00           H
ATOM   2560  C   ILE C  70      93.640  70.140  69.180  1.00  0.00           C
ATOM   2561  O   ILE C  70      92.870  71.120  69.070  1.00  0.00           O
ATOM   2562  N   HIS C  71      93.980  69.640  70.370  1.00  0.00           N
ATOM   2563  HN  HIS C  71      94.540  68.830  70.280  1.00  0.00           H
ATOM   2564  CA  HIS C  71      93.660  70.170  71.630  1.00  0.00           C
ATOM   2565  HA  HIS C  71      93.110  71.090  71.490  1.00  0.00           H
ATOM   2566  CB  HIS C  71      92.810  69.190  72.440  1.00  0.00           C
ATOM   2567  HB1 HIS C  71      91.930  68.870  71.830  1.00  0.00           H
ATOM   2568  HB2 HIS C  71      93.340  68.210  72.490  1.00  0.00           H
ATOM   2569  ND1 HIS C  71      91.280  70.370  73.950  1.00  0.00           N
ATOM   2570  CG  HIS C  71      92.380  69.560  73.770  1.00  0.00           C
ATOM   2571  CE1 HIS C  71      91.060  70.290  75.270  1.00  0.00           C
ATOM   2572  HE1 HIS C  71      90.260  70.700  75.880  1.00  0.00           H
ATOM   2573  NE2 HIS C  71      91.930  69.450  75.870  1.00  0.00           N
ATOM   2574  HE2 HIS C  71      91.890  69.070  76.800  1.00  0.00           H
ATOM   2575  CD2 HIS C  71      92.710  68.880  74.930  1.00  0.00           C
ATOM   2576  HD2 HIS C  71      93.550  68.250  75.190  1.00  0.00           H
ATOM   2577  C   HIS C  71      94.920  70.510  72.440  1.00  0.00           C
ATOM   2578  O   HIS C  71      95.970  69.940  72.200  1.00  0.00           O
ATOM   2579  N   VAL C  72      94.890  71.530  73.320  1.00  0.00           N
ATOM   2580  HN  VAL C  72      94.090  72.120  73.380  1.00  0.00           H
ATOM   2581  CA  VAL C  72      96.040  71.990  74.080  1.00  0.00           C
ATOM   2582  HA  VAL C  72      96.880  71.660  73.490  1.00  0.00           H
ATOM   2583  CB  VAL C  72      96.020  73.530  74.110  1.00  0.00           C
ATOM   2584  HB  VAL C  72      95.200  73.890  74.760  1.00  0.00           H
ATOM   2585  CG1 VAL C  72      97.340  74.110  74.750  1.00  0.00           C
ATOM   2586 1HG1 VAL C  72      97.570  73.730  75.770  1.00  0.00           H
ATOM   2587 2HG1 VAL C  72      98.150  73.800  74.050  1.00  0.00           H
ATOM   2588 3HG1 VAL C  72      97.240  75.220  74.790  1.00  0.00           H
ATOM   2589  CG2 VAL C  72      95.830  74.140  72.730  1.00  0.00           C
ATOM   2590 1HG2 VAL C  72      94.810  73.970  72.330  1.00  0.00           H
ATOM   2591 2HG2 VAL C  72      95.890  75.210  73.000  1.00  0.00           H
ATOM   2592 3HG2 VAL C  72      96.600  73.800  72.010  1.00  0.00           H
ATOM   2593  C   VAL C  72      96.100  71.430  75.520  1.00  0.00           C
ATOM   2594  O   VAL C  72      95.040  71.430  76.140  1.00  0.00           O
ATOM   2595  N   ARG C  73      97.220  71.100  76.000  1.00  0.00           N
ATOM   2596  HN  ARG C  73      98.060  71.090  75.470  1.00  0.00           H
ATOM   2597  CA  ARG C  73      97.390  70.660  77.430  1.00  0.00           C
ATOM   2598  HA  ARG C  73      96.460  70.640  77.980  1.00  0.00           H
ATOM   2599  CB  ARG C  73      97.900  69.230  77.370  1.00  0.00           C
ATOM   2600  HB1 ARG C  73      98.860  69.350  76.820  1.00  0.00           H
ATOM   2601  HB2 ARG C  73      98.200  69.010  78.420  1.00  0.00           H
ATOM   2602  CG  ARG C  73      97.020  68.080  76.830  1.00  0.00           C
ATOM   2603  HG1 ARG C  73      97.570  67.120  76.780  1.00  0.00           H
ATOM   2604  HG2 ARG C  73      96.780  68.360  75.780  1.00  0.00           H
ATOM   2605  CD  ARG C  73      95.820  67.980  77.780  1.00  0.00           C
ATOM   2606  HD1 ARG C  73      95.230  68.920  77.880  1.00  0.00           H
ATOM   2607  HD2 ARG C  73      96.180  67.640  78.770  1.00  0.00           H
ATOM   2608  NE  ARG C  73      94.960  66.910  77.160  1.00  0.00           N
ATOM   2609  HE  ARG C  73      95.500  66.340  76.540  1.00  0.00           H
ATOM   2610  CZ  ARG C  73      94.090  66.260  77.910  1.00  0.00           C
ATOM   2611  NH1 ARG C  73      93.370  66.760  78.870  1.00  0.00           N
ATOM   2612 1HH1 ARG C  73      92.730  66.170  79.370  1.00  0.00           H
ATOM   2613 2HH1 ARG C  73      93.240  67.750  78.790  1.00  0.00           H
ATOM   2614  NH2 ARG C  73      94.160  64.980  77.760  1.00  0.00           N
ATOM   2615 1HH2 ARG C  73      93.830  64.390  78.500  1.00  0.00           H
ATOM   2616 2HH2 ARG C  73      94.750  64.500  77.110  1.00  0.00           H
ATOM   2617  C   ARG C  73      98.240  71.540  78.280  1.00  0.00           C
ATOM   2618  O   ARG C  73      97.930  72.710  78.360  1.00  0.00           O
ATOM   2619  N   ASP C  74      99.410  71.080  78.800  1.00  0.00           N
ATOM   2620  HN  ASP C  74      99.660  70.120  78.740  1.00  0.00           H
ATOM   2621  CA  ASP C  74     100.230  71.800  79.830  1.00  0.00           C
ATOM   2622  HA  ASP C  74      99.510  72.380  80.390  1.00  0.00           H
ATOM   2623  CB  ASP C  74     101.010  70.810  80.830  1.00  0.00           C
ATOM   2624  HB1 ASP C  74     101.840  70.270  80.330  1.00  0.00           H
ATOM   2625  HB2 ASP C  74     101.320  71.360  81.740  1.00  0.00           H
ATOM   2626  CG  ASP C  74     100.010  69.680  81.300  1.00  0.00           C
ATOM   2627  OD1 ASP C  74      98.810  69.960  81.440  1.00  0.00           O
ATOM   2628  OD2 ASP C  74     100.460  68.480  81.280  1.00  0.00           O
ATOM   2629  C   ASP C  74     101.130  72.940  79.230  1.00  0.00           C
ATOM   2630  O   ASP C  74     102.050  72.750  78.390  1.00  0.00           O
ATOM   2631  N   ALA C  75     101.030  74.150  79.790  1.00  0.00           N
ATOM   2632  HN  ALA C  75     100.400  74.220  80.570  1.00  0.00           H
ATOM   2633  CA  ALA C  75     101.760  75.400  79.390  1.00  0.00           C
ATOM   2634  HA  ALA C  75     102.300  75.220  78.470  1.00  0.00           H
ATOM   2635  CB  ALA C  75     100.800  76.510  79.070  1.00  0.00           C
ATOM   2636  HB1 ALA C  75     100.110  76.060  78.320  1.00  0.00           H
ATOM   2637  HB2 ALA C  75     100.260  76.710  80.020  1.00  0.00           H
ATOM   2638  HB3 ALA C  75     101.260  77.450  78.690  1.00  0.00           H
ATOM   2639  C   ALA C  75     102.760  75.710  80.490  1.00  0.00           C
ATOM   2640  O   ALA C  75     102.420  75.780  81.670  1.00  0.00           O
ATOM   2641  N   ASN C  76     104.060  75.820  80.230  1.00  0.00           N
ATOM   2642  HN  ASN C  76     104.380  75.850  79.290  1.00  0.00           H
ATOM   2643  CA  ASN C  76     105.130  75.790  81.230  1.00  0.00           C
ATOM   2644  HA  ASN C  76     104.840  76.120  82.220  1.00  0.00           H
ATOM   2645  CB  ASN C  76     105.560  74.330  81.410  1.00  0.00           C
ATOM   2646  HB1 ASN C  76     104.730  73.810  81.940  1.00  0.00           H
ATOM   2647  HB2 ASN C  76     105.740  73.860  80.420  1.00  0.00           H
ATOM   2648  CG  ASN C  76     106.780  74.150  82.340  1.00  0.00           C
ATOM   2649  OD1 ASN C  76     106.950  74.970  83.280  1.00  0.00           O
ATOM   2650  ND2 ASN C  76     107.500  73.020  82.180  1.00  0.00           N
ATOM   2651 1HD2 ASN C  76     107.350  72.530  81.320  1.00  0.00           H
ATOM   2652 2HD2 ASN C  76     108.440  72.990  82.520  1.00  0.00           H
ATOM   2653  C   ASN C  76     106.320  76.630  80.790  1.00  0.00           C
ATOM   2654  O   ASN C  76     106.780  76.520  79.650  1.00  0.00           O
ATOM   2655  N   LEU C  77     106.870  77.460  81.680  1.00  0.00           N
ATOM   2656  HN  LEU C  77     106.640  77.390  82.650  1.00  0.00           H
ATOM   2657  CA  LEU C  77     107.910  78.360  81.260  1.00  0.00           C
ATOM   2658  HA  LEU C  77     108.140  78.240  80.220  1.00  0.00           H
ATOM   2659  CB  LEU C  77     107.350  79.790  81.520  1.00  0.00           C
ATOM   2660  HB1 LEU C  77     106.480  79.940  80.850  1.00  0.00           H
ATOM   2661  HB2 LEU C  77     106.890  79.800  82.530  1.00  0.00           H
ATOM   2662  CG  LEU C  77     108.180  81.080  81.400  1.00  0.00           C
ATOM   2663  HG  LEU C  77     108.770  81.220  82.330  1.00  0.00           H
ATOM   2664  CD1 LEU C  77     109.150  81.090  80.290  1.00  0.00           C
ATOM   2665 1HD1 LEU C  77     109.940  80.330  80.470  1.00  0.00           H
ATOM   2666 2HD1 LEU C  77     108.820  80.950  79.240  1.00  0.00           H
ATOM   2667 3HD1 LEU C  77     109.680  82.060  80.290  1.00  0.00           H
ATOM   2668  CD2 LEU C  77     107.200  82.250  81.160  1.00  0.00           C
ATOM   2669 1HD2 LEU C  77     106.540  82.410  82.040  1.00  0.00           H
ATOM   2670 2HD2 LEU C  77     107.780  83.140  80.820  1.00  0.00           H
ATOM   2671 3HD2 LEU C  77     106.580  81.890  80.310  1.00  0.00           H
ATOM   2672  C   LEU C  77     109.260  78.230  82.020  1.00  0.00           C
ATOM   2673  O   LEU C  77     109.210  78.440  83.220  1.00  0.00           O
ATOM   2674  N   GLU C  78     110.380  78.020  81.350  1.00  0.00           N
ATOM   2675  HN  GLU C  78     110.250  78.020  80.360  1.00  0.00           H
ATOM   2676  CA  GLU C  78     111.700  77.790  81.820  1.00  0.00           C
ATOM   2677  HA  GLU C  78     111.880  78.160  82.820  1.00  0.00           H
ATOM   2678  CB  GLU C  78     112.020  76.240  82.020  1.00  0.00           C
ATOM   2679  HB1 GLU C  78     111.260  75.820  82.720  1.00  0.00           H
ATOM   2680  HB2 GLU C  78     111.930  75.590  81.130  1.00  0.00           H
ATOM   2681  CG  GLU C  78     113.450  75.980  82.610  1.00  0.00           C
ATOM   2682  HG1 GLU C  78     113.570  76.640  83.490  1.00  0.00           H
ATOM   2683  HG2 GLU C  78     114.250  76.220  81.880  1.00  0.00           H
ATOM   2684  CD  GLU C  78     113.620  74.590  83.140  1.00  0.00           C
ATOM   2685  OE1 GLU C  78     113.020  73.670  82.580  1.00  0.00           O
ATOM   2686  OE2 GLU C  78     114.320  74.460  84.170  1.00  0.00           O
ATOM   2687  C   GLU C  78     112.690  78.580  80.950  1.00  0.00           C
ATOM   2688  O   GLU C  78     112.700  78.520  79.740  1.00  0.00           O
ATOM   2689  N   ASN C  79     113.490  79.510  81.600  1.00  0.00           N
ATOM   2690  HN  ASN C  79     113.250  79.690  82.550  1.00  0.00           H
ATOM   2691  CA  ASN C  79     114.490  80.370  80.960  1.00  0.00           C
ATOM   2692  HA  ASN C  79     114.630  81.220  81.610  1.00  0.00           H
ATOM   2693  CB  ASN C  79     115.740  79.400  80.680  1.00  0.00           C
ATOM   2694  HB1 ASN C  79     115.490  78.640  79.910  1.00  0.00           H
ATOM   2695  HB2 ASN C  79     116.460  80.030  80.120  1.00  0.00           H
ATOM   2696  CG  ASN C  79     116.430  78.690  81.910  1.00  0.00           C
ATOM   2697  OD1 ASN C  79     117.080  77.650  81.650  1.00  0.00           O
ATOM   2698  ND2 ASN C  79     116.310  79.250  83.110  1.00  0.00           N
ATOM   2699 1HD2 ASN C  79     115.820  80.120  83.120  1.00  0.00           H
ATOM   2700 2HD2 ASN C  79     116.970  79.110  83.850  1.00  0.00           H
ATOM   2701  C   ASN C  79     114.040  81.090  79.650  1.00  0.00           C
ATOM   2702  O   ASN C  79     114.750  81.060  78.670  1.00  0.00           O
ATOM   2703  N   GLY C  80     112.880  81.750  79.700  1.00  0.00           N
ATOM   2704  HN  GLY C  80     112.380  81.840  80.570  1.00  0.00           H
ATOM   2705  CA  GLY C  80     112.320  82.450  78.550  1.00  0.00           C
ATOM   2706  HA1 GLY C  80     113.050  83.170  78.220  1.00  0.00           H
ATOM   2707  HA2 GLY C  80     111.460  83.010  78.910  1.00  0.00           H
ATOM   2708  C   GLY C  80     111.790  81.760  77.380  1.00  0.00           C
ATOM   2709  O   GLY C  80     111.430  82.340  76.360  1.00  0.00           O
ATOM   2710  N   LEU C  81     111.630  80.390  77.450  1.00  0.00           N
ATOM   2711  HN  LEU C  81     111.770  79.890  78.300  1.00  0.00           H
ATOM   2712  CA  LEU C  81     110.980  79.520  76.390  1.00  0.00           C
ATOM   2713  HA  LEU C  81     110.600  80.200  75.650  1.00  0.00           H
ATOM   2714  CB  LEU C  81     111.760  78.360  75.720  1.00  0.00           C
ATOM   2715  HB1 LEU C  81     112.040  77.720  76.590  1.00  0.00           H
ATOM   2716  HB2 LEU C  81     110.970  77.830  75.130  1.00  0.00           H
ATOM   2717  CG  LEU C  81     113.030  78.640  74.900  1.00  0.00           C
ATOM   2718  HG  LEU C  81     113.840  78.840  75.640  1.00  0.00           H
ATOM   2719  CD1 LEU C  81     113.410  77.360  74.180  1.00  0.00           C
ATOM   2720 1HD1 LEU C  81     113.390  76.470  74.840  1.00  0.00           H
ATOM   2721 2HD1 LEU C  81     112.790  77.100  73.290  1.00  0.00           H
ATOM   2722 3HD1 LEU C  81     114.410  77.570  73.740  1.00  0.00           H
ATOM   2723  CD2 LEU C  81     112.860  79.720  73.910  1.00  0.00           C
ATOM   2724 1HD2 LEU C  81     113.820  79.900  73.380  1.00  0.00           H
ATOM   2725 2HD2 LEU C  81     111.990  79.450  73.280  1.00  0.00           H
ATOM   2726 3HD2 LEU C  81     112.550  80.660  74.410  1.00  0.00           H
ATOM   2727  C   LEU C  81     109.710  78.910  77.020  1.00  0.00           C
ATOM   2728  O   LEU C  81     109.710  78.320  78.120  1.00  0.00           O
ATOM   2729  N   LEU C  82     108.630  79.300  76.360  1.00  0.00           N
ATOM   2730  HN  LEU C  82     108.490  79.970  75.630  1.00  0.00           H
ATOM   2731  CA  LEU C  82     107.340  78.770  76.830  1.00  0.00           C
ATOM   2732  HA  LEU C  82     107.330  78.570  77.890  1.00  0.00           H
ATOM   2733  CB  LEU C  82     106.260  79.830  76.700  1.00  0.00           C
ATOM   2734  HB1 LEU C  82     106.380  80.520  77.560  1.00  0.00           H
ATOM   2735  HB2 LEU C  82     106.590  80.440  75.840  1.00  0.00           H
ATOM   2736  CG  LEU C  82     104.820  79.470  76.470  1.00  0.00           C
ATOM   2737  HG  LEU C  82     104.780  78.680  75.700  1.00  0.00           H
ATOM   2738  CD1 LEU C  82     104.170  78.950  77.750  1.00  0.00           C
ATOM   2739 1HD1 LEU C  82     104.610  78.040  78.220  1.00  0.00           H
ATOM   2740 2HD1 LEU C  82     104.180  79.850  78.410  1.00  0.00           H
ATOM   2741 3HD1 LEU C  82     103.110  78.690  77.550  1.00  0.00           H
ATOM   2742  CD2 LEU C  82     104.010  80.680  75.950  1.00  0.00           C
ATOM   2743 1HD2 LEU C  82     102.940  80.410  75.810  1.00  0.00           H
ATOM   2744 2HD2 LEU C  82     104.050  81.530  76.670  1.00  0.00           H
ATOM   2745 3HD2 LEU C  82     104.350  81.100  74.990  1.00  0.00           H
ATOM   2746  C   LEU C  82     107.060  77.470  76.060  1.00  0.00           C
ATOM   2747  O   LEU C  82     107.050  77.460  74.860  1.00  0.00           O
ATOM   2748  N   TYR C  83     106.880  76.450  76.890  1.00  0.00           N
ATOM   2749  HN  TYR C  83     107.160  76.420  77.850  1.00  0.00           H
ATOM   2750  CA  TYR C  83     106.560  75.160  76.340  1.00  0.00           C
ATOM   2751  HA  TYR C  83     106.790  75.200  75.280  1.00  0.00           H
ATOM   2752  CB  TYR C  83     107.250  73.990  77.110  1.00  0.00           C
ATOM   2753  HB1 TYR C  83     106.980  74.000  78.190  1.00  0.00           H
ATOM   2754  HB2 TYR C  83     106.880  73.010  76.740  1.00  0.00           H
ATOM   2755  CG  TYR C  83     108.710  74.200  76.960  1.00  0.00           C
ATOM   2756  CD1 TYR C  83     109.510  74.730  78.040  1.00  0.00           C
ATOM   2757  HD1 TYR C  83     109.110  74.850  79.040  1.00  0.00           H
ATOM   2758  CE1 TYR C  83     110.890  74.990  77.810  1.00  0.00           C
ATOM   2759  HE1 TYR C  83     111.570  75.210  78.620  1.00  0.00           H
ATOM   2760  CZ  TYR C  83     111.450  74.730  76.580  1.00  0.00           C
ATOM   2761  OH  TYR C  83     112.780  74.760  76.300  1.00  0.00           O
ATOM   2762  HH  TYR C  83     113.290  75.180  77.000  1.00  0.00           H
ATOM   2763  CD2 TYR C  83     109.310  73.960  75.670  1.00  0.00           C
ATOM   2764  HD2 TYR C  83     108.700  73.540  74.880  1.00  0.00           H
ATOM   2765  CE2 TYR C  83     110.620  74.300  75.490  1.00  0.00           C
ATOM   2766  HE2 TYR C  83     111.030  74.150  74.500  1.00  0.00           H
ATOM   2767  C   TYR C  83     105.110  74.900  76.570  1.00  0.00           C
ATOM   2768  O   TYR C  83     104.540  75.240  77.630  1.00  0.00           O
ATOM   2769  N   ILE C  84     104.420  74.400  75.560  1.00  0.00           N
ATOM   2770  HN  ILE C  84     104.850  74.300  74.660  1.00  0.00           H
ATOM   2771  CA  ILE C  84     103.000  74.190  75.480  1.00  0.00           C
ATOM   2772  HA  ILE C  84     102.600  74.120  76.480  1.00  0.00           H
ATOM   2773  CB  ILE C  84     102.350  75.310  74.720  1.00  0.00           C
ATOM   2774  HB  ILE C  84     103.050  75.670  73.930  1.00  0.00           H
ATOM   2775  CG2 ILE C  84     100.960  74.890  74.120  1.00  0.00           C
ATOM   2776 1HG2 ILE C  84     100.380  75.800  73.850  1.00  0.00           H
ATOM   2777 2HG2 ILE C  84     101.000  74.200  73.250  1.00  0.00           H
ATOM   2778 3HG2 ILE C  84     100.380  74.410  74.940  1.00  0.00           H
ATOM   2779  CG1 ILE C  84     102.220  76.450  75.700  1.00  0.00           C
ATOM   2780 1HG1 ILE C  84     103.190  76.640  76.210  1.00  0.00           H
ATOM   2781 2HG1 ILE C  84     101.490  76.100  76.460  1.00  0.00           H
ATOM   2782  CD  ILE C  84     101.680  77.770  75.090  1.00  0.00           C
ATOM   2783  HD1 ILE C  84     102.400  78.080  74.300  1.00  0.00           H
ATOM   2784  HD2 ILE C  84     100.710  77.640  74.580  1.00  0.00           H
ATOM   2785  HD3 ILE C  84     101.620  78.480  75.930  1.00  0.00           H
ATOM   2786  C   ILE C  84     102.880  72.800  74.840  1.00  0.00           C
ATOM   2787  O   ILE C  84     103.410  72.540  73.770  1.00  0.00           O
ATOM   2788  N   ASP C  85     102.270  71.850  75.590  1.00  0.00           N
ATOM   2789  HN  ASP C  85     101.970  72.020  76.530  1.00  0.00           H
ATOM   2790  CA  ASP C  85     102.090  70.500  75.020  1.00  0.00           C
ATOM   2791  HA  ASP C  85     102.880  70.220  74.340  1.00  0.00           H
ATOM   2792  CB  ASP C  85     101.880  69.540  76.230  1.00  0.00           C
ATOM   2793  HB1 ASP C  85     101.170  70.060  76.910  1.00  0.00           H
ATOM   2794  HB2 ASP C  85     101.520  68.550  75.870  1.00  0.00           H
ATOM   2795  CG  ASP C  85     103.150  69.190  77.000  1.00  0.00           C
ATOM   2796  OD1 ASP C  85     104.200  69.670  76.600  1.00  0.00           O
ATOM   2797  OD2 ASP C  85     103.020  68.560  78.070  1.00  0.00           O
ATOM   2798  C   ASP C  85     100.710  70.490  74.290  1.00  0.00           C
ATOM   2799  O   ASP C  85      99.700  71.180  74.660  1.00  0.00           O
ATOM   2800  N   LEU C  86     100.700  69.810  73.160  1.00  0.00           N
ATOM   2801  HN  LEU C  86     101.550  69.440  72.800  1.00  0.00           H
ATOM   2802  CA  LEU C  86      99.540  69.640  72.350  1.00  0.00           C
ATOM   2803  HA  LEU C  86      98.680  70.180  72.730  1.00  0.00           H
ATOM   2804  CB  LEU C  86      99.800  70.070  70.870  1.00  0.00           C
ATOM   2805  HB1 LEU C  86     100.630  69.490  70.400  1.00  0.00           H
ATOM   2806  HB2 LEU C  86      98.890  69.950  70.240  1.00  0.00           H
ATOM   2807  CG  LEU C  86     100.210  71.510  70.620  1.00  0.00           C
ATOM   2808  HG  LEU C  86     101.250  71.590  71.010  1.00  0.00           H
ATOM   2809  CD1 LEU C  86     100.270  71.880  69.090  1.00  0.00           C
ATOM   2810 1HD1 LEU C  86      99.390  71.580  68.490  1.00  0.00           H
ATOM   2811 2HD1 LEU C  86     100.520  72.960  69.030  1.00  0.00           H
ATOM   2812 3HD1 LEU C  86     101.150  71.400  68.610  1.00  0.00           H
ATOM   2813  CD2 LEU C  86      99.270  72.530  71.230  1.00  0.00           C
ATOM   2814 1HD2 LEU C  86      98.260  72.060  71.210  1.00  0.00           H
ATOM   2815 2HD2 LEU C  86      99.470  72.700  72.310  1.00  0.00           H
ATOM   2816 3HD2 LEU C  86      99.190  73.560  70.820  1.00  0.00           H
ATOM   2817  C   LEU C  86      99.180  68.250  72.410  1.00  0.00           C
ATOM   2818  O   LEU C  86      99.940  67.410  72.800  1.00  0.00           O
ATOM   2819  N   GLU C  87      97.900  68.000  72.170  1.00  0.00           N
ATOM   2820  HN  GLU C  87      97.310  68.790  72.010  1.00  0.00           H
ATOM   2821  CA  GLU C  87      97.300  66.640  72.130  1.00  0.00           C
ATOM   2822  HA  GLU C  87      98.080  65.890  72.180  1.00  0.00           H
ATOM   2823  CB  GLU C  87      96.480  66.290  73.350  1.00  0.00           C
ATOM   2824  HB1 GLU C  87      97.090  66.620  74.220  1.00  0.00           H
ATOM   2825  HB2 GLU C  87      95.620  66.990  73.410  1.00  0.00           H
ATOM   2826  CG  GLU C  87      95.980  64.800  73.460  1.00  0.00           C
ATOM   2827  HG1 GLU C  87      96.780  64.070  73.240  1.00  0.00           H
ATOM   2828  HG2 GLU C  87      95.130  64.600  72.770  1.00  0.00           H
ATOM   2829  CD  GLU C  87      95.630  64.540  74.880  1.00  0.00           C
ATOM   2830  OE1 GLU C  87      96.330  64.960  75.840  1.00  0.00           O
ATOM   2831  OE2 GLU C  87      94.560  63.980  75.130  1.00  0.00           O
ATOM   2832  C   GLU C  87      96.390  66.380  70.930  1.00  0.00           C
ATOM   2833  O   GLU C  87      95.540  67.230  70.730  1.00  0.00           O
ATOM   2834  N   ARG C  88      96.450  65.200  70.200  1.00  0.00           N
ATOM   2835  HN  ARG C  88      97.170  64.530  70.390  1.00  0.00           H
ATOM   2836  CA  ARG C  88      95.480  64.930  69.240  1.00  0.00           C
ATOM   2837  HA  ARG C  88      95.040  65.820  68.810  1.00  0.00           H
ATOM   2838  CB  ARG C  88      96.090  64.200  68.010  1.00  0.00           C
ATOM   2839  HB1 ARG C  88      96.660  64.960  67.450  1.00  0.00           H
ATOM   2840  HB2 ARG C  88      96.770  63.330  68.190  1.00  0.00           H
ATOM   2841  CG  ARG C  88      95.020  63.710  67.060  1.00  0.00           C
ATOM   2842  HG1 ARG C  88      94.220  64.480  67.090  1.00  0.00           H
ATOM   2843  HG2 ARG C  88      94.670  62.720  67.400  1.00  0.00           H
ATOM   2844  CD  ARG C  88      95.590  63.780  65.560  1.00  0.00           C
ATOM   2845  HD1 ARG C  88      96.360  62.980  65.580  1.00  0.00           H
ATOM   2846  HD2 ARG C  88      96.080  64.750  65.320  1.00  0.00           H
ATOM   2847  NE  ARG C  88      94.460  63.440  64.640  1.00  0.00           N
ATOM   2848  HE  ARG C  88      93.690  63.020  65.130  1.00  0.00           H
ATOM   2849  CZ  ARG C  88      94.310  63.850  63.420  1.00  0.00           C
ATOM   2850  NH1 ARG C  88      95.060  64.690  62.770  1.00  0.00           N
ATOM   2851 1HH1 ARG C  88      94.770  65.020  61.880  1.00  0.00           H
ATOM   2852 2HH1 ARG C  88      96.040  64.760  62.940  1.00  0.00           H
ATOM   2853  NH2 ARG C  88      93.390  63.340  62.600  1.00  0.00           N
ATOM   2854 1HH2 ARG C  88      93.570  63.510  61.630  1.00  0.00           H
ATOM   2855 2HH2 ARG C  88      92.590  62.810  62.870  1.00  0.00           H
ATOM   2856  C   ARG C  88      94.400  64.100  69.860  1.00  0.00           C
ATOM   2857  O   ARG C  88      94.590  62.990  70.330  1.00  0.00           O
ATOM   2858  N   VAL C  89      93.180  64.640  69.900  1.00  0.00           N
ATOM   2859  HN  VAL C  89      93.110  65.590  69.590  1.00  0.00           H
ATOM   2860  CA  VAL C  89      92.060  64.120  70.640  1.00  0.00           C
ATOM   2861  HA  VAL C  89      92.410  63.470  71.420  1.00  0.00           H
ATOM   2862  CB  VAL C  89      91.270  65.280  71.290  1.00  0.00           C
ATOM   2863  HB  VAL C  89      90.270  65.020  71.680  1.00  0.00           H
ATOM   2864  CG1 VAL C  89      92.160  65.740  72.480  1.00  0.00           C
ATOM   2865 1HG1 VAL C  89      91.800  66.700  72.880  1.00  0.00           H
ATOM   2866 2HG1 VAL C  89      92.270  64.900  73.190  1.00  0.00           H
ATOM   2867 3HG1 VAL C  89      93.150  66.030  72.060  1.00  0.00           H
ATOM   2868  CG2 VAL C  89      91.170  66.390  70.210  1.00  0.00           C
ATOM   2869 1HG2 VAL C  89      90.500  67.160  70.650  1.00  0.00           H
ATOM   2870 2HG2 VAL C  89      92.050  67.020  69.970  1.00  0.00           H
ATOM   2871 3HG2 VAL C  89      90.760  66.110  69.220  1.00  0.00           H
ATOM   2872  C   VAL C  89      91.230  63.200  69.730  1.00  0.00           C
ATOM   2873  O   VAL C  89      91.110  63.390  68.580  1.00  0.00           O
ATOM   2874  N   VAL C  90      90.600  62.230  70.340  1.00  0.00           N
ATOM   2875  HN  VAL C  90      90.750  62.150  71.330  1.00  0.00           H
ATOM   2876  CA  VAL C  90      89.620  61.390  69.710  1.00  0.00           C
ATOM   2877  HA  VAL C  90      90.090  60.930  68.850  1.00  0.00           H
ATOM   2878  CB  VAL C  90      89.240  60.220  70.630  1.00  0.00           C
ATOM   2879  HB  VAL C  90      88.490  60.470  71.420  1.00  0.00           H
ATOM   2880  CG1 VAL C  90      88.620  59.140  69.740  1.00  0.00           C
ATOM   2881 1HG1 VAL C  90      89.340  59.060  68.900  1.00  0.00           H
ATOM   2882 2HG1 VAL C  90      88.510  58.140  70.220  1.00  0.00           H
ATOM   2883 3HG1 VAL C  90      87.600  59.490  69.480  1.00  0.00           H
ATOM   2884  CG2 VAL C  90      90.440  59.550  71.300  1.00  0.00           C
ATOM   2885 1HG2 VAL C  90      90.120  58.770  72.010  1.00  0.00           H
ATOM   2886 2HG2 VAL C  90      91.100  59.150  70.500  1.00  0.00           H
ATOM   2887 3HG2 VAL C  90      91.090  60.200  71.930  1.00  0.00           H
ATOM   2888  C   VAL C  90      88.340  62.220  69.350  1.00  0.00           C
ATOM   2889  O   VAL C  90      87.850  62.920  70.200  1.00  0.00           O
ATOM   2890  N   PRO C  91      87.880  62.240  68.050  1.00  0.00           N
ATOM   2891  CD  PRO C  91      88.570  61.720  66.930  1.00  0.00           C
ATOM   2892  HD1 PRO C  91      89.070  60.740  67.100  1.00  0.00           H
ATOM   2893  HD2 PRO C  91      89.310  62.440  66.530  1.00  0.00           H
ATOM   2894  CA  PRO C  91      86.730  63.100  67.680  1.00  0.00           C
ATOM   2895  HA  PRO C  91      86.870  64.120  67.990  1.00  0.00           H
ATOM   2896  CB  PRO C  91      86.630  62.870  66.120  1.00  0.00           C
ATOM   2897  HB1 PRO C  91      85.580  62.630  65.840  1.00  0.00           H
ATOM   2898  HB2 PRO C  91      86.930  63.770  65.540  1.00  0.00           H
ATOM   2899  CG  PRO C  91      87.480  61.610  65.770  1.00  0.00           C
ATOM   2900  HG1 PRO C  91      88.060  61.690  64.820  1.00  0.00           H
ATOM   2901  HG2 PRO C  91      86.830  60.710  65.870  1.00  0.00           H
ATOM   2902  C   PRO C  91      85.410  62.600  68.280  1.00  0.00           C
ATOM   2903  OT1 PRO C  91      84.430  63.380  68.410  1.00  0.00           O
ATOM   2904  OT2 PRO C  91      85.320  61.380  68.670  1.00  0.00           O
ATOM   2905  N   PRO D   1     151.340  99.440  69.530  1.00  0.00           N
ATOM   2906  HN1 PRO D   1     150.640  99.150  68.870  1.00  0.00           H
ATOM   2907  HN2 PRO D   1     152.190  99.370  69.000  1.00  0.00           H
ATOM   2908  CD  PRO D   1     151.290 100.940  69.900  1.00  0.00           C
ATOM   2909  HD1 PRO D   1     150.270 101.350  69.720  1.00  0.00           H
ATOM   2910  HD2 PRO D   1     152.060 101.530  69.360  1.00  0.00           H
ATOM   2911  CA  PRO D   1     151.430  98.640  70.810  1.00  0.00           C
ATOM   2912  HA  PRO D   1     152.470  98.400  71.000  1.00  0.00           H
ATOM   2913  CB  PRO D   1     150.700  99.590  71.750  1.00  0.00           C
ATOM   2914  HB1 PRO D   1     149.650  99.670  71.410  1.00  0.00           H
ATOM   2915  HB2 PRO D   1     150.850  99.400  72.840  1.00  0.00           H
ATOM   2916  CG  PRO D   1     151.530 100.850  71.360  1.00  0.00           C
ATOM   2917  HG1 PRO D   1     152.600 100.590  71.520  1.00  0.00           H
ATOM   2918  HG2 PRO D   1     151.130 101.750  71.880  1.00  0.00           H
ATOM   2919  C   PRO D   1     150.610  97.430  70.590  1.00  0.00           C
ATOM   2920  O   PRO D   1     150.020  97.380  69.520  1.00  0.00           O
ATOM   2921  N   GLU D   2     150.700  96.450  71.460  1.00  0.00           N
ATOM   2922  HN  GLU D   2     151.310  96.540  72.240  1.00  0.00           H
ATOM   2923  CA  GLU D   2     150.020  95.250  71.260  1.00  0.00           C
ATOM   2924  HA  GLU D   2     149.500  95.290  70.320  1.00  0.00           H
ATOM   2925  CB  GLU D   2     150.970  94.020  71.390  1.00  0.00           C
ATOM   2926  HB1 GLU D   2     151.570  94.180  72.310  1.00  0.00           H
ATOM   2927  HB2 GLU D   2     150.310  93.120  71.400  1.00  0.00           H
ATOM   2928  CG  GLU D   2     151.940  93.850  70.240  1.00  0.00           C
ATOM   2929  HG1 GLU D   2     152.640  94.720  70.180  1.00  0.00           H
ATOM   2930  HG2 GLU D   2     151.390  93.720  69.290  1.00  0.00           H
ATOM   2931  CD  GLU D   2     152.790  92.570  70.430  1.00  0.00           C
ATOM   2932  OE1 GLU D   2     152.590  91.840  71.400  1.00  0.00           O
ATOM   2933  OE2 GLU D   2     153.680  92.370  69.540  1.00  0.00           O
ATOM   2934  C   GLU D   2     148.830  95.270  72.280  1.00  0.00           C
ATOM   2935  O   GLU D   2     148.990  95.440  73.470  1.00  0.00           O
ATOM   2936  N   ALA D   3     147.560  95.110  71.810  1.00  0.00           N
ATOM   2937  HN  ALA D   3     147.470  95.120  70.820  1.00  0.00           H
ATOM   2938  CA  ALA D   3     146.330  94.940  72.560  1.00  0.00           C
ATOM   2939  HA  ALA D   3     146.300  95.830  73.170  1.00  0.00           H
ATOM   2940  CB  ALA D   3     145.150  94.810  71.570  1.00  0.00           C
ATOM   2941  HB1 ALA D   3     145.350  93.990  70.850  1.00  0.00           H
ATOM   2942  HB2 ALA D   3     144.150  94.700  72.050  1.00  0.00           H
ATOM   2943  HB3 ALA D   3     145.060  95.760  70.980  1.00  0.00           H
ATOM   2944  C   ALA D   3     146.380  93.690  73.510  1.00  0.00           C
ATOM   2945  O   ALA D   3     146.910  92.580  73.250  1.00  0.00           O
ATOM   2946  N   MET D   4     145.670  93.910  74.700  1.00  0.00           N
ATOM   2947  HN  MET D   4     145.100  94.720  74.880  1.00  0.00           H
ATOM   2948  CA  MET D   4     145.530  92.930  75.790  1.00  0.00           C
ATOM   2949  HA  MET D   4     146.540  92.530  75.800  1.00  0.00           H
ATOM   2950  CB  MET D   4     145.140  93.530  77.130  1.00  0.00           C
ATOM   2951  HB1 MET D   4     144.250  94.150  76.940  1.00  0.00           H
ATOM   2952  HB2 MET D   4     144.830  92.680  77.780  1.00  0.00           H
ATOM   2953  CG  MET D   4     146.270  94.240  77.870  1.00  0.00           C
ATOM   2954  HG1 MET D   4     145.870  94.600  78.840  1.00  0.00           H
ATOM   2955  HG2 MET D   4     146.530  95.190  77.360  1.00  0.00           H
ATOM   2956  SD  MET D   4     147.720  93.120  78.130  1.00  0.00           S
ATOM   2957  CE  MET D   4     149.020  94.350  77.660  1.00  0.00           C
ATOM   2958  HE1 MET D   4     149.090  94.420  76.550  1.00  0.00           H
ATOM   2959  HE2 MET D   4     148.790  95.390  77.960  1.00  0.00           H
ATOM   2960  HE3 MET D   4     150.050  94.090  77.970  1.00  0.00           H
ATOM   2961  C   MET D   4     144.680  91.710  75.480  1.00  0.00           C
ATOM   2962  O   MET D   4     143.820  91.890  74.670  1.00  0.00           O
ATOM   2963  N   LYS D   5     144.890  90.530  76.050  1.00  0.00           N
ATOM   2964  HN  LYS D   5     145.670  90.350  76.650  1.00  0.00           H
ATOM   2965  CA  LYS D   5     144.050  89.350  75.960  1.00  0.00           C
ATOM   2966  HA  LYS D   5     143.950  89.140  74.910  1.00  0.00           H
ATOM   2967  CB  LYS D   5     144.610  88.080  76.550  1.00  0.00           C
ATOM   2968  HB1 LYS D   5     144.850  88.100  77.630  1.00  0.00           H
ATOM   2969  HB2 LYS D   5     143.750  87.400  76.440  1.00  0.00           H
ATOM   2970  CG  LYS D   5     145.880  87.380  75.950  1.00  0.00           C
ATOM   2971  HG1 LYS D   5     145.900  86.310  76.250  1.00  0.00           H
ATOM   2972  HG2 LYS D   5     146.750  87.970  76.330  1.00  0.00           H
ATOM   2973  CD  LYS D   5     145.940  87.390  74.410  1.00  0.00           C
ATOM   2974  HD1 LYS D   5     145.810  88.430  74.050  1.00  0.00           H
ATOM   2975  HD2 LYS D   5     145.010  87.010  73.940  1.00  0.00           H
ATOM   2976  CE  LYS D   5     147.060  86.550  73.780  1.00  0.00           C
ATOM   2977  HE1 LYS D   5     146.720  85.500  73.840  1.00  0.00           H
ATOM   2978  HE2 LYS D   5     148.000  86.690  74.350  1.00  0.00           H
ATOM   2979  NZ  LYS D   5     147.370  86.790  72.350  1.00  0.00           N
ATOM   2980  HZ1 LYS D   5     146.970  87.730  72.170  1.00  0.00           H
ATOM   2981  HZ2 LYS D   5     148.380  86.780  72.080  1.00  0.00           H
ATOM   2982  HZ3 LYS D   5     146.840  86.160  71.710  1.00  0.00           H
ATOM   2983  C   LYS D   5     142.620  89.730  76.520  1.00  0.00           C
ATOM   2984  O   LYS D   5     142.580  90.300  77.620  1.00  0.00           O
ATOM   2985  N   PRO D   6     141.420  89.460  75.910  1.00  0.00           N
ATOM   2986  CD  PRO D   6     141.290  88.820  74.630  1.00  0.00           C
ATOM   2987  HD1 PRO D   6     141.460  87.720  74.620  1.00  0.00           H
ATOM   2988  HD2 PRO D   6     142.000  89.180  73.850  1.00  0.00           H
ATOM   2989  CA  PRO D   6     140.100  89.640  76.480  1.00  0.00           C
ATOM   2990  HA  PRO D   6     140.010  90.720  76.490  1.00  0.00           H
ATOM   2991  CB  PRO D   6     139.120  89.020  75.510  1.00  0.00           C
ATOM   2992  HB1 PRO D   6     139.050  87.990  75.920  1.00  0.00           H
ATOM   2993  HB2 PRO D   6     138.130  89.530  75.510  1.00  0.00           H
ATOM   2994  CG  PRO D   6     139.860  88.990  74.260  1.00  0.00           C
ATOM   2995  HG1 PRO D   6     139.630  89.910  73.690  1.00  0.00           H
ATOM   2996  HG2 PRO D   6     139.560  88.120  73.630  1.00  0.00           H
ATOM   2997  C   PRO D   6     139.890  89.440  77.960  1.00  0.00           C
ATOM   2998  O   PRO D   6     140.220  88.400  78.480  1.00  0.00           O
ATOM   2999  N   ARG D   7     139.280  90.410  78.670  1.00  0.00           N
ATOM   3000  HN  ARG D   7     138.920  91.270  78.330  1.00  0.00           H
ATOM   3001  CA  ARG D   7     138.890  90.250  80.040  1.00  0.00           C
ATOM   3002  HA  ARG D   7     139.680  89.680  80.510  1.00  0.00           H
ATOM   3003  CB  ARG D   7     138.680  91.600  80.760  1.00  0.00           C
ATOM   3004  HB1 ARG D   7     137.910  92.250  80.300  1.00  0.00           H
ATOM   3005  HB2 ARG D   7     138.270  91.300  81.750  1.00  0.00           H
ATOM   3006  CG  ARG D   7     140.020  92.390  80.970  1.00  0.00           C
ATOM   3007  HG1 ARG D   7     140.910  91.760  81.180  1.00  0.00           H
ATOM   3008  HG2 ARG D   7     139.910  93.130  81.800  1.00  0.00           H
ATOM   3009  CD  ARG D   7     140.480  93.290  79.740  1.00  0.00           C
ATOM   3010  HD1 ARG D   7     140.230  92.740  78.810  1.00  0.00           H
ATOM   3011  HD2 ARG D   7     141.580  93.470  79.710  1.00  0.00           H
ATOM   3012  NE  ARG D   7     139.690  94.560  79.770  1.00  0.00           N
ATOM   3013  HE  ARG D   7     139.360  94.860  80.660  1.00  0.00           H
ATOM   3014  CZ  ARG D   7     140.120  95.640  79.190  1.00  0.00           C
ATOM   3015  NH1 ARG D   7     140.760  95.530  78.020  1.00  0.00           N
ATOM   3016 1HH1 ARG D   7     141.100  96.370  77.590  1.00  0.00           H
ATOM   3017 2HH1 ARG D   7     141.050  94.720  77.510  1.00  0.00           H
ATOM   3018  NH2 ARG D   7     140.170  96.820  79.680  1.00  0.00           N
ATOM   3019 1HH2 ARG D   7     140.370  97.640  79.140  1.00  0.00           H
ATOM   3020 2HH2 ARG D   7     139.730  97.020  80.560  1.00  0.00           H
ATOM   3021  C   ARG D   7     137.730  89.360  80.170  1.00  0.00           C
ATOM   3022  O   ARG D   7     136.840  89.380  79.320  1.00  0.00           O
ATOM   3023  N   ARG D   8     137.610  88.450  81.190  1.00  0.00           N
ATOM   3024  HN  ARG D   8     138.290  88.490  81.930  1.00  0.00           H
ATOM   3025  CA  ARG D   8     136.510  87.550  81.420  1.00  0.00           C
ATOM   3026  HA  ARG D   8     136.030  87.370  80.470  1.00  0.00           H
ATOM   3027  CB  ARG D   8     137.020  86.150  81.900  1.00  0.00           C
ATOM   3028  HB1 ARG D   8     137.610  85.580  81.160  1.00  0.00           H
ATOM   3029  HB2 ARG D   8     137.720  86.490  82.680  1.00  0.00           H
ATOM   3030  CG  ARG D   8     135.870  85.230  82.510  1.00  0.00           C
ATOM   3031  HG1 ARG D   8     135.340  85.860  83.240  1.00  0.00           H
ATOM   3032  HG2 ARG D   8     136.340  84.410  83.100  1.00  0.00           H
ATOM   3033  CD  ARG D   8     134.950  84.630  81.470  1.00  0.00           C
ATOM   3034  HD1 ARG D   8     134.260  85.350  80.970  1.00  0.00           H
ATOM   3035  HD2 ARG D   8     134.480  83.770  82.000  1.00  0.00           H
ATOM   3036  NE  ARG D   8     135.800  84.080  80.430  1.00  0.00           N
ATOM   3037  HE  ARG D   8     136.780  83.930  80.540  1.00  0.00           H
ATOM   3038  CZ  ARG D   8     135.310  83.340  79.440  1.00  0.00           C
ATOM   3039  NH1 ARG D   8     134.050  83.160  79.290  1.00  0.00           N
ATOM   3040 1HH1 ARG D   8     133.730  82.460  78.660  1.00  0.00           H
ATOM   3041 2HH1 ARG D   8     133.400  83.590  79.920  1.00  0.00           H
ATOM   3042  NH2 ARG D   8     136.210  82.700  78.710  1.00  0.00           N
ATOM   3043 1HH2 ARG D   8     135.950  82.330  77.820  1.00  0.00           H
ATOM   3044 2HH2 ARG D   8     137.170  82.850  78.950  1.00  0.00           H
ATOM   3045  C   ARG D   8     135.370  88.130  82.290  1.00  0.00           C
ATOM   3046  O   ARG D   8     135.750  88.530  83.410  1.00  0.00           O
ATOM   3047  N   ILE D   9     134.120  88.120  81.750  1.00  0.00           N
ATOM   3048  HN  ILE D   9     133.860  87.710  80.880  1.00  0.00           H
ATOM   3049  CA  ILE D   9     133.000  88.630  82.500  1.00  0.00           C
ATOM   3050  HA  ILE D   9     133.300  89.090  83.430  1.00  0.00           H
ATOM   3051  CB  ILE D   9     132.120  89.470  81.660  1.00  0.00           C
ATOM   3052  HB  ILE D   9     131.610  88.950  80.820  1.00  0.00           H
ATOM   3053  CG2 ILE D   9     131.050  90.120  82.560  1.00  0.00           C
ATOM   3054 1HG2 ILE D   9     130.300  89.470  83.060  1.00  0.00           H
ATOM   3055 2HG2 ILE D   9     131.610  90.690  83.330  1.00  0.00           H
ATOM   3056 3HG2 ILE D   9     130.480  90.760  81.860  1.00  0.00           H
ATOM   3057  CG1 ILE D   9     133.000  90.640  81.140  1.00  0.00           C
ATOM   3058 1HG1 ILE D   9     132.360  91.440  80.700  1.00  0.00           H
ATOM   3059 2HG1 ILE D   9     133.540  90.250  80.250  1.00  0.00           H
ATOM   3060  CD  ILE D   9     134.000  91.450  82.130  1.00  0.00           C
ATOM   3061  HD1 ILE D   9     133.300  91.790  82.930  1.00  0.00           H
ATOM   3062  HD2 ILE D   9     134.800  90.880  82.650  1.00  0.00           H
ATOM   3063  HD3 ILE D   9     134.440  92.250  81.500  1.00  0.00           H
ATOM   3064  C   ILE D   9     132.140  87.420  82.940  1.00  0.00           C
ATOM   3065  O   ILE D   9     131.700  86.540  82.190  1.00  0.00           O
ATOM   3066  N   GLU D  10     131.910  87.290  84.250  1.00  0.00           N
ATOM   3067  HN  GLU D  10     132.280  87.950  84.910  1.00  0.00           H
ATOM   3068  CA  GLU D  10     131.420  86.040  84.830  1.00  0.00           C
ATOM   3069  HA  GLU D  10     131.370  85.260  84.080  1.00  0.00           H
ATOM   3070  CB  GLU D  10     132.440  85.530  85.950  1.00  0.00           C
ATOM   3071  HB1 GLU D  10     132.460  86.330  86.720  1.00  0.00           H
ATOM   3072  HB2 GLU D  10     131.980  84.640  86.430  1.00  0.00           H
ATOM   3073  CG  GLU D  10     133.770  85.180  85.370  1.00  0.00           C
ATOM   3074  HG1 GLU D  10     134.300  86.100  85.050  1.00  0.00           H
ATOM   3075  HG2 GLU D  10     133.840  84.550  84.460  1.00  0.00           H
ATOM   3076  CD  GLU D  10     134.580  84.490  86.410  1.00  0.00           C
ATOM   3077  OE1 GLU D  10     134.990  85.110  87.440  1.00  0.00           O
ATOM   3078  OE2 GLU D  10     134.970  83.300  86.230  1.00  0.00           O
ATOM   3079  C   GLU D  10     130.020  86.210  85.260  1.00  0.00           C
ATOM   3080  O   GLU D  10     129.610  87.230  85.850  1.00  0.00           O
ATOM   3081  N   ILE D  11     129.210  85.130  84.960  1.00  0.00           N
ATOM   3082  HN  ILE D  11     129.600  84.250  84.700  1.00  0.00           H
ATOM   3083  CA  ILE D  11     127.810  85.180  85.360  1.00  0.00           C
ATOM   3084  HA  ILE D  11     127.430  86.180  85.230  1.00  0.00           H
ATOM   3085  CB  ILE D  11     126.970  84.190  84.410  1.00  0.00           C
ATOM   3086  HB  ILE D  11     127.520  83.230  84.510  1.00  0.00           H
ATOM   3087  CG2 ILE D  11     125.510  84.140  84.730  1.00  0.00           C
ATOM   3088 1HG2 ILE D  11     125.010  83.410  84.070  1.00  0.00           H
ATOM   3089 2HG2 ILE D  11     125.280  83.660  85.700  1.00  0.00           H
ATOM   3090 3HG2 ILE D  11     125.000  85.110  84.530  1.00  0.00           H
ATOM   3091  CG1 ILE D  11     127.120  84.540  82.900  1.00  0.00           C
ATOM   3092 1HG1 ILE D  11     128.210  84.410  82.730  1.00  0.00           H
ATOM   3093 2HG1 ILE D  11     126.810  85.570  82.630  1.00  0.00           H
ATOM   3094  CD  ILE D  11     126.450  83.630  81.950  1.00  0.00           C
ATOM   3095  HD1 ILE D  11     127.040  83.460  81.020  1.00  0.00           H
ATOM   3096  HD2 ILE D  11     126.390  82.590  82.330  1.00  0.00           H
ATOM   3097  HD3 ILE D  11     125.430  84.020  81.720  1.00  0.00           H
ATOM   3098  C   ILE D  11     127.590  84.720  86.780  1.00  0.00           C
ATOM   3099  O   ILE D  11     128.160  83.680  87.210  1.00  0.00           O
ATOM   3100  N   ASN D  12     126.870  85.550  87.530  1.00  0.00           N
ATOM   3101  HN  ASN D  12     126.610  86.470  87.240  1.00  0.00           H
ATOM   3102  CA  ASN D  12     126.400  85.240  88.870  1.00  0.00           C
ATOM   3103  HA  ASN D  12     127.200  84.780  89.430  1.00  0.00           H
ATOM   3104  CB  ASN D  12     126.070  86.550  89.600  1.00  0.00           C
ATOM   3105  HB1 ASN D  12     125.190  87.060  89.130  1.00  0.00           H
ATOM   3106  HB2 ASN D  12     125.800  86.330  90.650  1.00  0.00           H
ATOM   3107  CG  ASN D  12     127.250  87.520  89.860  1.00  0.00           C
ATOM   3108  OD1 ASN D  12     128.410  87.110  90.080  1.00  0.00           O
ATOM   3109  ND2 ASN D  12     126.940  88.820  89.880  1.00  0.00           N
ATOM   3110 1HD2 ASN D  12     127.670  89.420  90.200  1.00  0.00           H
ATOM   3111 2HD2 ASN D  12     126.140  89.360  89.600  1.00  0.00           H
ATOM   3112  C   ASN D  12     125.210  84.270  89.060  1.00  0.00           C
ATOM   3113  OT1 ASN D  12     124.410  84.110  88.070  1.00  0.00           O
ATOM   3114  OT2 ASN D  12     125.100  83.690  90.150  1.00  0.00           O
TER
ENDMDL
