# Supplementary material for: Evolution towards simplicity in bacterial small heat shock protein system
Source: eLife. 2023 Dec 8;12:RP89813. doi: 10.7554/eLife.89813 (PMC10708888; doi:10.7554/eLife.89813)
Supplement: Figure 5—figure supplement 2—source data 1. — For PDB file of the structural model of complex formed by AncA0 Q66H G109D ɑ-crystallin domain dimer and AncA0 C-terminal peptide see Figure 5—source data 1. [file elife-89813-fig5-figsupp2-data1.zip]

Archive with 1 entries (1 files):
- Figure 5  figure supplement 2  source data 1.txt
