# Supplementary material for: Evolution towards simplicity in bacterial small heat shock protein system
Source: eLife. 2023 Dec 8;12:RP89813. doi: 10.7554/eLife.89813 (PMC10708888; doi:10.7554/eLife.89813)
Supplement: Figure 5—figure supplement 2—source data 1. — For PDB file of the structural model of complex formed by AncA0 Q66H G109D ɑ-crystallin domain dimer and AncA0 C-terminal peptide see Figure 5—source data 1. [file elife-89813-fig5-figsupp2-data1.zip › Figure 5 figure supplement 2 source data 1.txt]

REMARK    GENERATED BY TRJCONV
TITLE     S  C  A  M  O  R  G t= 366000.00000 step= 183000000
REMARK    THIS IS A SIMULATION BOX
CRYST1  103.170  103.170  103.170  60.00  60.00  90.00 P 1           1
MODEL        1
ATOM      1  N   PRO B   1      88.270  89.190  37.370  1.00  0.00           N
ATOM      2  HN1 PRO B   1      87.370  88.750  37.380  1.00  0.00           H
ATOM      3  HN2 PRO B   1      88.350  89.950  36.710  1.00  0.00           H
ATOM      4  CD  PRO B   1      88.470  89.780  38.720  1.00  0.00           C
ATOM      5  HD1 PRO B   1      87.990  89.210  39.560  1.00  0.00           H
ATOM      6  HD2 PRO B   1      88.060  90.800  38.730  1.00  0.00           H
ATOM      7  CA  PRO B   1      89.420  88.220  37.100  1.00  0.00           C
ATOM      8  HA  PRO B   1      89.780  88.470  36.110  1.00  0.00           H
ATOM      9  CB  PRO B   1      90.370  88.410  38.250  1.00  0.00           C
ATOM     10  HB1 PRO B   1      90.170  87.760  39.120  1.00  0.00           H
ATOM     11  HB2 PRO B   1      91.400  88.220  37.900  1.00  0.00           H
ATOM     12  CG  PRO B   1      90.020  89.780  38.940  1.00  0.00           C
ATOM     13  HG1 PRO B   1      90.480  90.600  38.350  1.00  0.00           H
ATOM     14  HG2 PRO B   1      90.300  89.900  40.010  1.00  0.00           H
ATOM     15  C   PRO B   1      88.780  86.870  36.900  1.00  0.00           C
ATOM     16  O   PRO B   1      87.580  86.660  37.260  1.00  0.00           O
ATOM     17  N   TYR B   2      89.520  85.980  36.360  1.00  0.00           N
ATOM     18  HN  TYR B   2      90.480  86.210  36.290  1.00  0.00           H
ATOM     19  CA  TYR B   2      89.210  84.610  36.190  1.00  0.00           C
ATOM     20  HA  TYR B   2      88.130  84.590  36.050  1.00  0.00           H
ATOM     21  CB  TYR B   2      89.910  84.000  34.880  1.00  0.00           C
ATOM     22  HB1 TYR B   2      90.990  83.760  34.960  1.00  0.00           H
ATOM     23  HB2 TYR B   2      89.310  83.100  34.690  1.00  0.00           H
ATOM     24  CG  TYR B   2      89.800  84.940  33.630  1.00  0.00           C
ATOM     25  CD1 TYR B   2      90.860  85.420  32.850  1.00  0.00           C
ATOM     26  HD1 TYR B   2      91.870  85.130  33.100  1.00  0.00           H
ATOM     27  CE1 TYR B   2      90.650  86.190  31.690  1.00  0.00           C
ATOM     28  HE1 TYR B   2      91.440  86.590  31.070  1.00  0.00           H
ATOM     29  CZ  TYR B   2      89.360  86.590  31.320  1.00  0.00           C
ATOM     30  OH  TYR B   2      89.170  87.380  30.080  1.00  0.00           O
ATOM     31  HH  TYR B   2      88.340  87.830  30.250  1.00  0.00           H
ATOM     32  CD2 TYR B   2      88.540  85.220  33.160  1.00  0.00           C
ATOM     33  HD2 TYR B   2      87.710  84.820  33.720  1.00  0.00           H
ATOM     34  CE2 TYR B   2      88.290  86.120  32.090  1.00  0.00           C
ATOM     35  HE2 TYR B   2      87.260  86.360  31.880  1.00  0.00           H
ATOM     36  C   TYR B   2      89.700  83.780  37.380  1.00  0.00           C
ATOM     37  O   TYR B   2      90.670  84.100  38.100  1.00  0.00           O
ATOM     38  N   ASN B   3      89.040  82.650  37.570  1.00  0.00           N
ATOM     39  HN  ASN B   3      88.300  82.350  36.990  1.00  0.00           H
ATOM     40  CA  ASN B   3      89.480  81.600  38.510  1.00  0.00           C
ATOM     41  HA  ASN B   3      90.100  81.990  39.310  1.00  0.00           H
ATOM     42  CB  ASN B   3      88.160  81.040  39.280  1.00  0.00           C
ATOM     43  HB1 ASN B   3      87.320  80.820  38.570  1.00  0.00           H
ATOM     44  HB2 ASN B   3      88.560  80.110  39.720  1.00  0.00           H
ATOM     45  CG  ASN B   3      87.670  81.950  40.390  1.00  0.00           C
ATOM     46  OD1 ASN B   3      88.330  82.930  40.760  1.00  0.00           O
ATOM     47  ND2 ASN B   3      86.490  81.590  40.980  1.00  0.00           N
ATOM     48 1HD2 ASN B   3      86.240  82.150  41.770  1.00  0.00           H
ATOM     49 2HD2 ASN B   3      86.040  80.750  40.670  1.00  0.00           H
ATOM     50  C   ASN B   3      90.310  80.610  37.750  1.00  0.00           C
ATOM     51  O   ASN B   3      89.880  79.720  37.050  1.00  0.00           O
ATOM     52  N   VAL B   4      91.660  80.690  38.040  1.00  0.00           N
ATOM     53  HN  VAL B   4      92.190  81.380  38.540  1.00  0.00           H
ATOM     54  CA  VAL B   4      92.600  79.730  37.530  1.00  0.00           C
ATOM     55  HA  VAL B   4      92.090  79.030  36.890  1.00  0.00           H
ATOM     56  CB  VAL B   4      93.690  80.220  36.560  1.00  0.00           C
ATOM     57  HB  VAL B   4      94.310  81.030  37.010  1.00  0.00           H
ATOM     58  CG1 VAL B   4      94.540  79.040  36.240  1.00  0.00           C
ATOM     59 1HG1 VAL B   4      95.220  78.550  36.980  1.00  0.00           H
ATOM     60 2HG1 VAL B   4      93.840  78.290  35.830  1.00  0.00           H
ATOM     61 3HG1 VAL B   4      95.160  79.400  35.390  1.00  0.00           H
ATOM     62  CG2 VAL B   4      92.990  80.780  35.390  1.00  0.00           C
ATOM     63 1HG2 VAL B   4      93.700  81.130  34.620  1.00  0.00           H
ATOM     64 2HG2 VAL B   4      92.410  79.960  34.920  1.00  0.00           H
ATOM     65 3HG2 VAL B   4      92.340  81.600  35.750  1.00  0.00           H
ATOM     66  C   VAL B   4      93.290  79.040  38.720  1.00  0.00           C
ATOM     67  O   VAL B   4      94.000  79.620  39.490  1.00  0.00           O
ATOM     68  N   GLU B   5      93.010  77.730  38.860  1.00  0.00           N
ATOM     69  HN  GLU B   5      92.710  77.290  38.020  1.00  0.00           H
ATOM     70  CA  GLU B   5      93.380  76.890  39.980  1.00  0.00           C
ATOM     71  HA  GLU B   5      93.510  77.600  40.780  1.00  0.00           H
ATOM     72  CB  GLU B   5      92.380  75.800  40.300  1.00  0.00           C
ATOM     73  HB1 GLU B   5      92.330  75.070  39.460  1.00  0.00           H
ATOM     74  HB2 GLU B   5      92.620  75.200  41.220  1.00  0.00           H
ATOM     75  CG  GLU B   5      90.930  76.350  40.510  1.00  0.00           C
ATOM     76  HG1 GLU B   5      90.560  76.860  39.610  1.00  0.00           H
ATOM     77  HG2 GLU B   5      90.880  77.220  41.200  1.00  0.00           H
ATOM     78  CD  GLU B   5      89.950  75.300  41.030  1.00  0.00           C
ATOM     79  OE1 GLU B   5      90.280  74.110  41.200  1.00  0.00           O
ATOM     80  OE2 GLU B   5      88.750  75.690  41.140  1.00  0.00           O
ATOM     81  C   GLU B   5      94.670  76.170  39.650  1.00  0.00           C
ATOM     82  O   GLU B   5      94.840  75.530  38.610  1.00  0.00           O
ATOM     83  N   LEU B   6      95.520  76.100  40.680  1.00  0.00           N
ATOM     84  HN  LEU B   6      95.250  76.500  41.550  1.00  0.00           H
ATOM     85  CA  LEU B   6      96.870  75.520  40.580  1.00  0.00           C
ATOM     86  HA  LEU B   6      97.140  75.690  39.550  1.00  0.00           H
ATOM     87  CB  LEU B   6      97.830  76.120  41.570  1.00  0.00           C
ATOM     88  HB1 LEU B   6      97.830  77.240  41.520  1.00  0.00           H
ATOM     89  HB2 LEU B   6      97.520  75.900  42.620  1.00  0.00           H
ATOM     90  CG  LEU B   6      99.320  75.760  41.380  1.00  0.00           C
ATOM     91  HG  LEU B   6      99.420  74.660  41.310  1.00  0.00           H
ATOM     92  CD1 LEU B   6     100.020  76.410  40.210  1.00  0.00           C
ATOM     93 1HD1 LEU B   6     100.940  75.880  39.890  1.00  0.00           H
ATOM     94 2HD1 LEU B   6      99.290  76.530  39.390  1.00  0.00           H
ATOM     95 3HD1 LEU B   6     100.300  77.440  40.490  1.00  0.00           H
ATOM     96  CD2 LEU B   6      99.980  76.240  42.660  1.00  0.00           C
ATOM     97 1HD2 LEU B   6      99.630  75.590  43.500  1.00  0.00           H
ATOM     98 2HD2 LEU B   6     101.070  76.180  42.500  1.00  0.00           H
ATOM     99 3HD2 LEU B   6      99.830  77.310  42.940  1.00  0.00           H
ATOM    100  C   LEU B   6      96.800  74.040  40.840  1.00  0.00           C
ATOM    101  O   LEU B   6      96.750  73.710  42.020  1.00  0.00           O
ATOM    102  N   VAL B   7      96.880  73.200  39.800  1.00  0.00           N
ATOM    103  HN  VAL B   7      96.630  73.550  38.890  1.00  0.00           H
ATOM    104  CA  VAL B   7      96.920  71.730  39.970  1.00  0.00           C
ATOM    105  HA  VAL B   7      96.370  71.430  40.860  1.00  0.00           H
ATOM    106  CB  VAL B   7      96.200  71.100  38.750  1.00  0.00           C
ATOM    107  HB  VAL B   7      96.810  71.330  37.850  1.00  0.00           H
ATOM    108  CG1 VAL B   7      95.990  69.590  39.140  1.00  0.00           C
ATOM    109 1HG1 VAL B   7      95.610  69.490  40.190  1.00  0.00           H
ATOM    110 2HG1 VAL B   7      95.220  69.070  38.530  1.00  0.00           H
ATOM    111 3HG1 VAL B   7      96.930  69.020  39.040  1.00  0.00           H
ATOM    112  CG2 VAL B   7      94.780  71.680  38.470  1.00  0.00           C
ATOM    113 1HG2 VAL B   7      94.210  71.100  37.710  1.00  0.00           H
ATOM    114 2HG2 VAL B   7      94.210  71.530  39.410  1.00  0.00           H
ATOM    115 3HG2 VAL B   7      94.880  72.740  38.150  1.00  0.00           H
ATOM    116  C   VAL B   7      98.310  71.280  40.210  1.00  0.00           C
ATOM    117  O   VAL B   7      98.650  70.480  41.070  1.00  0.00           O
ATOM    118  N   ASP B   8      99.220  71.740  39.260  1.00  0.00           N
ATOM    119  HN  ASP B   8      99.010  72.450  38.590  1.00  0.00           H
ATOM    120  CA  ASP B   8     100.640  71.350  39.260  1.00  0.00           C
ATOM    121  HA  ASP B   8     100.950  71.210  40.290  1.00  0.00           H
ATOM    122  CB  ASP B   8     100.680  69.970  38.550  1.00  0.00           C
ATOM    123  HB1 ASP B   8      99.840  69.330  38.890  1.00  0.00           H
ATOM    124  HB2 ASP B   8     100.590  70.150  37.470  1.00  0.00           H
ATOM    125  CG  ASP B   8     102.020  69.250  38.830  1.00  0.00           C
ATOM    126  OD1 ASP B   8     102.390  68.230  38.140  1.00  0.00           O
ATOM    127  OD2 ASP B   8     102.770  69.810  39.680  1.00  0.00           O
ATOM    128  C   ASP B   8     101.480  72.420  38.540  1.00  0.00           C
ATOM    129  O   ASP B   8     100.910  73.320  37.940  1.00  0.00           O
ATOM    130  N   GLU B   9     102.800  72.350  38.560  1.00  0.00           N
ATOM    131  HN  GLU B   9     103.090  71.520  39.020  1.00  0.00           H
ATOM    132  CA  GLU B   9     103.730  73.460  38.320  1.00  0.00           C
ATOM    133  HA  GLU B   9     103.510  74.300  38.960  1.00  0.00           H
ATOM    134  CB  GLU B   9     105.110  72.910  38.740  1.00  0.00           C
ATOM    135  HB1 GLU B   9     105.340  71.920  38.300  1.00  0.00           H
ATOM    136  HB2 GLU B   9     105.880  73.620  38.380  1.00  0.00           H
ATOM    137  CG  GLU B   9     105.240  72.800  40.360  1.00  0.00           C
ATOM    138  HG1 GLU B   9     104.630  71.930  40.670  1.00  0.00           H
ATOM    139  HG2 GLU B   9     105.010  73.850  40.650  1.00  0.00           H
ATOM    140  CD  GLU B   9     106.590  72.410  40.730  1.00  0.00           C
ATOM    141  OE1 GLU B   9     106.720  71.570  41.660  1.00  0.00           O
ATOM    142  OE2 GLU B   9     107.580  72.810  40.020  1.00  0.00           O
ATOM    143  C   GLU B   9     103.720  74.020  36.880  1.00  0.00           C
ATOM    144  O   GLU B   9     103.960  75.210  36.740  1.00  0.00           O
ATOM    145  N   ASN B  10     103.350  73.290  35.790  1.00  0.00           N
ATOM    146  HN  ASN B  10     103.210  72.300  35.890  1.00  0.00           H
ATOM    147  CA  ASN B  10     103.160  73.790  34.440  1.00  0.00           C
ATOM    148  HA  ASN B  10     103.120  74.870  34.490  1.00  0.00           H
ATOM    149  CB  ASN B  10     104.350  73.220  33.660  1.00  0.00           C
ATOM    150  HB1 ASN B  10     104.210  72.120  33.710  1.00  0.00           H
ATOM    151  HB2 ASN B  10     104.300  73.570  32.600  1.00  0.00           H
ATOM    152  CG  ASN B  10     105.740  73.530  34.240  1.00  0.00           C
ATOM    153  OD1 ASN B  10     106.310  74.450  33.710  1.00  0.00           O
ATOM    154  ND2 ASN B  10     106.320  72.690  35.090  1.00  0.00           N
ATOM    155 1HD2 ASN B  10     105.910  71.840  35.420  1.00  0.00           H
ATOM    156 2HD2 ASN B  10     107.320  72.710  35.240  1.00  0.00           H
ATOM    157  C   ASN B  10     101.850  73.250  33.820  1.00  0.00           C
ATOM    158  O   ASN B  10     101.660  73.190  32.580  1.00  0.00           O
ATOM    159  N   HIS B  11     100.920  72.770  34.760  1.00  0.00           N
ATOM    160  HN  HIS B  11     101.110  72.750  35.740  1.00  0.00           H
ATOM    161  CA  HIS B  11      99.610  72.260  34.370  1.00  0.00           C
ATOM    162  HA  HIS B  11      99.330  72.610  33.390  1.00  0.00           H
ATOM    163  CB  HIS B  11      99.310  70.660  34.470  1.00  0.00           C
ATOM    164  HB1 HIS B  11      99.680  70.060  33.600  1.00  0.00           H
ATOM    165  HB2 HIS B  11      99.950  70.310  35.310  1.00  0.00           H
ATOM    166  ND1 HIS B  11      96.930  70.380  33.840  1.00  0.00           N
ATOM    167  HD1 HIS B  11      97.050  70.740  32.910  1.00  0.00           H
ATOM    168  CG  HIS B  11      97.900  70.250  34.790  1.00  0.00           C
ATOM    169  CE1 HIS B  11      95.810  69.770  34.390  1.00  0.00           C
ATOM    170  HE1 HIS B  11      94.860  69.840  33.860  1.00  0.00           H
ATOM    171  NE2 HIS B  11      96.040  69.200  35.520  1.00  0.00           N
ATOM    172  CD2 HIS B  11      97.380  69.560  35.810  1.00  0.00           C
ATOM    173  HD2 HIS B  11      97.900  69.260  36.720  1.00  0.00           H
ATOM    174  C   HIS B  11      98.640  72.940  35.240  1.00  0.00           C
ATOM    175  O   HIS B  11      98.730  72.870  36.430  1.00  0.00           O
ATOM    176  N   TYR B  12      97.550  73.660  34.700  1.00  0.00           N
ATOM    177  HN  TYR B  12      97.480  73.810  33.710  1.00  0.00           H
ATOM    178  CA  TYR B  12      96.690  74.420  35.640  1.00  0.00           C
ATOM    179  HA  TYR B  12      96.590  73.960  36.610  1.00  0.00           H
ATOM    180  CB  TYR B  12      96.940  75.970  35.710  1.00  0.00           C
ATOM    181  HB1 TYR B  12      96.350  76.630  35.040  1.00  0.00           H
ATOM    182  HB2 TYR B  12      96.630  76.310  36.720  1.00  0.00           H
ATOM    183  CG  TYR B  12      98.450  76.330  35.520  1.00  0.00           C
ATOM    184  CD1 TYR B  12      99.350  76.030  36.540  1.00  0.00           C
ATOM    185  HD1 TYR B  12      99.090  75.370  37.340  1.00  0.00           H
ATOM    186  CE1 TYR B  12     100.720  76.460  36.420  1.00  0.00           C
ATOM    187  HE1 TYR B  12     101.440  76.100  37.130  1.00  0.00           H
ATOM    188  CZ  TYR B  12     101.130  77.250  35.350  1.00  0.00           C
ATOM    189  OH  TYR B  12     102.500  77.550  35.180  1.00  0.00           O
ATOM    190  HH  TYR B  12     103.020  76.860  35.580  1.00  0.00           H
ATOM    191  CD2 TYR B  12      98.910  77.150  34.440  1.00  0.00           C
ATOM    192  HD2 TYR B  12      98.190  77.560  33.740  1.00  0.00           H
ATOM    193  CE2 TYR B  12     100.200  77.660  34.440  1.00  0.00           C
ATOM    194  HE2 TYR B  12     100.470  78.310  33.620  1.00  0.00           H
ATOM    195  C   TYR B  12      95.310  74.240  35.020  1.00  0.00           C
ATOM    196  O   TYR B  12      95.140  73.840  33.910  1.00  0.00           O
ATOM    197  N   ARG B  13      94.230  74.590  35.780  1.00  0.00           N
ATOM    198  HN  ARG B  13      94.310  74.930  36.700  1.00  0.00           H
ATOM    199  CA  ARG B  13      92.900  74.470  35.270  1.00  0.00           C
ATOM    200  HA  ARG B  13      93.020  74.280  34.210  1.00  0.00           H
ATOM    201  CB  ARG B  13      92.180  73.180  35.760  1.00  0.00           C
ATOM    202  HB1 ARG B  13      91.340  72.930  35.090  1.00  0.00           H
ATOM    203  HB2 ARG B  13      93.020  72.460  35.700  1.00  0.00           H
ATOM    204  CG  ARG B  13      91.750  73.270  37.330  1.00  0.00           C
ATOM    205  HG1 ARG B  13      91.130  74.190  37.410  1.00  0.00           H
ATOM    206  HG2 ARG B  13      92.700  73.340  37.900  1.00  0.00           H
ATOM    207  CD  ARG B  13      90.990  72.010  37.740  1.00  0.00           C
ATOM    208  HD1 ARG B  13      91.500  71.050  37.520  1.00  0.00           H
ATOM    209  HD2 ARG B  13      89.960  72.100  37.340  1.00  0.00           H
ATOM    210  NE  ARG B  13      90.830  72.090  39.220  1.00  0.00           N
ATOM    211  HE  ARG B  13      90.710  72.970  39.670  1.00  0.00           H
ATOM    212  CZ  ARG B  13      90.220  71.080  39.880  1.00  0.00           C
ATOM    213  NH1 ARG B  13      89.990  69.950  39.280  1.00  0.00           N
ATOM    214 1HH1 ARG B  13      89.330  69.320  39.700  1.00  0.00           H
ATOM    215 2HH1 ARG B  13      90.230  69.860  38.310  1.00  0.00           H
ATOM    216  NH2 ARG B  13      89.710  71.380  41.030  1.00  0.00           N
ATOM    217 1HH2 ARG B  13      89.020  70.740  41.350  1.00  0.00           H
ATOM    218 2HH2 ARG B  13      89.740  72.340  41.340  1.00  0.00           H
ATOM    219  C   ARG B  13      92.120  75.660  35.510  1.00  0.00           C
ATOM    220  O   ARG B  13      92.270  76.190  36.590  1.00  0.00           O
ATOM    221  N   ILE B  14      91.290  76.150  34.530  1.00  0.00           N
ATOM    222  HN  ILE B  14      91.310  75.840  33.580  1.00  0.00           H
ATOM    223  CA  ILE B  14      90.530  77.410  34.640  1.00  0.00           C
ATOM    224  HA  ILE B  14      90.770  77.950  35.550  1.00  0.00           H
ATOM    225  CB  ILE B  14      90.670  78.360  33.410  1.00  0.00           C
ATOM    226  HB  ILE B  14      91.740  78.680  33.420  1.00  0.00           H
ATOM    227  CG2 ILE B  14      90.540  77.540  32.080  1.00  0.00           C
ATOM    228 1HG2 ILE B  14      91.340  76.780  32.110  1.00  0.00           H
ATOM    229 2HG2 ILE B  14      89.610  76.940  32.060  1.00  0.00           H
ATOM    230 3HG2 ILE B  14      90.620  78.180  31.170  1.00  0.00           H
ATOM    231  CG1 ILE B  14      89.760  79.600  33.570  1.00  0.00           C
ATOM    232 1HG1 ILE B  14      89.840  79.990  34.610  1.00  0.00           H
ATOM    233 2HG1 ILE B  14      88.770  79.210  33.250  1.00  0.00           H
ATOM    234  CD  ILE B  14      90.100  80.800  32.600  1.00  0.00           C
ATOM    235  HD1 ILE B  14      89.390  81.610  32.820  1.00  0.00           H
ATOM    236  HD2 ILE B  14      91.040  81.280  32.990  1.00  0.00           H
ATOM    237  HD3 ILE B  14      90.150  80.570  31.510  1.00  0.00           H
ATOM    238  C   ILE B  14      89.110  76.990  34.890  1.00  0.00           C
ATOM    239  O   ILE B  14      88.660  76.040  34.300  1.00  0.00           O
ATOM    240  N   ALA B  15      88.390  77.690  35.880  1.00  0.00           N
ATOM    241  HN  ALA B  15      88.820  78.480  36.310  1.00  0.00           H
ATOM    242  CA  ALA B  15      87.050  77.430  36.360  1.00  0.00           C
ATOM    243  HA  ALA B  15      86.790  76.430  36.050  1.00  0.00           H
ATOM    244  CB  ALA B  15      87.100  77.640  37.880  1.00  0.00           C
ATOM    245  HB1 ALA B  15      87.830  77.010  38.430  1.00  0.00           H
ATOM    246  HB2 ALA B  15      87.380  78.710  37.990  1.00  0.00           H
ATOM    247  HB3 ALA B  15      86.110  77.380  38.320  1.00  0.00           H
ATOM    248  C   ALA B  15      86.020  78.360  35.790  1.00  0.00           C
ATOM    249  O   ALA B  15      86.050  79.580  35.980  1.00  0.00           O
ATOM    250  N   ILE B  16      85.070  77.730  35.070  1.00  0.00           N
ATOM    251  HN  ILE B  16      85.050  76.760  34.850  1.00  0.00           H
ATOM    252  CA  ILE B  16      84.090  78.480  34.360  1.00  0.00           C
ATOM    253  HA  ILE B  16      84.080  79.550  34.500  1.00  0.00           H
ATOM    254  CB  ILE B  16      84.230  78.370  32.850  1.00  0.00           C
ATOM    255  HB  ILE B  16      83.930  77.350  32.510  1.00  0.00           H
ATOM    256  CG2 ILE B  16      83.250  79.340  32.100  1.00  0.00           C
ATOM    257 1HG2 ILE B  16      82.180  79.180  32.320  1.00  0.00           H
ATOM    258 2HG2 ILE B  16      83.530  80.400  32.170  1.00  0.00           H
ATOM    259 3HG2 ILE B  16      83.190  79.270  30.990  1.00  0.00           H
ATOM    260  CG1 ILE B  16      85.680  78.630  32.360  1.00  0.00           C
ATOM    261 1HG1 ILE B  16      86.430  78.170  33.030  1.00  0.00           H
ATOM    262 2HG1 ILE B  16      85.890  79.730  32.360  1.00  0.00           H
ATOM    263  CD  ILE B  16      85.940  78.100  30.860  1.00  0.00           C
ATOM    264  HD1 ILE B  16      85.310  78.670  30.150  1.00  0.00           H
ATOM    265  HD2 ILE B  16      86.980  78.310  30.540  1.00  0.00           H
ATOM    266  HD3 ILE B  16      85.830  77.010  30.730  1.00  0.00           H
ATOM    267  C   ILE B  16      82.720  77.960  34.760  1.00  0.00           C
ATOM    268  O   ILE B  16      82.470  76.760  34.540  1.00  0.00           O
ATOM    269  N   ALA B  17      81.760  78.700  35.350  1.00  0.00           N
ATOM    270  HN  ALA B  17      81.950  79.630  35.690  1.00  0.00           H
ATOM    271  CA  ALA B  17      80.330  78.360  35.570  1.00  0.00           C
ATOM    272  HA  ALA B  17      80.320  77.410  36.080  1.00  0.00           H
ATOM    273  CB  ALA B  17      79.630  79.430  36.480  1.00  0.00           C
ATOM    274  HB1 ALA B  17      80.240  79.760  37.330  1.00  0.00           H
ATOM    275  HB2 ALA B  17      79.380  80.340  35.900  1.00  0.00           H
ATOM    276  HB3 ALA B  17      78.650  79.000  36.790  1.00  0.00           H
ATOM    277  C   ALA B  17      79.500  78.230  34.300  1.00  0.00           C
ATOM    278  O   ALA B  17      79.330  79.160  33.490  1.00  0.00           O
ATOM    279  N   VAL B  18      79.010  77.030  34.030  1.00  0.00           N
ATOM    280  HN  VAL B  18      79.090  76.190  34.570  1.00  0.00           H
ATOM    281  CA  VAL B  18      78.030  76.840  32.940  1.00  0.00           C
ATOM    282  HA  VAL B  18      77.750  77.820  32.570  1.00  0.00           H
ATOM    283  CB  VAL B  18      78.630  75.940  31.790  1.00  0.00           C
ATOM    284  HB  VAL B  18      77.870  75.610  31.050  1.00  0.00           H
ATOM    285  CG1 VAL B  18      79.710  76.770  31.110  1.00  0.00           C
ATOM    286 1HG1 VAL B  18      80.620  76.880  31.740  1.00  0.00           H
ATOM    287 2HG1 VAL B  18      79.990  76.090  30.260  1.00  0.00           H
ATOM    288 3HG1 VAL B  18      79.380  77.750  30.720  1.00  0.00           H
ATOM    289  CG2 VAL B  18      79.250  74.680  32.340  1.00  0.00           C
ATOM    290 1HG2 VAL B  18      79.410  74.120  31.390  1.00  0.00           H
ATOM    291 2HG2 VAL B  18      80.220  74.880  32.840  1.00  0.00           H
ATOM    292 3HG2 VAL B  18      78.520  74.170  33.010  1.00  0.00           H
ATOM    293  C   VAL B  18      76.710  76.250  33.390  1.00  0.00           C
ATOM    294  O   VAL B  18      76.590  75.080  33.830  1.00  0.00           O
ATOM    295  N   ALA B  19      75.630  77.070  33.190  1.00  0.00           N
ATOM    296  HN  ALA B  19      75.580  77.960  32.750  1.00  0.00           H
ATOM    297  CA  ALA B  19      74.320  76.730  33.670  1.00  0.00           C
ATOM    298  HA  ALA B  19      74.200  75.700  33.990  1.00  0.00           H
ATOM    299  CB  ALA B  19      74.050  77.610  34.880  1.00  0.00           C
ATOM    300  HB1 ALA B  19      74.720  77.420  35.740  1.00  0.00           H
ATOM    301  HB2 ALA B  19      74.000  78.720  34.710  1.00  0.00           H
ATOM    302  HB3 ALA B  19      73.110  77.250  35.330  1.00  0.00           H
ATOM    303  C   ALA B  19      73.240  76.920  32.600  1.00  0.00           C
ATOM    304  O   ALA B  19      73.300  77.750  31.650  1.00  0.00           O
ATOM    305  N   GLY B  20      72.260  75.990  32.570  1.00  0.00           N
ATOM    306  HN  GLY B  20      72.330  75.210  33.190  1.00  0.00           H
ATOM    307  CA  GLY B  20      71.230  75.940  31.560  1.00  0.00           C
ATOM    308  HA1 GLY B  20      70.680  76.860  31.430  1.00  0.00           H
ATOM    309  HA2 GLY B  20      70.580  75.120  31.850  1.00  0.00           H
ATOM    310  C   GLY B  20      71.810  75.690  30.150  1.00  0.00           C
ATOM    311  O   GLY B  20      71.240  76.120  29.150  1.00  0.00           O
ATOM    312  N   PHE B  21      72.870  74.870  30.090  1.00  0.00           N
ATOM    313  HN  PHE B  21      73.310  74.550  30.930  1.00  0.00           H
ATOM    314  CA  PHE B  21      73.480  74.310  28.940  1.00  0.00           C
ATOM    315  HA  PHE B  21      72.680  74.270  28.200  1.00  0.00           H
ATOM    316  CB  PHE B  21      74.570  75.220  28.220  1.00  0.00           C
ATOM    317  HB1 PHE B  21      75.450  75.270  28.900  1.00  0.00           H
ATOM    318  HB2 PHE B  21      74.910  74.780  27.260  1.00  0.00           H
ATOM    319  CG  PHE B  21      74.270  76.620  27.920  1.00  0.00           C
ATOM    320  CD1 PHE B  21      73.550  76.940  26.710  1.00  0.00           C
ATOM    321  HD1 PHE B  21      73.220  76.250  25.940  1.00  0.00           H
ATOM    322  CE1 PHE B  21      73.310  78.300  26.380  1.00  0.00           C
ATOM    323  HE1 PHE B  21      72.870  78.500  25.410  1.00  0.00           H
ATOM    324  CZ  PHE B  21      73.560  79.290  27.390  1.00  0.00           C
ATOM    325  HZ  PHE B  21      73.240  80.300  27.160  1.00  0.00           H
ATOM    326  CD2 PHE B  21      74.570  77.690  28.780  1.00  0.00           C
ATOM    327  HD2 PHE B  21      75.090  77.340  29.660  1.00  0.00           H
ATOM    328  CE2 PHE B  21      74.310  79.030  28.490  1.00  0.00           C
ATOM    329  HE2 PHE B  21      74.450  79.750  29.280  1.00  0.00           H
ATOM    330  C   PHE B  21      74.060  72.940  29.100  1.00  0.00           C
ATOM    331  O   PHE B  21      74.610  72.680  30.150  1.00  0.00           O
ATOM    332  N   ALA B  22      74.010  72.100  28.090  1.00  0.00           N
ATOM    333  HN  ALA B  22      73.580  72.280  27.200  1.00  0.00           H
ATOM    334  CA  ALA B  22      74.600  70.750  28.080  1.00  0.00           C
ATOM    335  HA  ALA B  22      75.000  70.580  29.070  1.00  0.00           H
ATOM    336  CB  ALA B  22      73.540  69.830  27.550  1.00  0.00           C
ATOM    337  HB1 ALA B  22      73.860  68.800  27.830  1.00  0.00           H
ATOM    338  HB2 ALA B  22      72.510  70.020  27.940  1.00  0.00           H
ATOM    339  HB3 ALA B  22      73.390  69.860  26.450  1.00  0.00           H
ATOM    340  C   ALA B  22      75.820  70.720  27.200  1.00  0.00           C
ATOM    341  O   ALA B  22      76.020  71.590  26.330  1.00  0.00           O
ATOM    342  N   GLU B  23      76.740  69.750  27.390  1.00  0.00           N
ATOM    343  HN  GLU B  23      76.530  69.060  28.080  1.00  0.00           H
ATOM    344  CA  GLU B  23      78.050  69.670  26.730  1.00  0.00           C
ATOM    345  HA  GLU B  23      78.640  70.550  26.920  1.00  0.00           H
ATOM    346  CB  GLU B  23      78.780  68.400  27.110  1.00  0.00           C
ATOM    347  HB1 GLU B  23      78.150  67.530  26.780  1.00  0.00           H
ATOM    348  HB2 GLU B  23      79.790  68.370  26.650  1.00  0.00           H
ATOM    349  CG  GLU B  23      79.020  68.210  28.590  1.00  0.00           C
ATOM    350  HG1 GLU B  23      78.160  68.580  29.190  1.00  0.00           H
ATOM    351  HG2 GLU B  23      79.930  68.740  28.920  1.00  0.00           H
ATOM    352  CD  GLU B  23      79.210  66.830  29.000  1.00  0.00           C
ATOM    353  OE1 GLU B  23      80.290  66.240  28.730  1.00  0.00           O
ATOM    354  OE2 GLU B  23      78.330  66.210  29.660  1.00  0.00           O
ATOM    355  C   GLU B  23      78.070  69.660  25.190  1.00  0.00           C
ATOM    356  O   GLU B  23      78.890  70.300  24.600  1.00  0.00           O
ATOM    357  N   SER B  24      77.010  69.130  24.580  1.00  0.00           N
ATOM    358  HN  SER B  24      76.340  68.600  25.090  1.00  0.00           H
ATOM    359  CA  SER B  24      76.660  69.300  23.140  1.00  0.00           C
ATOM    360  HA  SER B  24      77.510  68.940  22.580  1.00  0.00           H
ATOM    361  CB  SER B  24      75.390  68.510  22.770  1.00  0.00           C
ATOM    362  HB1 SER B  24      75.080  68.690  21.710  1.00  0.00           H
ATOM    363  HB2 SER B  24      74.560  68.800  23.440  1.00  0.00           H
ATOM    364  OG  SER B  24      75.650  67.120  22.910  1.00  0.00           O
ATOM    365  HG1 SER B  24      75.530  66.840  23.820  1.00  0.00           H
ATOM    366  C   SER B  24      76.330  70.700  22.730  1.00  0.00           C
ATOM    367  O   SER B  24      76.520  71.040  21.560  1.00  0.00           O
ATOM    368  N   GLU B  25      75.730  71.500  23.630  1.00  0.00           N
ATOM    369  HN  GLU B  25      75.620  71.220  24.580  1.00  0.00           H
ATOM    370  CA  GLU B  25      75.200  72.830  23.340  1.00  0.00           C
ATOM    371  HA  GLU B  25      74.750  72.860  22.360  1.00  0.00           H
ATOM    372  CB  GLU B  25      73.940  73.090  24.250  1.00  0.00           C
ATOM    373  HB1 GLU B  25      74.330  73.070  25.300  1.00  0.00           H
ATOM    374  HB2 GLU B  25      73.450  74.070  24.130  1.00  0.00           H
ATOM    375  CG  GLU B  25      72.780  72.080  24.070  1.00  0.00           C
ATOM    376  HG1 GLU B  25      73.090  71.040  23.910  1.00  0.00           H
ATOM    377  HG2 GLU B  25      72.230  72.360  23.140  1.00  0.00           H
ATOM    378  CD  GLU B  25      71.800  72.090  25.210  1.00  0.00           C
ATOM    379  OE1 GLU B  25      72.060  72.790  26.230  1.00  0.00           O
ATOM    380  OE2 GLU B  25      70.700  71.530  25.010  1.00  0.00           O
ATOM    381  C   GLU B  25      76.340  73.830  23.420  1.00  0.00           C
ATOM    382  O   GLU B  25      76.280  74.990  22.910  1.00  0.00           O
ATOM    383  N   LEU B  26      77.420  73.450  24.080  1.00  0.00           N
ATOM    384  HN  LEU B  26      77.390  72.530  24.490  1.00  0.00           H
ATOM    385  CA  LEU B  26      78.650  74.140  24.370  1.00  0.00           C
ATOM    386  HA  LEU B  26      78.510  75.210  24.460  1.00  0.00           H
ATOM    387  CB  LEU B  26      79.260  73.560  25.590  1.00  0.00           C
ATOM    388  HB1 LEU B  26      79.420  72.470  25.440  1.00  0.00           H
ATOM    389  HB2 LEU B  26      80.270  73.900  25.880  1.00  0.00           H
ATOM    390  CG  LEU B  26      78.440  73.980  26.870  1.00  0.00           C
ATOM    391  HG  LEU B  26      77.420  73.540  26.730  1.00  0.00           H
ATOM    392  CD1 LEU B  26      79.070  73.370  28.180  1.00  0.00           C
ATOM    393 1HD1 LEU B  26      78.580  73.810  29.080  1.00  0.00           H
ATOM    394 2HD1 LEU B  26      78.880  72.280  28.190  1.00  0.00           H
ATOM    395 3HD1 LEU B  26      80.130  73.650  28.330  1.00  0.00           H
ATOM    396  CD2 LEU B  26      78.280  75.500  27.100  1.00  0.00           C
ATOM    397 1HD2 LEU B  26      79.280  76.000  26.990  1.00  0.00           H
ATOM    398 2HD2 LEU B  26      77.570  75.920  26.370  1.00  0.00           H
ATOM    399 3HD2 LEU B  26      77.890  75.660  28.120  1.00  0.00           H
ATOM    400  C   LEU B  26      79.700  73.960  23.230  1.00  0.00           C
ATOM    401  O   LEU B  26      79.920  72.900  22.720  1.00  0.00           O
ATOM    402  N   ASP B  27      80.390  75.060  22.810  1.00  0.00           N
ATOM    403  HN  ASP B  27      80.210  75.980  23.130  1.00  0.00           H
ATOM    404  CA  ASP B  27      81.350  74.990  21.710  1.00  0.00           C
ATOM    405  HA  ASP B  27      81.610  73.940  21.660  1.00  0.00           H
ATOM    406  CB  ASP B  27      80.580  75.690  20.470  1.00  0.00           C
ATOM    407  HB1 ASP B  27      79.690  75.060  20.260  1.00  0.00           H
ATOM    408  HB2 ASP B  27      80.400  76.760  20.710  1.00  0.00           H
ATOM    409  CG  ASP B  27      81.400  75.750  19.190  1.00  0.00           C
ATOM    410  OD1 ASP B  27      82.530  75.190  19.070  1.00  0.00           O
ATOM    411  OD2 ASP B  27      80.900  76.390  18.240  1.00  0.00           O
ATOM    412  C   ASP B  27      82.680  75.690  22.210  1.00  0.00           C
ATOM    413  O   ASP B  27      82.590  76.870  22.660  1.00  0.00           O
ATOM    414  N   ILE B  28      83.880  75.070  22.240  1.00  0.00           N
ATOM    415  HN  ILE B  28      83.960  74.190  21.780  1.00  0.00           H
ATOM    416  CA  ILE B  28      85.170  75.710  22.760  1.00  0.00           C
ATOM    417  HA  ILE B  28      84.970  76.710  23.120  1.00  0.00           H
ATOM    418  CB  ILE B  28      85.680  74.850  23.900  1.00  0.00           C
ATOM    419  HB  ILE B  28      85.840  73.840  23.440  1.00  0.00           H
ATOM    420  CG2 ILE B  28      86.980  75.340  24.610  1.00  0.00           C
ATOM    421 1HG2 ILE B  28      86.820  76.280  25.190  1.00  0.00           H
ATOM    422 2HG2 ILE B  28      87.440  74.540  25.220  1.00  0.00           H
ATOM    423 3HG2 ILE B  28      87.800  75.570  23.880  1.00  0.00           H
ATOM    424  CG1 ILE B  28      84.550  74.630  25.060  1.00  0.00           C
ATOM    425 1HG1 ILE B  28      83.500  74.480  24.750  1.00  0.00           H
ATOM    426 2HG1 ILE B  28      84.520  75.580  25.640  1.00  0.00           H
ATOM    427  CD  ILE B  28      84.980  73.510  26.070  1.00  0.00           C
ATOM    428  HD1 ILE B  28      85.930  73.780  26.570  1.00  0.00           H
ATOM    429  HD2 ILE B  28      84.140  73.350  26.770  1.00  0.00           H
ATOM    430  HD3 ILE B  28      85.140  72.610  25.430  1.00  0.00           H
ATOM    431  C   ILE B  28      86.250  75.860  21.660  1.00  0.00           C
ATOM    432  O   ILE B  28      86.690  74.890  20.980  1.00  0.00           O
ATOM    433  N   THR B  29      86.800  77.030  21.410  1.00  0.00           N
ATOM    434  HN  THR B  29      86.510  77.860  21.900  1.00  0.00           H
ATOM    435  CA  THR B  29      87.900  77.200  20.420  1.00  0.00           C
ATOM    436  HA  THR B  29      88.260  76.240  20.060  1.00  0.00           H
ATOM    437  CB  THR B  29      87.420  78.040  19.170  1.00  0.00           C
ATOM    438  HB  THR B  29      87.150  79.050  19.550  1.00  0.00           H
ATOM    439  OG1 THR B  29      86.280  77.450  18.640  1.00  0.00           O
ATOM    440  HG1 THR B  29      85.540  77.470  19.240  1.00  0.00           H
ATOM    441  CG2 THR B  29      88.470  77.990  17.960  1.00  0.00           C
ATOM    442 1HG2 THR B  29      88.840  76.950  17.800  1.00  0.00           H
ATOM    443 2HG2 THR B  29      88.060  78.450  17.040  1.00  0.00           H
ATOM    444 3HG2 THR B  29      89.330  78.610  18.290  1.00  0.00           H
ATOM    445  C   THR B  29      89.040  77.940  21.130  1.00  0.00           C
ATOM    446  O   THR B  29      88.760  78.710  22.000  1.00  0.00           O
ATOM    447  N   ALA B  30      90.400  77.800  20.740  1.00  0.00           N
ATOM    448  HN  ALA B  30      90.610  77.070  20.100  1.00  0.00           H
ATOM    449  CA  ALA B  30      91.490  78.540  21.340  1.00  0.00           C
ATOM    450  HA  ALA B  30      91.240  79.290  22.060  1.00  0.00           H
ATOM    451  CB  ALA B  30      92.350  77.390  22.080  1.00  0.00           C
ATOM    452  HB1 ALA B  30      92.520  76.530  21.390  1.00  0.00           H
ATOM    453  HB2 ALA B  30      93.340  77.790  22.400  1.00  0.00           H
ATOM    454  HB3 ALA B  30      91.900  77.020  23.030  1.00  0.00           H
ATOM    455  C   ALA B  30      92.510  79.060  20.350  1.00  0.00           C
ATOM    456  O   ALA B  30      92.570  78.630  19.200  1.00  0.00           O
ATOM    457  N   GLN B  31      93.330  80.010  20.840  1.00  0.00           N
ATOM    458  HN  GLN B  31      93.120  80.220  21.800  1.00  0.00           H
ATOM    459  CA  GLN B  31      94.230  80.810  20.010  1.00  0.00           C
ATOM    460  HA  GLN B  31      94.700  80.180  19.250  1.00  0.00           H
ATOM    461  CB  GLN B  31      93.380  82.090  19.420  1.00  0.00           C
ATOM    462  HB1 GLN B  31      92.440  81.740  18.930  1.00  0.00           H
ATOM    463  HB2 GLN B  31      92.990  82.480  20.380  1.00  0.00           H
ATOM    464  CG  GLN B  31      94.090  83.200  18.670  1.00  0.00           C
ATOM    465  HG1 GLN B  31      94.900  83.700  19.240  1.00  0.00           H
ATOM    466  HG2 GLN B  31      93.310  83.960  18.440  1.00  0.00           H
ATOM    467  CD  GLN B  31      94.870  82.630  17.420  1.00  0.00           C
ATOM    468  OE1 GLN B  31      95.700  81.690  17.550  1.00  0.00           O
ATOM    469  NE2 GLN B  31      94.610  83.210  16.220  1.00  0.00           N
ATOM    470 1HE2 GLN B  31      95.130  82.920  15.420  1.00  0.00           H
ATOM    471 2HE2 GLN B  31      94.090  84.060  16.080  1.00  0.00           H
ATOM    472  C   GLN B  31      95.350  81.220  20.880  1.00  0.00           C
ATOM    473  O   GLN B  31      95.320  81.020  22.120  1.00  0.00           O
ATOM    474  N   ASP B  32      96.430  81.790  20.270  1.00  0.00           N
ATOM    475  HN  ASP B  32      96.430  81.790  19.270  1.00  0.00           H
ATOM    476  CA  ASP B  32      97.520  82.370  21.000  1.00  0.00           C
ATOM    477  HA  ASP B  32      97.760  81.620  21.740  1.00  0.00           H
ATOM    478  CB  ASP B  32      98.720  82.710  20.080  1.00  0.00           C
ATOM    479  HB1 ASP B  32      98.480  83.330  19.190  1.00  0.00           H
ATOM    480  HB2 ASP B  32      99.460  83.190  20.750  1.00  0.00           H
ATOM    481  CG  ASP B  32      99.260  81.410  19.460  1.00  0.00           C
ATOM    482  OD1 ASP B  32     100.220  81.560  18.690  1.00  0.00           O
ATOM    483  OD2 ASP B  32      98.870  80.260  19.770  1.00  0.00           O
ATOM    484  C   ASP B  32      97.040  83.620  21.830  1.00  0.00           C
ATOM    485  O   ASP B  32      96.830  84.710  21.410  1.00  0.00           O
ATOM    486  N   ASN B  33      96.830  83.310  23.150  1.00  0.00           N
ATOM    487  HN  ASN B  33      97.240  82.450  23.450  1.00  0.00           H
ATOM    488  CA  ASN B  33      96.540  84.160  24.270  1.00  0.00           C
ATOM    489  HA  ASN B  33      96.770  83.630  25.180  1.00  0.00           H
ATOM    490  CB  ASN B  33      97.300  85.530  24.410  1.00  0.00           C
ATOM    491  HB1 ASN B  33      97.040  86.260  23.630  1.00  0.00           H
ATOM    492  HB2 ASN B  33      97.000  85.940  25.410  1.00  0.00           H
ATOM    493  CG  ASN B  33      98.790  85.330  24.360  1.00  0.00           C
ATOM    494  OD1 ASN B  33      99.540  86.050  23.610  1.00  0.00           O
ATOM    495  ND2 ASN B  33      99.350  84.460  25.180  1.00  0.00           N
ATOM    496 1HD2 ASN B  33      98.950  84.420  26.100  1.00  0.00           H
ATOM    497 2HD2 ASN B  33     100.290  84.190  24.960  1.00  0.00           H
ATOM    498  C   ASN B  33      95.100  84.410  24.370  1.00  0.00           C
ATOM    499  O   ASN B  33      94.640  85.190  25.200  1.00  0.00           O
ATOM    500  N   LEU B  34      94.330  83.610  23.660  1.00  0.00           N
ATOM    501  HN  LEU B  34      94.690  82.960  22.990  1.00  0.00           H
ATOM    502  CA  LEU B  34      92.900  83.800  23.780  1.00  0.00           C
ATOM    503  HA  LEU B  34      92.610  84.150  24.770  1.00  0.00           H
ATOM    504  CB  LEU B  34      92.240  84.710  22.670  1.00  0.00           C
ATOM    505  HB1 LEU B  34      92.880  85.590  22.460  1.00  0.00           H
ATOM    506  HB2 LEU B  34      92.200  84.050  21.780  1.00  0.00           H
ATOM    507  CG  LEU B  34      90.840  85.300  22.900  1.00  0.00           C
ATOM    508  HG  LEU B  34      90.160  84.630  23.460  1.00  0.00           H
ATOM    509  CD1 LEU B  34      90.960  86.560  23.740  1.00  0.00           C
ATOM    510 1HD1 LEU B  34      91.510  87.290  23.100  1.00  0.00           H
ATOM    511 2HD1 LEU B  34      90.000  87.000  24.090  1.00  0.00           H
ATOM    512 3HD1 LEU B  34      91.680  86.240  24.530  1.00  0.00           H
ATOM    513  CD2 LEU B  34      90.170  85.650  21.590  1.00  0.00           C
ATOM    514 1HD2 LEU B  34      90.140  84.700  21.010  1.00  0.00           H
ATOM    515 2HD2 LEU B  34      89.180  86.020  21.920  1.00  0.00           H
ATOM    516 3HD2 LEU B  34      90.810  86.420  21.100  1.00  0.00           H
ATOM    517  C   LEU B  34      92.190  82.480  23.800  1.00  0.00           C
ATOM    518  O   LEU B  34      92.390  81.770  22.830  1.00  0.00           O
ATOM    519  N   LEU B  35      91.370  82.180  24.790  1.00  0.00           N
ATOM    520  HN  LEU B  35      91.290  82.680  25.650  1.00  0.00           H
ATOM    521  CA  LEU B  35      90.500  81.010  24.800  1.00  0.00           C
ATOM    522  HA  LEU B  35      90.660  80.440  23.900  1.00  0.00           H
ATOM    523  CB  LEU B  35      90.880  80.050  26.000  1.00  0.00           C
ATOM    524  HB1 LEU B  35      91.790  79.500  25.680  1.00  0.00           H
ATOM    525  HB2 LEU B  35      91.140  80.620  26.900  1.00  0.00           H
ATOM    526  CG  LEU B  35      89.840  79.040  26.640  1.00  0.00           C
ATOM    527  HG  LEU B  35      88.870  79.580  26.570  1.00  0.00           H
ATOM    528  CD1 LEU B  35      89.610  77.860  25.650  1.00  0.00           C
ATOM    529 1HD1 LEU B  35      88.890  77.130  26.070  1.00  0.00           H
ATOM    530 2HD1 LEU B  35      89.180  78.320  24.740  1.00  0.00           H
ATOM    531 3HD1 LEU B  35      90.550  77.300  25.430  1.00  0.00           H
ATOM    532  CD2 LEU B  35      90.260  78.730  28.080  1.00  0.00           C
ATOM    533 1HD2 LEU B  35      90.030  79.520  28.840  1.00  0.00           H
ATOM    534 2HD2 LEU B  35      89.610  77.860  28.330  1.00  0.00           H
ATOM    535 3HD2 LEU B  35      91.340  78.510  28.240  1.00  0.00           H
ATOM    536  C   LEU B  35      89.070  81.490  24.720  1.00  0.00           C
ATOM    537  O   LEU B  35      88.690  82.470  25.290  1.00  0.00           O
ATOM    538  N   ILE B  36      88.250  80.770  23.980  1.00  0.00           N
ATOM    539  HN  ILE B  36      88.650  80.100  23.370  1.00  0.00           H
ATOM    540  CA  ILE B  36      86.900  81.110  23.720  1.00  0.00           C
ATOM    541  HA  ILE B  36      86.540  81.910  24.340  1.00  0.00           H
ATOM    542  CB  ILE B  36      86.810  81.510  22.250  1.00  0.00           C
ATOM    543  HB  ILE B  36      87.010  80.590  21.670  1.00  0.00           H
ATOM    544  CG2 ILE B  36      85.300  81.740  21.840  1.00  0.00           C
ATOM    545 1HG2 ILE B  36      84.780  80.760  21.910  1.00  0.00           H
ATOM    546 2HG2 ILE B  36      84.820  82.410  22.590  1.00  0.00           H
ATOM    547 3HG2 ILE B  36      85.260  82.150  20.810  1.00  0.00           H
ATOM    548  CG1 ILE B  36      87.680  82.650  21.720  1.00  0.00           C
ATOM    549 1HG1 ILE B  36      88.670  82.750  22.210  1.00  0.00           H
ATOM    550 2HG1 ILE B  36      87.150  83.630  21.770  1.00  0.00           H
ATOM    551  CD  ILE B  36      88.010  82.300  20.200  1.00  0.00           C
ATOM    552  HD1 ILE B  36      88.840  82.950  19.890  1.00  0.00           H
ATOM    553  HD2 ILE B  36      88.430  81.260  20.200  1.00  0.00           H
ATOM    554  HD3 ILE B  36      87.120  82.380  19.540  1.00  0.00           H
ATOM    555  C   ILE B  36      85.910  79.980  24.040  1.00  0.00           C
ATOM    556  O   ILE B  36      85.980  78.900  23.390  1.00  0.00           O
ATOM    557  N   VAL B  37      84.910  80.290  24.870  1.00  0.00           N
ATOM    558  HN  VAL B  37      84.840  81.140  25.390  1.00  0.00           H
ATOM    559  CA  VAL B  37      83.810  79.330  25.160  1.00  0.00           C
ATOM    560  HA  VAL B  37      83.870  78.470  24.520  1.00  0.00           H
ATOM    561  CB  VAL B  37      83.770  78.850  26.560  1.00  0.00           C
ATOM    562  HB  VAL B  37      83.490  79.580  27.340  1.00  0.00           H
ATOM    563  CG1 VAL B  37      82.610  77.800  26.780  1.00  0.00           C
ATOM    564 1HG1 VAL B  37      82.570  77.050  25.960  1.00  0.00           H
ATOM    565 2HG1 VAL B  37      82.630  77.360  27.800  1.00  0.00           H
ATOM    566 3HG1 VAL B  37      81.670  78.380  26.760  1.00  0.00           H
ATOM    567  CG2 VAL B  37      85.050  78.160  26.970  1.00  0.00           C
ATOM    568 1HG2 VAL B  37      85.100  77.910  28.060  1.00  0.00           H
ATOM    569 2HG2 VAL B  37      85.320  77.220  26.440  1.00  0.00           H
ATOM    570 3HG2 VAL B  37      85.820  78.930  26.770  1.00  0.00           H
ATOM    571  C   VAL B  37      82.490  80.040  24.850  1.00  0.00           C
ATOM    572  O   VAL B  37      82.180  81.140  25.280  1.00  0.00           O
ATOM    573  N   LYS B  38      81.570  79.450  24.140  1.00  0.00           N
ATOM    574  HN  LYS B  38      81.810  78.550  23.790  1.00  0.00           H
ATOM    575  CA  LYS B  38      80.210  79.940  23.970  1.00  0.00           C
ATOM    576  HA  LYS B  38      79.980  80.590  24.800  1.00  0.00           H
ATOM    577  CB  LYS B  38      79.970  80.630  22.600  1.00  0.00           C
ATOM    578  HB1 LYS B  38      78.920  81.000  22.560  1.00  0.00           H
ATOM    579  HB2 LYS B  38      80.530  81.580  22.560  1.00  0.00           H
ATOM    580  CG  LYS B  38      80.280  79.700  21.450  1.00  0.00           C
ATOM    581  HG1 LYS B  38      79.470  78.960  21.290  1.00  0.00           H
ATOM    582  HG2 LYS B  38      81.220  79.160  21.670  1.00  0.00           H
ATOM    583  CD  LYS B  38      80.520  80.520  20.150  1.00  0.00           C
ATOM    584  HD1 LYS B  38      81.420  81.120  20.440  1.00  0.00           H
ATOM    585  HD2 LYS B  38      79.730  81.150  19.710  1.00  0.00           H
ATOM    586  CE  LYS B  38      80.970  79.520  19.070  1.00  0.00           C
ATOM    587  HE1 LYS B  38      81.670  78.770  19.460  1.00  0.00           H
ATOM    588  HE2 LYS B  38      81.440  80.050  18.220  1.00  0.00           H
ATOM    589  NZ  LYS B  38      79.840  78.760  18.480  1.00  0.00           N
ATOM    590  HZ1 LYS B  38      80.100  77.830  18.090  1.00  0.00           H
ATOM    591  HZ2 LYS B  38      78.960  78.750  19.040  1.00  0.00           H
ATOM    592  HZ3 LYS B  38      79.520  79.350  17.690  1.00  0.00           H
ATOM    593  C   LYS B  38      79.310  78.760  24.110  1.00  0.00           C
ATOM    594  O   LYS B  38      79.650  77.590  23.970  1.00  0.00           O
ATOM    595  N   GLY B  39      78.100  79.100  24.530  1.00  0.00           N
ATOM    596  HN  GLY B  39      77.960  80.080  24.630  1.00  0.00           H
ATOM    597  CA  GLY B  39      76.890  78.330  24.730  1.00  0.00           C
ATOM    598  HA1 GLY B  39      76.240  78.720  25.490  1.00  0.00           H
ATOM    599  HA2 GLY B  39      77.210  77.350  25.060  1.00  0.00           H
ATOM    600  C   GLY B  39      76.160  78.170  23.430  1.00  0.00           C
ATOM    601  O   GLY B  39      76.610  78.530  22.310  1.00  0.00           O
ATOM    602  N   ALA B  40      74.920  77.610  23.530  1.00  0.00           N
ATOM    603  HN  ALA B  40      74.580  76.970  24.210  1.00  0.00           H
ATOM    604  CA  ALA B  40      74.080  77.660  22.390  1.00  0.00           C
ATOM    605  HA  ALA B  40      74.620  77.140  21.600  1.00  0.00           H
ATOM    606  CB  ALA B  40      72.890  76.800  22.780  1.00  0.00           C
ATOM    607  HB1 ALA B  40      73.400  75.820  22.890  1.00  0.00           H
ATOM    608  HB2 ALA B  40      72.440  77.010  23.780  1.00  0.00           H
ATOM    609  HB3 ALA B  40      72.090  76.620  22.040  1.00  0.00           H
ATOM    610  C   ALA B  40      73.670  79.060  21.930  1.00  0.00           C
ATOM    611  O   ALA B  40      73.710  80.060  22.650  1.00  0.00           O
ATOM    612  N   HIS B  41      73.280  79.160  20.640  1.00  0.00           N
ATOM    613  HN  HIS B  41      73.540  78.360  20.100  1.00  0.00           H
ATOM    614  CA  HIS B  41      72.700  80.280  19.920  1.00  0.00           C
ATOM    615  HA  HIS B  41      73.360  81.130  20.050  1.00  0.00           H
ATOM    616  CB  HIS B  41      72.770  80.050  18.400  1.00  0.00           C
ATOM    617  HB1 HIS B  41      72.540  79.010  18.090  1.00  0.00           H
ATOM    618  HB2 HIS B  41      72.200  80.780  17.800  1.00  0.00           H
ATOM    619  ND1 HIS B  41      74.670  81.420  17.730  1.00  0.00           N
ATOM    620  CG  HIS B  41      74.070  80.190  17.820  1.00  0.00           C
ATOM    621  CE1 HIS B  41      75.680  81.250  16.940  1.00  0.00           C
ATOM    622  HE1 HIS B  41      76.350  82.020  16.550  1.00  0.00           H
ATOM    623  NE2 HIS B  41      75.780  79.980  16.500  1.00  0.00           N
ATOM    624  HE2 HIS B  41      76.520  79.540  15.980  1.00  0.00           H
ATOM    625  CD2 HIS B  41      74.730  79.250  17.020  1.00  0.00           C
ATOM    626  HD2 HIS B  41      74.510  78.200  16.850  1.00  0.00           H
ATOM    627  C   HIS B  41      71.280  80.630  20.300  1.00  0.00           C
ATOM    628  O   HIS B  41      70.570  79.740  20.780  1.00  0.00           O
ATOM    629  N   ALA B  42      70.840  81.840  20.120  1.00  0.00           N
ATOM    630  HN  ALA B  42      71.380  82.520  19.630  1.00  0.00           H
ATOM    631  CA  ALA B  42      69.640  82.510  20.670  1.00  0.00           C
ATOM    632  HA  ALA B  42      69.930  83.090  21.530  1.00  0.00           H
ATOM    633  CB  ALA B  42      69.240  83.450  19.500  1.00  0.00           C
ATOM    634  HB1 ALA B  42      69.230  82.790  18.610  1.00  0.00           H
ATOM    635  HB2 ALA B  42      68.210  83.820  19.590  1.00  0.00           H
ATOM    636  HB3 ALA B  42      69.920  84.320  19.330  1.00  0.00           H
ATOM    637  C   ALA B  42      68.440  81.670  21.050  1.00  0.00           C
ATOM    638  O   ALA B  42      67.860  80.850  20.300  1.00  0.00           O
ATOM    639  N   GLY B  43      67.940  81.890  22.270  1.00  0.00           N
ATOM    640  HN  GLY B  43      68.420  82.460  22.940  1.00  0.00           H
ATOM    641  CA  GLY B  43      66.760  81.360  22.820  1.00  0.00           C
ATOM    642  HA1 GLY B  43      66.740  81.860  23.770  1.00  0.00           H
ATOM    643  HA2 GLY B  43      66.960  80.300  22.700  1.00  0.00           H
ATOM    644  C   GLY B  43      65.580  81.850  22.080  1.00  0.00           C
ATOM    645  O   GLY B  43      65.460  83.000  21.590  1.00  0.00           O
ATOM    646  N   GLU B  44      64.680  80.890  21.890  1.00  0.00           N
ATOM    647  HN  GLU B  44      64.890  80.020  22.320  1.00  0.00           H
ATOM    648  CA  GLU B  44      63.400  81.000  21.220  1.00  0.00           C
ATOM    649  HA  GLU B  44      63.450  81.520  20.270  1.00  0.00           H
ATOM    650  CB  GLU B  44      62.900  79.550  20.790  1.00  0.00           C
ATOM    651  HB1 GLU B  44      62.920  78.850  21.650  1.00  0.00           H
ATOM    652  HB2 GLU B  44      61.840  79.560  20.460  1.00  0.00           H
ATOM    653  CG  GLU B  44      63.900  78.920  19.740  1.00  0.00           C
ATOM    654  HG1 GLU B  44      64.790  78.430  20.190  1.00  0.00           H
ATOM    655  HG2 GLU B  44      64.170  79.690  18.980  1.00  0.00           H
ATOM    656  CD  GLU B  44      63.220  77.710  19.000  1.00  0.00           C
ATOM    657  OE1 GLU B  44      63.400  76.510  19.280  1.00  0.00           O
ATOM    658  OE2 GLU B  44      62.450  78.010  18.100  1.00  0.00           O
ATOM    659  C   GLU B  44      62.320  81.670  22.090  1.00  0.00           C
ATOM    660  O   GLU B  44      62.600  81.860  23.250  1.00  0.00           O
ATOM    661  N   GLN B  45      61.220  82.090  21.380  1.00  0.00           N
ATOM    662  HN  GLN B  45      61.130  81.790  20.440  1.00  0.00           H
ATOM    663  CA  GLN B  45      60.100  82.820  21.810  1.00  0.00           C
ATOM    664  HA  GLN B  45      60.520  83.810  21.720  1.00  0.00           H
ATOM    665  CB  GLN B  45      58.960  82.520  20.710  1.00  0.00           C
ATOM    666  HB1 GLN B  45      58.930  81.410  20.740  1.00  0.00           H
ATOM    667  HB2 GLN B  45      57.970  82.830  21.120  1.00  0.00           H
ATOM    668  CG  GLN B  45      59.220  83.230  19.340  1.00  0.00           C
ATOM    669  HG1 GLN B  45      58.310  83.010  18.760  1.00  0.00           H
ATOM    670  HG2 GLN B  45      60.080  82.820  18.770  1.00  0.00           H
ATOM    671  CD  GLN B  45      59.340  84.740  19.430  1.00  0.00           C
ATOM    672  OE1 GLN B  45      58.340  85.420  19.670  1.00  0.00           O
ATOM    673  NE2 GLN B  45      60.600  85.300  19.410  1.00  0.00           N
ATOM    674 1HE2 GLN B  45      61.390  84.740  19.190  1.00  0.00           H
ATOM    675 2HE2 GLN B  45      60.590  86.300  19.450  1.00  0.00           H
ATOM    676  C   GLN B  45      59.560  82.640  23.290  1.00  0.00           C
ATOM    677  O   GLN B  45      59.600  81.470  23.760  1.00  0.00           O
ATOM    678  N   PRO B  46      59.060  83.770  23.960  1.00  0.00           N
ATOM    679  CD  PRO B  46      58.900  85.080  23.280  1.00  0.00           C
ATOM    680  HD1 PRO B  46      58.260  85.080  22.370  1.00  0.00           H
ATOM    681  HD2 PRO B  46      59.850  85.420  22.810  1.00  0.00           H
ATOM    682  CA  PRO B  46      58.510  83.800  25.280  1.00  0.00           C
ATOM    683  HA  PRO B  46      59.240  83.730  26.080  1.00  0.00           H
ATOM    684  CB  PRO B  46      57.740  85.090  25.370  1.00  0.00           C
ATOM    685  HB1 PRO B  46      56.770  84.900  24.860  1.00  0.00           H
ATOM    686  HB2 PRO B  46      57.650  85.500  26.400  1.00  0.00           H
ATOM    687  CG  PRO B  46      58.410  86.070  24.340  1.00  0.00           C
ATOM    688  HG1 PRO B  46      59.370  86.510  24.680  1.00  0.00           H
ATOM    689  HG2 PRO B  46      57.790  86.950  24.080  1.00  0.00           H
ATOM    690  C   PRO B  46      57.670  82.610  25.780  1.00  0.00           C
ATOM    691  O   PRO B  46      56.640  82.320  25.180  1.00  0.00           O
ATOM    692  N   GLU B  47      58.030  81.920  26.900  1.00  0.00           N
ATOM    693  HN  GLU B  47      58.870  82.150  27.390  1.00  0.00           H
ATOM    694  CA  GLU B  47      57.310  80.830  27.530  1.00  0.00           C
ATOM    695  HA  GLU B  47      57.120  80.100  26.750  1.00  0.00           H
ATOM    696  CB  GLU B  47      58.200  80.260  28.620  1.00  0.00           C
ATOM    697  HB1 GLU B  47      58.500  80.910  29.470  1.00  0.00           H
ATOM    698  HB2 GLU B  47      57.730  79.310  28.970  1.00  0.00           H
ATOM    699  CG  GLU B  47      59.600  79.740  28.000  1.00  0.00           C
ATOM    700  HG1 GLU B  47      60.260  80.620  27.790  1.00  0.00           H
ATOM    701  HG2 GLU B  47      59.500  79.240  27.010  1.00  0.00           H
ATOM    702  CD  GLU B  47      60.430  78.840  28.830  1.00  0.00           C
ATOM    703  OE1 GLU B  47      61.500  79.230  29.310  1.00  0.00           O
ATOM    704  OE2 GLU B  47      60.050  77.640  28.940  1.00  0.00           O
ATOM    705  C   GLU B  47      55.970  81.210  28.090  1.00  0.00           C
ATOM    706  O   GLU B  47      54.970  80.460  28.070  1.00  0.00           O
ATOM    707  N   ARG B  48      55.930  82.440  28.710  1.00  0.00           N
ATOM    708  HN  ARG B  48      56.750  82.990  28.840  1.00  0.00           H
ATOM    709  CA  ARG B  48      54.790  83.060  29.310  1.00  0.00           C
ATOM    710  HA  ARG B  48      55.060  84.060  29.620  1.00  0.00           H
ATOM    711  CB  ARG B  48      53.440  83.200  28.490  1.00  0.00           C
ATOM    712  HB1 ARG B  48      52.960  82.220  28.300  1.00  0.00           H
ATOM    713  HB2 ARG B  48      52.670  83.740  29.090  1.00  0.00           H
ATOM    714  CG  ARG B  48      53.450  84.170  27.290  1.00  0.00           C
ATOM    715  HG1 ARG B  48      52.420  84.330  26.930  1.00  0.00           H
ATOM    716  HG2 ARG B  48      53.990  83.690  26.450  1.00  0.00           H
ATOM    717  CD  ARG B  48      54.120  85.540  27.560  1.00  0.00           C
ATOM    718  HD1 ARG B  48      55.090  85.360  28.090  1.00  0.00           H
ATOM    719  HD2 ARG B  48      53.330  86.100  28.100  1.00  0.00           H
ATOM    720  NE  ARG B  48      54.370  86.220  26.240  1.00  0.00           N
ATOM    721  HE  ARG B  48      53.920  85.920  25.390  1.00  0.00           H
ATOM    722  CZ  ARG B  48      55.000  87.380  26.180  1.00  0.00           C
ATOM    723  NH1 ARG B  48      55.530  87.970  27.170  1.00  0.00           N
ATOM    724 1HH1 ARG B  48      56.040  88.820  27.020  1.00  0.00           H
ATOM    725 2HH1 ARG B  48      55.280  87.680  28.090  1.00  0.00           H
ATOM    726  NH2 ARG B  48      55.200  87.960  25.050  1.00  0.00           N
ATOM    727 1HH2 ARG B  48      55.950  88.630  25.120  1.00  0.00           H
ATOM    728 2HH2 ARG B  48      54.810  87.570  24.210  1.00  0.00           H
ATOM    729  C   ARG B  48      54.370  82.400  30.670  1.00  0.00           C
ATOM    730  O   ARG B  48      53.720  83.090  31.480  1.00  0.00           O
ATOM    731  N   THR B  49      54.870  81.190  30.990  1.00  0.00           N
ATOM    732  HN  THR B  49      55.110  80.630  30.200  1.00  0.00           H
ATOM    733  CA  THR B  49      54.710  80.610  32.320  1.00  0.00           C
ATOM    734  HA  THR B  49      53.680  80.730  32.630  1.00  0.00           H
ATOM    735  CB  THR B  49      54.850  79.050  32.350  1.00  0.00           C
ATOM    736  HB  THR B  49      55.360  78.540  33.200  1.00  0.00           H
ATOM    737  OG1 THR B  49      55.500  78.680  31.160  1.00  0.00           O
ATOM    738  HG1 THR B  49      56.340  79.100  31.330  1.00  0.00           H
ATOM    739  CG2 THR B  49      53.520  78.280  32.290  1.00  0.00           C
ATOM    740 1HG2 THR B  49      53.610  77.200  32.050  1.00  0.00           H
ATOM    741 2HG2 THR B  49      52.930  78.540  33.190  1.00  0.00           H
ATOM    742 3HG2 THR B  49      52.950  78.660  31.410  1.00  0.00           H
ATOM    743  C   THR B  49      55.480  81.160  33.480  1.00  0.00           C
ATOM    744  O   THR B  49      55.220  80.720  34.630  1.00  0.00           O
ATOM    745  N   TYR B  50      56.420  82.060  33.190  1.00  0.00           N
ATOM    746  HN  TYR B  50      56.510  82.480  32.300  1.00  0.00           H
ATOM    747  CA  TYR B  50      57.090  82.700  34.260  1.00  0.00           C
ATOM    748  HA  TYR B  50      57.230  81.930  35.020  1.00  0.00           H
ATOM    749  CB  TYR B  50      58.480  83.310  33.900  1.00  0.00           C
ATOM    750  HB1 TYR B  50      58.260  84.080  33.130  1.00  0.00           H
ATOM    751  HB2 TYR B  50      58.930  83.820  34.780  1.00  0.00           H
ATOM    752  CG  TYR B  50      59.460  82.280  33.360  1.00  0.00           C
ATOM    753  CD1 TYR B  50      60.330  81.640  34.200  1.00  0.00           C
ATOM    754  HD1 TYR B  50      60.340  81.750  35.280  1.00  0.00           H
ATOM    755  CE1 TYR B  50      61.260  80.680  33.680  1.00  0.00           C
ATOM    756  HE1 TYR B  50      61.940  80.200  34.370  1.00  0.00           H
ATOM    757  CZ  TYR B  50      61.210  80.340  32.310  1.00  0.00           C
ATOM    758  OH  TYR B  50      62.210  79.460  31.750  1.00  0.00           O
ATOM    759  HH  TYR B  50      61.970  79.370  30.830  1.00  0.00           H
ATOM    760  CD2 TYR B  50      59.560  82.130  31.990  1.00  0.00           C
ATOM    761  HD2 TYR B  50      59.020  82.780  31.320  1.00  0.00           H
ATOM    762  CE2 TYR B  50      60.540  81.210  31.490  1.00  0.00           C
ATOM    763  HE2 TYR B  50      60.690  81.200  30.420  1.00  0.00           H
ATOM    764  C   TYR B  50      56.260  83.780  34.940  1.00  0.00           C
ATOM    765  O   TYR B  50      55.550  84.400  34.200  1.00  0.00           O
ATOM    766  N   LEU B  51      56.250  83.920  36.280  1.00  0.00           N
ATOM    767  HN  LEU B  51      56.860  83.400  36.860  1.00  0.00           H
ATOM    768  CA  LEU B  51      55.480  84.900  37.000  1.00  0.00           C
ATOM    769  HA  LEU B  51      54.720  85.280  36.340  1.00  0.00           H
ATOM    770  CB  LEU B  51      54.830  84.280  38.280  1.00  0.00           C
ATOM    771  HB1 LEU B  51      55.640  83.990  39.000  1.00  0.00           H
ATOM    772  HB2 LEU B  51      54.260  85.070  38.830  1.00  0.00           H
ATOM    773  CG  LEU B  51      54.020  83.060  37.930  1.00  0.00           C
ATOM    774  HG  LEU B  51      54.730  82.330  37.490  1.00  0.00           H
ATOM    775  CD1 LEU B  51      53.620  82.450  39.270  1.00  0.00           C
ATOM    776 1HD1 LEU B  51      53.070  81.480  39.230  1.00  0.00           H
ATOM    777 2HD1 LEU B  51      54.410  82.250  40.020  1.00  0.00           H
ATOM    778 3HD1 LEU B  51      52.730  82.940  39.710  1.00  0.00           H
ATOM    779  CD2 LEU B  51      52.830  83.320  37.010  1.00  0.00           C
ATOM    780 1HD2 LEU B  51      52.010  82.570  36.990  1.00  0.00           H
ATOM    781 2HD2 LEU B  51      52.230  84.200  37.310  1.00  0.00           H
ATOM    782 3HD2 LEU B  51      53.240  83.420  35.990  1.00  0.00           H
ATOM    783  C   LEU B  51      56.490  85.920  37.530  1.00  0.00           C
ATOM    784  O   LEU B  51      56.110  86.900  38.130  1.00  0.00           O
ATOM    785  N   TYR B  52      57.800  85.720  37.150  1.00  0.00           N
ATOM    786  HN  TYR B  52      58.040  84.940  36.570  1.00  0.00           H
ATOM    787  CA  TYR B  52      58.740  86.800  37.360  1.00  0.00           C
ATOM    788  HA  TYR B  52      58.350  87.690  36.920  1.00  0.00           H
ATOM    789  CB  TYR B  52      59.030  86.990  38.940  1.00  0.00           C
ATOM    790  HB1 TYR B  52      58.150  87.240  39.570  1.00  0.00           H
ATOM    791  HB2 TYR B  52      59.540  86.070  39.320  1.00  0.00           H
ATOM    792  CG  TYR B  52      60.030  88.120  39.200  1.00  0.00           C
ATOM    793  CD1 TYR B  52      61.380  87.790  39.510  1.00  0.00           C
ATOM    794  HD1 TYR B  52      61.450  86.710  39.600  1.00  0.00           H
ATOM    795  CE1 TYR B  52      62.380  88.710  39.960  1.00  0.00           C
ATOM    796  HE1 TYR B  52      63.360  88.300  40.150  1.00  0.00           H
ATOM    797  CZ  TYR B  52      62.000  90.030  40.090  1.00  0.00           C
ATOM    798  OH  TYR B  52      62.950  90.860  40.610  1.00  0.00           O
ATOM    799  HH  TYR B  52      62.610  91.260  41.420  1.00  0.00           H
ATOM    800  CD2 TYR B  52      59.710  89.520  39.320  1.00  0.00           C
ATOM    801  HD2 TYR B  52      58.670  89.810  39.270  1.00  0.00           H
ATOM    802  CE2 TYR B  52      60.650  90.480  39.920  1.00  0.00           C
ATOM    803  HE2 TYR B  52      60.360  91.510  40.010  1.00  0.00           H
ATOM    804  C   TYR B  52      60.010  86.340  36.660  1.00  0.00           C
ATOM    805  O   TYR B  52      60.320  85.130  36.600  1.00  0.00           O
ATOM    806  N   GLN B  53      60.800  87.260  36.070  1.00  0.00           N
ATOM    807  HN  GLN B  53      60.370  88.160  36.090  1.00  0.00           H
ATOM    808  CA  GLN B  53      62.040  87.050  35.320  1.00  0.00           C
ATOM    809  HA  GLN B  53      62.320  86.020  35.490  1.00  0.00           H
ATOM    810  CB  GLN B  53      61.760  87.210  33.840  1.00  0.00           C
ATOM    811  HB1 GLN B  53      61.090  88.070  33.660  1.00  0.00           H
ATOM    812  HB2 GLN B  53      62.700  87.290  33.240  1.00  0.00           H
ATOM    813  CG  GLN B  53      60.970  85.940  33.340  1.00  0.00           C
ATOM    814  HG1 GLN B  53      60.230  85.550  34.070  1.00  0.00           H
ATOM    815  HG2 GLN B  53      61.610  85.090  33.050  1.00  0.00           H
ATOM    816  CD  GLN B  53      60.210  86.380  32.110  1.00  0.00           C
ATOM    817  OE1 GLN B  53      58.990  86.660  32.080  1.00  0.00           O
ATOM    818  NE2 GLN B  53      60.850  86.290  30.940  1.00  0.00           N
ATOM    819 1HE2 GLN B  53      61.840  86.150  30.970  1.00  0.00           H
ATOM    820 2HE2 GLN B  53      60.380  86.590  30.110  1.00  0.00           H
ATOM    821  C   GLN B  53      63.150  88.050  35.740  1.00  0.00           C
ATOM    822  O   GLN B  53      63.080  89.300  35.800  1.00  0.00           O
ATOM    823  N   GLY B  54      64.410  87.590  35.960  1.00  0.00           N
ATOM    824  HN  GLY B  54      64.630  86.610  35.950  1.00  0.00           H
ATOM    825  CA  GLY B  54      65.570  88.430  36.120  1.00  0.00           C
ATOM    826  HA1 GLY B  54      66.080  88.180  37.040  1.00  0.00           H
ATOM    827  HA2 GLY B  54      65.260  89.450  36.010  1.00  0.00           H
ATOM    828  C   GLY B  54      66.590  88.340  35.050  1.00  0.00           C
ATOM    829  O   GLY B  54      67.690  88.910  35.130  1.00  0.00           O
ATOM    830  N   ILE B  55      66.190  87.600  34.000  1.00  0.00           N
ATOM    831  HN  ILE B  55      65.300  87.200  33.800  1.00  0.00           H
ATOM    832  CA  ILE B  55      67.180  87.340  32.950  1.00  0.00           C
ATOM    833  HA  ILE B  55      68.000  88.050  32.930  1.00  0.00           H
ATOM    834  CB  ILE B  55      67.750  85.870  32.970  1.00  0.00           C
ATOM    835  HB  ILE B  55      66.900  85.170  32.760  1.00  0.00           H
ATOM    836  CG2 ILE B  55      68.710  85.650  31.750  1.00  0.00           C
ATOM    837 1HG2 ILE B  55      69.540  86.390  31.850  1.00  0.00           H
ATOM    838 2HG2 ILE B  55      69.120  84.640  31.870  1.00  0.00           H
ATOM    839 3HG2 ILE B  55      68.260  85.620  30.750  1.00  0.00           H
ATOM    840  CG1 ILE B  55      68.430  85.490  34.240  1.00  0.00           C
ATOM    841 1HG1 ILE B  55      67.670  85.730  35.010  1.00  0.00           H
ATOM    842 2HG1 ILE B  55      69.290  86.170  34.450  1.00  0.00           H
ATOM    843  CD  ILE B  55      68.880  84.020  34.500  1.00  0.00           C
ATOM    844  HD1 ILE B  55      68.060  83.290  34.290  1.00  0.00           H
ATOM    845  HD2 ILE B  55      69.770  83.780  33.870  1.00  0.00           H
ATOM    846  HD3 ILE B  55      69.260  83.930  35.540  1.00  0.00           H
ATOM    847  C   ILE B  55      66.560  87.700  31.620  1.00  0.00           C
ATOM    848  O   ILE B  55      65.510  87.180  31.270  1.00  0.00           O
ATOM    849  N   ALA B  56      67.280  88.510  30.880  1.00  0.00           N
ATOM    850  HN  ALA B  56      68.100  88.920  31.280  1.00  0.00           H
ATOM    851  CA  ALA B  56      66.940  88.950  29.600  1.00  0.00           C
ATOM    852  HA  ALA B  56      65.980  88.600  29.290  1.00  0.00           H
ATOM    853  CB  ALA B  56      66.830  90.450  29.740  1.00  0.00           C
ATOM    854  HB1 ALA B  56      66.210  90.820  30.580  1.00  0.00           H
ATOM    855  HB2 ALA B  56      67.800  90.810  30.160  1.00  0.00           H
ATOM    856  HB3 ALA B  56      66.520  90.970  28.810  1.00  0.00           H
ATOM    857  C   ALA B  56      67.990  88.430  28.640  1.00  0.00           C
ATOM    858  O   ALA B  56      67.790  88.640  27.430  1.00  0.00           O
ATOM    859  N   GLU B  57      69.040  87.690  29.110  1.00  0.00           N
ATOM    860  HN  GLU B  57      69.300  87.710  30.080  1.00  0.00           H
ATOM    861  CA  GLU B  57      70.230  87.220  28.360  1.00  0.00           C
ATOM    862  HA  GLU B  57      70.250  87.860  27.490  1.00  0.00           H
ATOM    863  CB  GLU B  57      71.480  87.160  29.210  1.00  0.00           C
ATOM    864  HB1 GLU B  57      71.160  86.570  30.090  1.00  0.00           H
ATOM    865  HB2 GLU B  57      72.260  86.470  28.820  1.00  0.00           H
ATOM    866  CG  GLU B  57      72.020  88.560  29.620  1.00  0.00           C
ATOM    867  HG1 GLU B  57      72.590  88.410  30.560  1.00  0.00           H
ATOM    868  HG2 GLU B  57      71.180  89.280  29.700  1.00  0.00           H
ATOM    869  CD  GLU B  57      72.980  89.010  28.620  1.00  0.00           C
ATOM    870  OE1 GLU B  57      74.170  88.840  28.920  1.00  0.00           O
ATOM    871  OE2 GLU B  57      72.590  89.640  27.600  1.00  0.00           O
ATOM    872  C   GLU B  57      69.820  85.880  27.660  1.00  0.00           C
ATOM    873  O   GLU B  57      69.350  84.900  28.220  1.00  0.00           O
ATOM    874  N   ARG B  58      70.010  85.850  26.300  1.00  0.00           N
ATOM    875  HN  ARG B  58      70.650  86.510  25.930  1.00  0.00           H
ATOM    876  CA  ARG B  58      69.590  84.700  25.470  1.00  0.00           C
ATOM    877  HA  ARG B  58      69.070  83.950  26.030  1.00  0.00           H
ATOM    878  CB  ARG B  58      68.540  85.160  24.390  1.00  0.00           C
ATOM    879  HB1 ARG B  58      69.000  85.740  23.550  1.00  0.00           H
ATOM    880  HB2 ARG B  58      68.180  84.180  23.970  1.00  0.00           H
ATOM    881  CG  ARG B  58      67.380  85.800  25.110  1.00  0.00           C
ATOM    882  HG1 ARG B  58      66.730  86.200  24.300  1.00  0.00           H
ATOM    883  HG2 ARG B  58      67.650  86.660  25.740  1.00  0.00           H
ATOM    884  CD  ARG B  58      66.470  84.870  26.030  1.00  0.00           C
ATOM    885  HD1 ARG B  58      67.140  84.390  26.770  1.00  0.00           H
ATOM    886  HD2 ARG B  58      65.910  84.020  25.600  1.00  0.00           H
ATOM    887  NE  ARG B  58      65.470  85.740  26.680  1.00  0.00           N
ATOM    888  HE  ARG B  58      65.320  86.650  26.300  1.00  0.00           H
ATOM    889  CZ  ARG B  58      65.160  85.740  27.950  1.00  0.00           C
ATOM    890  NH1 ARG B  58      65.520  84.780  28.800  1.00  0.00           N
ATOM    891 1HH1 ARG B  58      65.160  84.920  29.720  1.00  0.00           H
ATOM    892 2HH1 ARG B  58      65.910  83.920  28.500  1.00  0.00           H
ATOM    893  NH2 ARG B  58      64.410  86.690  28.510  1.00  0.00           N
ATOM    894 1HH2 ARG B  58      64.140  86.590  29.450  1.00  0.00           H
ATOM    895 2HH2 ARG B  58      63.950  87.380  27.950  1.00  0.00           H
ATOM    896  C   ARG B  58      70.780  84.120  24.790  1.00  0.00           C
ATOM    897  O   ARG B  58      70.700  83.170  24.070  1.00  0.00           O
ATOM    898  N   ASN B  59      71.930  84.750  25.040  1.00  0.00           N
ATOM    899  HN  ASN B  59      71.960  85.550  25.640  1.00  0.00           H
ATOM    900  CA  ASN B  59      73.160  84.410  24.360  1.00  0.00           C
ATOM    901  HA  ASN B  59      73.090  83.460  23.850  1.00  0.00           H
ATOM    902  CB  ASN B  59      73.560  85.500  23.320  1.00  0.00           C
ATOM    903  HB1 ASN B  59      73.310  86.530  23.630  1.00  0.00           H
ATOM    904  HB2 ASN B  59      74.630  85.490  23.030  1.00  0.00           H
ATOM    905  CG  ASN B  59      72.670  85.360  22.090  1.00  0.00           C
ATOM    906  OD1 ASN B  59      71.800  86.200  21.770  1.00  0.00           O
ATOM    907  ND2 ASN B  59      72.960  84.280  21.370  1.00  0.00           N
ATOM    908 1HD2 ASN B  59      72.680  84.390  20.420  1.00  0.00           H
ATOM    909 2HD2 ASN B  59      73.770  83.740  21.610  1.00  0.00           H
ATOM    910  C   ASN B  59      74.270  84.160  25.400  1.00  0.00           C
ATOM    911  O   ASN B  59      74.380  84.910  26.420  1.00  0.00           O
ATOM    912  N   PHE B  60      75.090  83.110  25.320  1.00  0.00           N
ATOM    913  HN  PHE B  60      74.870  82.460  24.590  1.00  0.00           H
ATOM    914  CA  PHE B  60      76.130  82.910  26.290  1.00  0.00           C
ATOM    915  HA  PHE B  60      76.290  83.690  27.010  1.00  0.00           H
ATOM    916  CB  PHE B  60      75.960  81.590  27.110  1.00  0.00           C
ATOM    917  HB1 PHE B  60      75.080  81.560  27.800  1.00  0.00           H
ATOM    918  HB2 PHE B  60      75.780  80.810  26.350  1.00  0.00           H
ATOM    919  CG  PHE B  60      77.140  81.260  28.020  1.00  0.00           C
ATOM    920  CD1 PHE B  60      78.000  80.180  27.850  1.00  0.00           C
ATOM    921  HD1 PHE B  60      77.670  79.470  27.110  1.00  0.00           H
ATOM    922  CE1 PHE B  60      79.160  80.020  28.690  1.00  0.00           C
ATOM    923  HE1 PHE B  60      79.870  79.220  28.490  1.00  0.00           H
ATOM    924  CZ  PHE B  60      79.290  80.920  29.710  1.00  0.00           C
ATOM    925  HZ  PHE B  60      80.190  80.840  30.300  1.00  0.00           H
ATOM    926  CD2 PHE B  60      77.480  82.230  28.970  1.00  0.00           C
ATOM    927  HD2 PHE B  60      76.870  83.120  29.130  1.00  0.00           H
ATOM    928  CE2 PHE B  60      78.470  82.010  29.920  1.00  0.00           C
ATOM    929  HE2 PHE B  60      78.730  82.730  30.680  1.00  0.00           H
ATOM    930  C   PHE B  60      77.420  82.800  25.530  1.00  0.00           C
ATOM    931  O   PHE B  60      77.510  81.930  24.680  1.00  0.00           O
ATOM    932  N   GLU B  61      78.420  83.550  25.840  1.00  0.00           N
ATOM    933  HN  GLU B  61      78.240  84.330  26.440  1.00  0.00           H
ATOM    934  CA  GLU B  61      79.770  83.410  25.330  1.00  0.00           C
ATOM    935  HA  GLU B  61      80.050  82.370  25.290  1.00  0.00           H
ATOM    936  CB  GLU B  61      80.030  84.130  23.880  1.00  0.00           C
ATOM    937  HB1 GLU B  61      79.380  83.580  23.170  1.00  0.00           H
ATOM    938  HB2 GLU B  61      79.620  85.160  23.880  1.00  0.00           H
ATOM    939  CG  GLU B  61      81.470  84.130  23.370  1.00  0.00           C
ATOM    940  HG1 GLU B  61      81.820  83.080  23.300  1.00  0.00           H
ATOM    941  HG2 GLU B  61      82.190  84.630  24.050  1.00  0.00           H
ATOM    942  CD  GLU B  61      81.480  84.730  21.970  1.00  0.00           C
ATOM    943  OE1 GLU B  61      80.980  84.130  20.950  1.00  0.00           O
ATOM    944  OE2 GLU B  61      81.960  85.880  21.830  1.00  0.00           O
ATOM    945  C   GLU B  61      80.670  84.110  26.250  1.00  0.00           C
ATOM    946  O   GLU B  61      80.230  85.010  26.900  1.00  0.00           O
ATOM    947  N   ARG B  62      81.940  83.660  26.270  1.00  0.00           N
ATOM    948  HN  ARG B  62      82.240  82.820  25.850  1.00  0.00           H
ATOM    949  CA  ARG B  62      83.030  84.250  27.100  1.00  0.00           C
ATOM    950  HA  ARG B  62      82.850  85.310  27.200  1.00  0.00           H
ATOM    951  CB  ARG B  62      83.110  83.610  28.500  1.00  0.00           C
ATOM    952  HB1 ARG B  62      83.260  82.500  28.430  1.00  0.00           H
ATOM    953  HB2 ARG B  62      84.020  83.980  29.020  1.00  0.00           H
ATOM    954  CG  ARG B  62      81.830  83.750  29.380  1.00  0.00           C
ATOM    955  HG1 ARG B  62      80.960  83.170  29.030  1.00  0.00           H
ATOM    956  HG2 ARG B  62      81.650  84.840  29.460  1.00  0.00           H
ATOM    957  CD  ARG B  62      82.070  83.270  30.800  1.00  0.00           C
ATOM    958  HD1 ARG B  62      82.470  82.230  30.810  1.00  0.00           H
ATOM    959  HD2 ARG B  62      81.070  83.270  31.290  1.00  0.00           H
ATOM    960  NE  ARG B  62      83.090  84.210  31.390  1.00  0.00           N
ATOM    961  HE  ARG B  62      83.600  84.780  30.750  1.00  0.00           H
ATOM    962  CZ  ARG B  62      83.580  84.170  32.660  1.00  0.00           C
ATOM    963  NH1 ARG B  62      83.280  83.290  33.590  1.00  0.00           N
ATOM    964 1HH1 ARG B  62      83.720  83.380  34.480  1.00  0.00           H
ATOM    965 2HH1 ARG B  62      82.520  82.640  33.460  1.00  0.00           H
ATOM    966  NH2 ARG B  62      84.500  85.080  32.920  1.00  0.00           N
ATOM    967 1HH2 ARG B  62      84.630  85.430  33.840  1.00  0.00           H
ATOM    968 2HH2 ARG B  62      84.760  85.560  32.080  1.00  0.00           H
ATOM    969  C   ARG B  62      84.270  84.040  26.380  1.00  0.00           C
ATOM    970  O   ARG B  62      84.480  82.980  25.770  1.00  0.00           O
ATOM    971  N   LYS B  63      85.150  85.070  26.440  1.00  0.00           N
ATOM    972  HN  LYS B  63      84.960  85.930  26.910  1.00  0.00           H
ATOM    973  CA  LYS B  63      86.550  85.000  26.040  1.00  0.00           C
ATOM    974  HA  LYS B  63      86.680  84.090  25.460  1.00  0.00           H
ATOM    975  CB  LYS B  63      86.940  86.200  25.080  1.00  0.00           C
ATOM    976  HB1 LYS B  63      86.720  87.150  25.610  1.00  0.00           H
ATOM    977  HB2 LYS B  63      88.050  86.250  25.010  1.00  0.00           H
ATOM    978  CG  LYS B  63      86.400  85.950  23.640  1.00  0.00           C
ATOM    979  HG1 LYS B  63      86.430  84.850  23.420  1.00  0.00           H
ATOM    980  HG2 LYS B  63      87.030  86.430  22.860  1.00  0.00           H
ATOM    981  CD  LYS B  63      84.870  86.240  23.400  1.00  0.00           C
ATOM    982  HD1 LYS B  63      84.190  85.670  24.060  1.00  0.00           H
ATOM    983  HD2 LYS B  63      84.550  85.760  22.450  1.00  0.00           H
ATOM    984  CE  LYS B  63      84.520  87.750  23.510  1.00  0.00           C
ATOM    985  HE1 LYS B  63      85.020  88.240  22.650  1.00  0.00           H
ATOM    986  HE2 LYS B  63      84.800  88.230  24.460  1.00  0.00           H
ATOM    987  NZ  LYS B  63      83.030  87.870  23.430  1.00  0.00           N
ATOM    988  HZ1 LYS B  63      82.780  88.840  23.150  1.00  0.00           H
ATOM    989  HZ2 LYS B  63      82.630  87.230  22.700  1.00  0.00           H
ATOM    990  HZ3 LYS B  63      82.680  87.640  24.370  1.00  0.00           H
ATOM    991  C   LYS B  63      87.350  85.080  27.290  1.00  0.00           C
ATOM    992  O   LYS B  63      86.920  85.620  28.270  1.00  0.00           O
ATOM    993  N   PHE B  64      88.490  84.470  27.300  1.00  0.00           N
ATOM    994  HN  PHE B  64      88.850  84.000  26.490  1.00  0.00           H
ATOM    995  CA  PHE B  64      89.440  84.430  28.410  1.00  0.00           C
ATOM    996  HA  PHE B  64      89.140  85.200  29.120  1.00  0.00           H
ATOM    997  CB  PHE B  64      89.400  83.110  29.180  1.00  0.00           C
ATOM    998  HB1 PHE B  64      90.010  82.320  28.690  1.00  0.00           H
ATOM    999  HB2 PHE B  64      90.020  83.310  30.070  1.00  0.00           H
ATOM   1000  CG  PHE B  64      88.090  82.680  29.590  1.00  0.00           C
ATOM   1001  CD1 PHE B  64      87.250  82.050  28.640  1.00  0.00           C
ATOM   1002  HD1 PHE B  64      87.530  81.900  27.610  1.00  0.00           H
ATOM   1003  CE1 PHE B  64      85.930  81.670  28.970  1.00  0.00           C
ATOM   1004  HE1 PHE B  64      85.370  81.220  28.170  1.00  0.00           H
ATOM   1005  CZ  PHE B  64      85.530  81.700  30.320  1.00  0.00           C
ATOM   1006  HZ  PHE B  64      84.520  81.460  30.600  1.00  0.00           H
ATOM   1007  CD2 PHE B  64      87.630  82.800  30.900  1.00  0.00           C
ATOM   1008  HD2 PHE B  64      88.170  83.330  31.680  1.00  0.00           H
ATOM   1009  CE2 PHE B  64      86.330  82.320  31.280  1.00  0.00           C
ATOM   1010  HE2 PHE B  64      86.030  82.540  32.290  1.00  0.00           H
ATOM   1011  C   PHE B  64      90.810  84.760  27.830  1.00  0.00           C
ATOM   1012  O   PHE B  64      91.420  84.000  27.070  1.00  0.00           O
ATOM   1013  N   GLN B  65      91.450  85.930  28.220  1.00  0.00           N
ATOM   1014  HN  GLN B  65      91.040  86.680  28.740  1.00  0.00           H
ATOM   1015  CA  GLN B  65      92.860  86.200  27.920  1.00  0.00           C
ATOM   1016  HA  GLN B  65      93.000  86.080  26.850  1.00  0.00           H
ATOM   1017  CB  GLN B  65      93.280  87.610  28.200  1.00  0.00           C
ATOM   1018  HB1 GLN B  65      93.400  87.780  29.290  1.00  0.00           H
ATOM   1019  HB2 GLN B  65      94.250  87.740  27.690  1.00  0.00           H
ATOM   1020  CG  GLN B  65      92.390  88.710  27.530  1.00  0.00           C
ATOM   1021  HG1 GLN B  65      91.390  88.570  28.000  1.00  0.00           H
ATOM   1022  HG2 GLN B  65      92.230  88.560  26.440  1.00  0.00           H
ATOM   1023  CD  GLN B  65      92.870  90.130  27.840  1.00  0.00           C
ATOM   1024  OE1 GLN B  65      92.650  90.650  28.920  1.00  0.00           O
ATOM   1025  NE2 GLN B  65      93.600  90.830  26.960  1.00  0.00           N
ATOM   1026 1HE2 GLN B  65      93.900  90.440  26.090  1.00  0.00           H
ATOM   1027 2HE2 GLN B  65      93.570  91.820  27.110  1.00  0.00           H
ATOM   1028  C   GLN B  65      93.740  85.240  28.670  1.00  0.00           C
ATOM   1029  O   GLN B  65      93.600  85.030  29.880  1.00  0.00           O
ATOM   1030  N   LEU B  66      94.710  84.530  28.020  1.00  0.00           N
ATOM   1031  HN  LEU B  66      94.790  84.660  27.030  1.00  0.00           H
ATOM   1032  CA  LEU B  66      95.630  83.550  28.600  1.00  0.00           C
ATOM   1033  HA  LEU B  66      95.340  83.420  29.630  1.00  0.00           H
ATOM   1034  CB  LEU B  66      95.490  82.160  27.990  1.00  0.00           C
ATOM   1035  HB1 LEU B  66      95.750  82.240  26.900  1.00  0.00           H
ATOM   1036  HB2 LEU B  66      96.240  81.540  28.520  1.00  0.00           H
ATOM   1037  CG  LEU B  66      94.200  81.450  28.120  1.00  0.00           C
ATOM   1038  HG  LEU B  66      93.440  82.060  27.570  1.00  0.00           H
ATOM   1039  CD1 LEU B  66      94.110  80.130  27.340  1.00  0.00           C
ATOM   1040 1HD1 LEU B  66      93.150  79.670  27.650  1.00  0.00           H
ATOM   1041 2HD1 LEU B  66      94.190  80.300  26.250  1.00  0.00           H
ATOM   1042 3HD1 LEU B  66      94.940  79.500  27.730  1.00  0.00           H
ATOM   1043  CD2 LEU B  66      93.830  81.120  29.580  1.00  0.00           C
ATOM   1044 1HD2 LEU B  66      92.950  80.490  29.820  1.00  0.00           H
ATOM   1045 2HD2 LEU B  66      94.720  80.640  30.050  1.00  0.00           H
ATOM   1046 3HD2 LEU B  66      93.660  82.050  30.170  1.00  0.00           H
ATOM   1047  C   LEU B  66      97.080  84.080  28.610  1.00  0.00           C
ATOM   1048  O   LEU B  66      97.410  84.910  27.750  1.00  0.00           O
ATOM   1049  N   ALA B  67      97.910  83.740  29.590  1.00  0.00           N
ATOM   1050  HN  ALA B  67      97.570  83.160  30.330  1.00  0.00           H
ATOM   1051  CA  ALA B  67      99.220  84.350  29.830  1.00  0.00           C
ATOM   1052  HA  ALA B  67      99.100  85.420  29.740  1.00  0.00           H
ATOM   1053  CB  ALA B  67      99.730  84.060  31.260  1.00  0.00           C
ATOM   1054  HB1 ALA B  67     100.200  83.050  31.300  1.00  0.00           H
ATOM   1055  HB2 ALA B  67     100.470  84.770  31.670  1.00  0.00           H
ATOM   1056  HB3 ALA B  67      98.860  84.010  31.960  1.00  0.00           H
ATOM   1057  C   ALA B  67     100.310  83.990  28.860  1.00  0.00           C
ATOM   1058  O   ALA B  67     100.120  83.200  27.930  1.00  0.00           O
ATOM   1059  N   GLU B  68     101.520  84.570  29.030  1.00  0.00           N
ATOM   1060  HN  GLU B  68     101.700  85.240  29.740  1.00  0.00           H
ATOM   1061  CA  GLU B  68     102.610  84.190  28.100  1.00  0.00           C
ATOM   1062  HA  GLU B  68     102.290  84.440  27.090  1.00  0.00           H
ATOM   1063  CB  GLU B  68     103.850  85.000  28.540  1.00  0.00           C
ATOM   1064  HB1 GLU B  68     104.040  84.810  29.620  1.00  0.00           H
ATOM   1065  HB2 GLU B  68     104.750  84.650  28.000  1.00  0.00           H
ATOM   1066  CG  GLU B  68     103.600  86.570  28.300  1.00  0.00           C
ATOM   1067  HG1 GLU B  68     103.090  87.070  29.160  1.00  0.00           H
ATOM   1068  HG2 GLU B  68     102.960  86.820  27.440  1.00  0.00           H
ATOM   1069  CD  GLU B  68     104.890  87.340  28.230  1.00  0.00           C
ATOM   1070  OE1 GLU B  68     105.590  87.500  29.320  1.00  0.00           O
ATOM   1071  OE2 GLU B  68     105.240  87.830  27.110  1.00  0.00           O
ATOM   1072  C   GLU B  68     103.030  82.730  28.220  1.00  0.00           C
ATOM   1073  O   GLU B  68     103.240  82.270  29.370  1.00  0.00           O
ATOM   1074  N   HIS B  69     103.150  82.080  27.080  1.00  0.00           N
ATOM   1075  HN  HIS B  69     102.890  82.610  26.280  1.00  0.00           H
ATOM   1076  CA  HIS B  69     103.540  80.680  27.000  1.00  0.00           C
ATOM   1077  HA  HIS B  69     103.750  80.530  25.950  1.00  0.00           H
ATOM   1078  CB  HIS B  69     104.810  80.380  27.710  1.00  0.00           C
ATOM   1079  HB1 HIS B  69     104.800  80.580  28.810  1.00  0.00           H
ATOM   1080  HB2 HIS B  69     105.030  79.290  27.540  1.00  0.00           H
ATOM   1081  ND1 HIS B  69     106.430  80.830  25.770  1.00  0.00           N
ATOM   1082  CG  HIS B  69     105.970  81.140  27.060  1.00  0.00           C
ATOM   1083  CE1 HIS B  69     107.360  81.740  25.490  1.00  0.00           C
ATOM   1084  HE1 HIS B  69     107.860  81.850  24.530  1.00  0.00           H
ATOM   1085  NE2 HIS B  69     107.510  82.640  26.550  1.00  0.00           N
ATOM   1086  HE2 HIS B  69     108.160  83.400  26.570  1.00  0.00           H
ATOM   1087  CD2 HIS B  69     106.580  82.290  27.510  1.00  0.00           C
ATOM   1088  HD2 HIS B  69     106.430  82.760  28.480  1.00  0.00           H
ATOM   1089  C   HIS B  69     102.440  79.680  27.500  1.00  0.00           C
ATOM   1090  O   HIS B  69     102.810  78.540  27.780  1.00  0.00           O
ATOM   1091  N   ILE B  70     101.170  80.060  27.520  1.00  0.00           N
ATOM   1092  HN  ILE B  70     100.870  80.940  27.170  1.00  0.00           H
ATOM   1093  CA  ILE B  70     100.150  79.090  27.890  1.00  0.00           C
ATOM   1094  HA  ILE B  70     100.560  78.270  28.460  1.00  0.00           H
ATOM   1095  CB  ILE B  70      98.940  79.790  28.610  1.00  0.00           C
ATOM   1096  HB  ILE B  70      98.520  80.680  28.110  1.00  0.00           H
ATOM   1097  CG2 ILE B  70      97.760  78.820  28.730  1.00  0.00           C
ATOM   1098 1HG2 ILE B  70      98.080  77.870  29.190  1.00  0.00           H
ATOM   1099 2HG2 ILE B  70      96.930  79.180  29.370  1.00  0.00           H
ATOM   1100 3HG2 ILE B  70      97.210  78.610  27.780  1.00  0.00           H
ATOM   1101  CG1 ILE B  70      99.340  80.170  30.090  1.00  0.00           C
ATOM   1102 1HG1 ILE B  70      98.410  80.620  30.540  1.00  0.00           H
ATOM   1103 2HG1 ILE B  70     100.080  80.980  29.890  1.00  0.00           H
ATOM   1104  CD  ILE B  70      99.930  79.050  30.930  1.00  0.00           C
ATOM   1105  HD1 ILE B  70      99.100  78.330  31.130  1.00  0.00           H
ATOM   1106  HD2 ILE B  70     100.680  78.490  30.330  1.00  0.00           H
ATOM   1107  HD3 ILE B  70     100.380  79.560  31.810  1.00  0.00           H
ATOM   1108  C   ILE B  70      99.530  78.510  26.650  1.00  0.00           C
ATOM   1109  O   ILE B  70      99.120  79.280  25.800  1.00  0.00           O
ATOM   1110  N   HIS B  71      99.300  77.220  26.520  1.00  0.00           N
ATOM   1111  HN  HIS B  71      99.640  76.610  27.230  1.00  0.00           H
ATOM   1112  CA  HIS B  71      98.580  76.560  25.440  1.00  0.00           C
ATOM   1113  HA  HIS B  71      98.040  77.290  24.850  1.00  0.00           H
ATOM   1114  CB  HIS B  71      99.520  75.790  24.410  1.00  0.00           C
ATOM   1115  HB1 HIS B  71     100.230  76.510  23.970  1.00  0.00           H
ATOM   1116  HB2 HIS B  71     100.160  75.070  24.970  1.00  0.00           H
ATOM   1117  ND1 HIS B  71      98.190  75.780  22.200  1.00  0.00           N
ATOM   1118  CG  HIS B  71      98.770  75.090  23.270  1.00  0.00           C
ATOM   1119  CE1 HIS B  71      97.850  74.870  21.350  1.00  0.00           C
ATOM   1120  HE1 HIS B  71      97.390  75.110  20.390  1.00  0.00           H
ATOM   1121  NE2 HIS B  71      98.250  73.650  21.690  1.00  0.00           N
ATOM   1122  HE2 HIS B  71      97.920  72.790  21.310  1.00  0.00           H
ATOM   1123  CD2 HIS B  71      98.890  73.780  22.880  1.00  0.00           C
ATOM   1124  HD2 HIS B  71      99.270  72.910  23.390  1.00  0.00           H
ATOM   1125  C   HIS B  71      97.550  75.530  25.960  1.00  0.00           C
ATOM   1126  O   HIS B  71      97.790  74.630  26.770  1.00  0.00           O
ATOM   1127  N   VAL B  72      96.310  75.650  25.390  1.00  0.00           N
ATOM   1128  HN  VAL B  72      96.270  76.320  24.660  1.00  0.00           H
ATOM   1129  CA  VAL B  72      95.080  75.020  25.810  1.00  0.00           C
ATOM   1130  HA  VAL B  72      95.070  75.160  26.880  1.00  0.00           H
ATOM   1131  CB  VAL B  72      93.870  75.640  25.200  1.00  0.00           C
ATOM   1132  HB  VAL B  72      93.940  75.700  24.090  1.00  0.00           H
ATOM   1133  CG1 VAL B  72      92.540  74.960  25.450  1.00  0.00           C
ATOM   1134 1HG1 VAL B  72      92.440  73.990  24.920  1.00  0.00           H
ATOM   1135 2HG1 VAL B  72      92.250  74.800  26.510  1.00  0.00           H
ATOM   1136 3HG1 VAL B  72      91.860  75.600  24.850  1.00  0.00           H
ATOM   1137  CG2 VAL B  72      93.740  77.060  25.820  1.00  0.00           C
ATOM   1138 1HG2 VAL B  72      92.700  77.420  25.690  1.00  0.00           H
ATOM   1139 2HG2 VAL B  72      93.810  76.970  26.930  1.00  0.00           H
ATOM   1140 3HG2 VAL B  72      94.540  77.720  25.420  1.00  0.00           H
ATOM   1141  C   VAL B  72      95.000  73.520  25.580  1.00  0.00           C
ATOM   1142  O   VAL B  72      95.660  73.090  24.680  1.00  0.00           O
ATOM   1143  N   ARG B  73      94.300  72.680  26.460  1.00  0.00           N
ATOM   1144  HN  ARG B  73      93.950  73.110  27.290  1.00  0.00           H
ATOM   1145  CA  ARG B  73      94.030  71.300  26.320  1.00  0.00           C
ATOM   1146  HA  ARG B  73      94.250  71.030  25.300  1.00  0.00           H
ATOM   1147  CB  ARG B  73      94.920  70.350  27.080  1.00  0.00           C
ATOM   1148  HB1 ARG B  73      94.890  70.550  28.180  1.00  0.00           H
ATOM   1149  HB2 ARG B  73      94.670  69.290  26.870  1.00  0.00           H
ATOM   1150  CG  ARG B  73      96.430  70.470  26.750  1.00  0.00           C
ATOM   1151  HG1 ARG B  73      97.120  70.080  27.540  1.00  0.00           H
ATOM   1152  HG2 ARG B  73      96.670  71.550  26.830  1.00  0.00           H
ATOM   1153  CD  ARG B  73      96.790  70.110  25.390  1.00  0.00           C
ATOM   1154  HD1 ARG B  73      96.280  70.780  24.670  1.00  0.00           H
ATOM   1155  HD2 ARG B  73      96.410  69.080  25.210  1.00  0.00           H
ATOM   1156  NE  ARG B  73      98.290  70.240  25.350  1.00  0.00           N
ATOM   1157  HE  ARG B  73      98.800  70.230  26.210  1.00  0.00           H
ATOM   1158  CZ  ARG B  73      98.970  70.010  24.290  1.00  0.00           C
ATOM   1159  NH1 ARG B  73      98.490  69.900  23.090  1.00  0.00           N
ATOM   1160 1HH1 ARG B  73      99.060  69.420  22.440  1.00  0.00           H
ATOM   1161 2HH1 ARG B  73      97.490  69.850  23.080  1.00  0.00           H
ATOM   1162  NH2 ARG B  73     100.240  69.710  24.450  1.00  0.00           N
ATOM   1163 1HH2 ARG B  73     100.750  69.380  23.650  1.00  0.00           H
ATOM   1164 2HH2 ARG B  73     100.620  69.790  25.370  1.00  0.00           H
ATOM   1165  C   ARG B  73      92.570  71.140  26.670  1.00  0.00           C
ATOM   1166  O   ARG B  73      91.800  72.090  26.940  1.00  0.00           O
ATOM   1167  N   GLY B  74      92.040  69.850  26.690  1.00  0.00           N
ATOM   1168  HN  GLY B  74      92.600  69.050  26.460  1.00  0.00           H
ATOM   1169  CA  GLY B  74      90.720  69.330  26.980  1.00  0.00           C
ATOM   1170  HA1 GLY B  74      90.870  68.390  27.490  1.00  0.00           H
ATOM   1171  HA2 GLY B  74      90.180  69.270  26.040  1.00  0.00           H
ATOM   1172  C   GLY B  74      89.870  69.950  27.990  1.00  0.00           C
ATOM   1173  O   GLY B  74      90.320  70.630  28.920  1.00  0.00           O
ATOM   1174  N   ALA B  75      88.530  69.790  27.940  1.00  0.00           N
ATOM   1175  HN  ALA B  75      88.140  69.160  27.270  1.00  0.00           H
ATOM   1176  CA  ALA B  75      87.670  70.380  28.880  1.00  0.00           C
ATOM   1177  HA  ALA B  75      88.130  70.880  29.720  1.00  0.00           H
ATOM   1178  CB  ALA B  75      86.710  71.340  28.180  1.00  0.00           C
ATOM   1179  HB1 ALA B  75      86.300  70.920  27.230  1.00  0.00           H
ATOM   1180  HB2 ALA B  75      85.810  71.610  28.760  1.00  0.00           H
ATOM   1181  HB3 ALA B  75      87.320  72.210  27.820  1.00  0.00           H
ATOM   1182  C   ALA B  75      86.750  69.260  29.440  1.00  0.00           C
ATOM   1183  O   ALA B  75      86.590  68.250  28.760  1.00  0.00           O
ATOM   1184  N   ASN B  76      86.190  69.440  30.610  1.00  0.00           N
ATOM   1185  HN  ASN B  76      86.430  70.200  31.210  1.00  0.00           H
ATOM   1186  CA  ASN B  76      85.260  68.500  31.160  1.00  0.00           C
ATOM   1187  HA  ASN B  76      84.790  67.850  30.440  1.00  0.00           H
ATOM   1188  CB  ASN B  76      86.090  67.690  32.160  1.00  0.00           C
ATOM   1189  HB1 ASN B  76      86.880  67.110  31.630  1.00  0.00           H
ATOM   1190  HB2 ASN B  76      86.660  68.360  32.850  1.00  0.00           H
ATOM   1191  CG  ASN B  76      85.250  66.790  33.160  1.00  0.00           C
ATOM   1192  OD1 ASN B  76      85.250  67.100  34.390  1.00  0.00           O
ATOM   1193  ND2 ASN B  76      84.710  65.690  32.630  1.00  0.00           N
ATOM   1194 1HD2 ASN B  76      84.870  65.510  31.660  1.00  0.00           H
ATOM   1195 2HD2 ASN B  76      84.340  64.980  33.230  1.00  0.00           H
ATOM   1196  C   ASN B  76      84.100  69.250  31.860  1.00  0.00           C
ATOM   1197  O   ASN B  76      84.320  70.240  32.510  1.00  0.00           O
ATOM   1198  N   LEU B  77      82.830  68.800  31.810  1.00  0.00           N
ATOM   1199  HN  LEU B  77      82.480  68.070  31.240  1.00  0.00           H
ATOM   1200  CA  LEU B  77      81.750  69.490  32.490  1.00  0.00           C
ATOM   1201  HA  LEU B  77      82.100  70.320  33.080  1.00  0.00           H
ATOM   1202  CB  LEU B  77      80.660  69.960  31.530  1.00  0.00           C
ATOM   1203  HB1 LEU B  77      81.080  70.720  30.820  1.00  0.00           H
ATOM   1204  HB2 LEU B  77      80.320  69.090  30.940  1.00  0.00           H
ATOM   1205  CG  LEU B  77      79.410  70.540  32.080  1.00  0.00           C
ATOM   1206  HG  LEU B  77      78.730  69.790  32.540  1.00  0.00           H
ATOM   1207  CD1 LEU B  77      79.700  71.520  33.210  1.00  0.00           C
ATOM   1208 1HD1 LEU B  77      80.590  72.130  32.960  1.00  0.00           H
ATOM   1209 2HD1 LEU B  77      78.760  72.020  33.560  1.00  0.00           H
ATOM   1210 3HD1 LEU B  77      80.140  70.930  34.040  1.00  0.00           H
ATOM   1211  CD2 LEU B  77      78.690  71.230  30.920  1.00  0.00           C
ATOM   1212 1HD2 LEU B  77      78.440  70.470  30.150  1.00  0.00           H
ATOM   1213 2HD2 LEU B  77      77.750  71.700  31.270  1.00  0.00           H
ATOM   1214 3HD2 LEU B  77      79.300  72.120  30.640  1.00  0.00           H
ATOM   1215  C   LEU B  77      81.190  68.570  33.620  1.00  0.00           C
ATOM   1216  O   LEU B  77      80.520  67.590  33.360  1.00  0.00           O
ATOM   1217  N   GLU B  78      81.410  68.940  34.880  1.00  0.00           N
ATOM   1218  HN  GLU B  78      81.840  69.780  35.190  1.00  0.00           H
ATOM   1219  CA  GLU B  78      80.740  68.240  36.020  1.00  0.00           C
ATOM   1220  HA  GLU B  78      79.870  67.750  35.610  1.00  0.00           H
ATOM   1221  CB  GLU B  78      81.610  67.250  36.740  1.00  0.00           C
ATOM   1222  HB1 GLU B  78      82.430  67.650  37.380  1.00  0.00           H
ATOM   1223  HB2 GLU B  78      80.970  66.710  37.470  1.00  0.00           H
ATOM   1224  CG  GLU B  78      82.160  66.060  35.820  1.00  0.00           C
ATOM   1225  HG1 GLU B  78      82.740  66.490  34.970  1.00  0.00           H
ATOM   1226  HG2 GLU B  78      81.290  65.390  35.640  1.00  0.00           H
ATOM   1227  CD  GLU B  78      83.130  65.080  36.490  1.00  0.00           C
ATOM   1228  OE1 GLU B  78      83.260  65.110  37.710  1.00  0.00           O
ATOM   1229  OE2 GLU B  78      83.630  64.150  35.790  1.00  0.00           O
ATOM   1230  C   GLU B  78      80.140  69.300  36.930  1.00  0.00           C
ATOM   1231  O   GLU B  78      80.790  70.310  37.190  1.00  0.00           O
ATOM   1232  N   ASN B  79      78.910  69.130  37.460  1.00  0.00           N
ATOM   1233  HN  ASN B  79      78.410  68.320  37.180  1.00  0.00           H
ATOM   1234  CA  ASN B  79      78.450  69.880  38.610  1.00  0.00           C
ATOM   1235  HA  ASN B  79      77.590  69.340  38.990  1.00  0.00           H
ATOM   1236  CB  ASN B  79      79.420  69.880  39.840  1.00  0.00           C
ATOM   1237  HB1 ASN B  79      80.400  70.310  39.560  1.00  0.00           H
ATOM   1238  HB2 ASN B  79      79.030  70.360  40.760  1.00  0.00           H
ATOM   1239  CG  ASN B  79      79.600  68.410  40.200  1.00  0.00           C
ATOM   1240  OD1 ASN B  79      78.830  67.520  39.910  1.00  0.00           O
ATOM   1241  ND2 ASN B  79      80.680  68.110  40.930  1.00  0.00           N
ATOM   1242 1HD2 ASN B  79      81.210  68.950  41.060  1.00  0.00           H
ATOM   1243 2HD2 ASN B  79      80.840  67.150  41.150  1.00  0.00           H
ATOM   1244  C   ASN B  79      78.070  71.370  38.210  1.00  0.00           C
ATOM   1245  O   ASN B  79      78.160  72.280  39.040  1.00  0.00           O
ATOM   1246  N   GLY B  80      77.660  71.590  36.910  1.00  0.00           N
ATOM   1247  HN  GLY B  80      77.510  70.930  36.180  1.00  0.00           H
ATOM   1248  CA  GLY B  80      77.400  72.900  36.450  1.00  0.00           C
ATOM   1249  HA1 GLY B  80      76.780  73.410  37.160  1.00  0.00           H
ATOM   1250  HA2 GLY B  80      76.970  72.880  35.450  1.00  0.00           H
ATOM   1251  C   GLY B  80      78.610  73.750  36.310  1.00  0.00           C
ATOM   1252  O   GLY B  80      78.590  74.940  36.130  1.00  0.00           O
ATOM   1253  N   LEU B  81      79.770  73.110  36.330  1.00  0.00           N
ATOM   1254  HN  LEU B  81      79.880  72.120  36.250  1.00  0.00           H
ATOM   1255  CA  LEU B  81      81.070  73.730  36.410  1.00  0.00           C
ATOM   1256  HA  LEU B  81      80.950  74.780  36.200  1.00  0.00           H
ATOM   1257  CB  LEU B  81      81.580  73.640  37.900  1.00  0.00           C
ATOM   1258  HB1 LEU B  81      80.780  74.040  38.550  1.00  0.00           H
ATOM   1259  HB2 LEU B  81      81.670  72.570  38.160  1.00  0.00           H
ATOM   1260  CG  LEU B  81      82.810  74.490  38.350  1.00  0.00           C
ATOM   1261  HG  LEU B  81      83.050  74.130  39.370  1.00  0.00           H
ATOM   1262  CD1 LEU B  81      84.040  74.340  37.480  1.00  0.00           C
ATOM   1263 1HD1 LEU B  81      84.270  73.300  37.170  1.00  0.00           H
ATOM   1264 2HD1 LEU B  81      84.040  74.920  36.520  1.00  0.00           H
ATOM   1265 3HD1 LEU B  81      84.940  74.650  38.050  1.00  0.00           H
ATOM   1266  CD2 LEU B  81      82.510  76.020  38.570  1.00  0.00           C
ATOM   1267 1HD2 LEU B  81      81.880  76.180  39.470  1.00  0.00           H
ATOM   1268 2HD2 LEU B  81      83.530  76.470  38.650  1.00  0.00           H
ATOM   1269 3HD2 LEU B  81      82.020  76.580  37.750  1.00  0.00           H
ATOM   1270  C   LEU B  81      82.060  73.070  35.360  1.00  0.00           C
ATOM   1271  O   LEU B  81      82.220  71.830  35.180  1.00  0.00           O
ATOM   1272  N   LEU B  82      82.600  73.970  34.540  1.00  0.00           N
ATOM   1273  HN  LEU B  82      82.320  74.930  34.590  1.00  0.00           H
ATOM   1274  CA  LEU B  82      83.460  73.610  33.440  1.00  0.00           C
ATOM   1275  HA  LEU B  82      83.470  72.540  33.370  1.00  0.00           H
ATOM   1276  CB  LEU B  82      82.970  74.370  32.150  1.00  0.00           C
ATOM   1277  HB1 LEU B  82      81.970  73.920  31.950  1.00  0.00           H
ATOM   1278  HB2 LEU B  82      82.690  75.390  32.480  1.00  0.00           H
ATOM   1279  CG  LEU B  82      83.810  74.470  30.930  1.00  0.00           C
ATOM   1280  HG  LEU B  82      84.790  74.900  31.240  1.00  0.00           H
ATOM   1281  CD1 LEU B  82      84.090  73.000  30.460  1.00  0.00           C
ATOM   1282 1HD1 LEU B  82      84.650  73.020  29.510  1.00  0.00           H
ATOM   1283 2HD1 LEU B  82      84.710  72.510  31.250  1.00  0.00           H
ATOM   1284 3HD1 LEU B  82      83.160  72.400  30.320  1.00  0.00           H
ATOM   1285  CD2 LEU B  82      83.080  75.350  29.870  1.00  0.00           C
ATOM   1286 1HD2 LEU B  82      82.100  75.000  29.480  1.00  0.00           H
ATOM   1287 2HD2 LEU B  82      82.910  76.400  30.190  1.00  0.00           H
ATOM   1288 3HD2 LEU B  82      83.770  75.490  29.010  1.00  0.00           H
ATOM   1289  C   LEU B  82      84.860  73.940  33.750  1.00  0.00           C
ATOM   1290  O   LEU B  82      85.230  75.090  34.020  1.00  0.00           O
ATOM   1291  N   TYR B  83      85.750  72.880  33.730  1.00  0.00           N
ATOM   1292  HN  TYR B  83      85.350  71.990  33.540  1.00  0.00           H
ATOM   1293  CA  TYR B  83      87.170  72.990  34.040  1.00  0.00           C
ATOM   1294  HA  TYR B  83      87.470  74.010  34.280  1.00  0.00           H
ATOM   1295  CB  TYR B  83      87.510  71.970  35.120  1.00  0.00           C
ATOM   1296  HB1 TYR B  83      86.930  71.030  35.020  1.00  0.00           H
ATOM   1297  HB2 TYR B  83      88.550  71.620  35.220  1.00  0.00           H
ATOM   1298  CG  TYR B  83      87.200  72.450  36.530  1.00  0.00           C
ATOM   1299  CD1 TYR B  83      87.810  73.640  37.040  1.00  0.00           C
ATOM   1300  HD1 TYR B  83      88.300  74.360  36.410  1.00  0.00           H
ATOM   1301  CE1 TYR B  83      87.700  73.980  38.430  1.00  0.00           C
ATOM   1302  HE1 TYR B  83      88.160  74.880  38.820  1.00  0.00           H
ATOM   1303  CZ  TYR B  83      87.050  73.160  39.310  1.00  0.00           C
ATOM   1304  OH  TYR B  83      87.010  73.470  40.740  1.00  0.00           O
ATOM   1305  HH  TYR B  83      87.580  74.220  40.870  1.00  0.00           H
ATOM   1306  CD2 TYR B  83      86.560  71.600  37.460  1.00  0.00           C
ATOM   1307  HD2 TYR B  83      86.180  70.630  37.170  1.00  0.00           H
ATOM   1308  CE2 TYR B  83      86.560  71.950  38.820  1.00  0.00           C
ATOM   1309  HE2 TYR B  83      86.010  71.310  39.510  1.00  0.00           H
ATOM   1310  C   TYR B  83      87.990  72.630  32.830  1.00  0.00           C
ATOM   1311  O   TYR B  83      88.040  71.520  32.330  1.00  0.00           O
ATOM   1312  N   ILE B  84      88.780  73.600  32.300  1.00  0.00           N
ATOM   1313  HN  ILE B  84      88.780  74.510  32.690  1.00  0.00           H
ATOM   1314  CA  ILE B  84      89.480  73.420  31.050  1.00  0.00           C
ATOM   1315  HA  ILE B  84      89.270  72.460  30.610  1.00  0.00           H
ATOM   1316  CB  ILE B  84      89.220  74.530  30.000  1.00  0.00           C
ATOM   1317  HB  ILE B  84      89.620  75.530  30.260  1.00  0.00           H
ATOM   1318  CG2 ILE B  84      90.030  74.080  28.660  1.00  0.00           C
ATOM   1319 1HG2 ILE B  84      91.110  73.910  28.810  1.00  0.00           H
ATOM   1320 2HG2 ILE B  84      89.570  73.260  28.100  1.00  0.00           H
ATOM   1321 3HG2 ILE B  84      89.960  75.010  28.040  1.00  0.00           H
ATOM   1322  CG1 ILE B  84      87.690  74.790  29.830  1.00  0.00           C
ATOM   1323 1HG1 ILE B  84      87.230  75.170  30.760  1.00  0.00           H
ATOM   1324 2HG1 ILE B  84      87.150  73.810  29.850  1.00  0.00           H
ATOM   1325  CD  ILE B  84      87.200  75.630  28.670  1.00  0.00           C
ATOM   1326  HD1 ILE B  84      87.720  76.590  28.540  1.00  0.00           H
ATOM   1327  HD2 ILE B  84      87.360  75.170  27.670  1.00  0.00           H
ATOM   1328  HD3 ILE B  84      86.090  75.750  28.750  1.00  0.00           H
ATOM   1329  C   ILE B  84      90.940  73.420  31.460  1.00  0.00           C
ATOM   1330  O   ILE B  84      91.320  74.480  32.070  1.00  0.00           O
ATOM   1331  N   ASP B  85      91.680  72.370  31.110  1.00  0.00           N
ATOM   1332  HN  ASP B  85      91.210  71.700  30.540  1.00  0.00           H
ATOM   1333  CA  ASP B  85      93.140  72.220  31.210  1.00  0.00           C
ATOM   1334  HA  ASP B  85      93.270  72.400  32.260  1.00  0.00           H
ATOM   1335  CB  ASP B  85      93.470  70.710  30.830  1.00  0.00           C
ATOM   1336  HB1 ASP B  85      92.900  70.560  29.880  1.00  0.00           H
ATOM   1337  HB2 ASP B  85      94.530  70.480  30.640  1.00  0.00           H
ATOM   1338  CG  ASP B  85      92.950  69.620  31.810  1.00  0.00           C
ATOM   1339  OD1 ASP B  85      92.910  68.410  31.320  1.00  0.00           O
ATOM   1340  OD2 ASP B  85      92.750  69.930  33.010  1.00  0.00           O
ATOM   1341  C   ASP B  85      93.960  73.210  30.440  1.00  0.00           C
ATOM   1342  O   ASP B  85      93.690  73.460  29.260  1.00  0.00           O
ATOM   1343  N   LEU B  86      95.010  73.700  31.090  1.00  0.00           N
ATOM   1344  HN  LEU B  86      95.190  73.560  32.050  1.00  0.00           H
ATOM   1345  CA  LEU B  86      95.970  74.660  30.490  1.00  0.00           C
ATOM   1346  HA  LEU B  86      95.950  74.760  29.410  1.00  0.00           H
ATOM   1347  CB  LEU B  86      95.990  76.040  31.110  1.00  0.00           C
ATOM   1348  HB1 LEU B  86      96.270  75.890  32.170  1.00  0.00           H
ATOM   1349  HB2 LEU B  86      96.840  76.640  30.710  1.00  0.00           H
ATOM   1350  CG  LEU B  86      94.750  76.980  31.270  1.00  0.00           C
ATOM   1351  HG  LEU B  86      94.000  76.370  31.820  1.00  0.00           H
ATOM   1352  CD1 LEU B  86      94.910  78.230  32.230  1.00  0.00           C
ATOM   1353 1HD1 LEU B  86      94.990  77.970  33.310  1.00  0.00           H
ATOM   1354 2HD1 LEU B  86      95.770  78.850  31.900  1.00  0.00           H
ATOM   1355 3HD1 LEU B  86      93.940  78.730  32.090  1.00  0.00           H
ATOM   1356  CD2 LEU B  86      94.310  77.330  29.880  1.00  0.00           C
ATOM   1357 1HD2 LEU B  86      93.800  76.440  29.430  1.00  0.00           H
ATOM   1358 2HD2 LEU B  86      93.650  78.230  29.780  1.00  0.00           H
ATOM   1359 3HD2 LEU B  86      95.220  77.430  29.270  1.00  0.00           H
ATOM   1360  C   LEU B  86      97.380  74.120  30.720  1.00  0.00           C
ATOM   1361  O   LEU B  86      97.750  73.820  31.860  1.00  0.00           O
ATOM   1362  N   GLU B  87      98.160  74.110  29.640  1.00  0.00           N
ATOM   1363  HN  GLU B  87      97.800  74.480  28.790  1.00  0.00           H
ATOM   1364  CA  GLU B  87      99.610  73.750  29.680  1.00  0.00           C
ATOM   1365  HA  GLU B  87      99.820  73.360  30.670  1.00  0.00           H
ATOM   1366  CB  GLU B  87      99.800  72.560  28.670  1.00  0.00           C
ATOM   1367  HB1 GLU B  87      99.530  72.930  27.650  1.00  0.00           H
ATOM   1368  HB2 GLU B  87     100.880  72.350  28.580  1.00  0.00           H
ATOM   1369  CG  GLU B  87      98.990  71.330  29.190  1.00  0.00           C
ATOM   1370  HG1 GLU B  87      97.970  71.420  28.750  1.00  0.00           H
ATOM   1371  HG2 GLU B  87      99.020  71.360  30.300  1.00  0.00           H
ATOM   1372  CD  GLU B  87      99.640  70.070  28.700  1.00  0.00           C
ATOM   1373  OE1 GLU B  87      99.870  69.230  29.560  1.00  0.00           O
ATOM   1374  OE2 GLU B  87      99.930  69.900  27.510  1.00  0.00           O
ATOM   1375  C   GLU B  87     100.570  74.890  29.600  1.00  0.00           C
ATOM   1376  O   GLU B  87     100.310  75.690  28.710  1.00  0.00           O
ATOM   1377  N   ARG B  88     101.600  75.100  30.420  1.00  0.00           N
ATOM   1378  HN  ARG B  88     101.760  74.530  31.220  1.00  0.00           H
ATOM   1379  CA  ARG B  88     102.560  76.120  30.110  1.00  0.00           C
ATOM   1380  HA  ARG B  88     102.120  77.000  29.650  1.00  0.00           H
ATOM   1381  CB  ARG B  88     103.140  76.670  31.460  1.00  0.00           C
ATOM   1382  HB1 ARG B  88     102.370  77.350  31.880  1.00  0.00           H
ATOM   1383  HB2 ARG B  88     103.280  75.830  32.160  1.00  0.00           H
ATOM   1384  CG  ARG B  88     104.510  77.380  31.310  1.00  0.00           C
ATOM   1385  HG1 ARG B  88     104.570  78.170  32.090  1.00  0.00           H
ATOM   1386  HG2 ARG B  88     104.610  78.000  30.390  1.00  0.00           H
ATOM   1387  CD  ARG B  88     105.640  76.350  31.510  1.00  0.00           C
ATOM   1388  HD1 ARG B  88     105.600  75.490  30.820  1.00  0.00           H
ATOM   1389  HD2 ARG B  88     105.600  76.070  32.580  1.00  0.00           H
ATOM   1390  NE  ARG B  88     106.890  77.100  31.270  1.00  0.00           N
ATOM   1391  HE  ARG B  88     106.820  78.050  30.960  1.00  0.00           H
ATOM   1392  CZ  ARG B  88     108.070  76.600  31.330  1.00  0.00           C
ATOM   1393  NH1 ARG B  88     108.300  75.390  31.870  1.00  0.00           N
ATOM   1394 1HH1 ARG B  88     109.270  75.280  32.050  1.00  0.00           H
ATOM   1395 2HH1 ARG B  88     107.560  75.040  32.460  1.00  0.00           H
ATOM   1396  NH2 ARG B  88     109.100  77.240  30.910  1.00  0.00           N
ATOM   1397 1HH2 ARG B  88     109.960  76.770  31.110  1.00  0.00           H
ATOM   1398 2HH2 ARG B  88     109.010  78.230  30.810  1.00  0.00           H
ATOM   1399  C   ARG B  88     103.570  75.560  29.160  1.00  0.00           C
ATOM   1400  O   ARG B  88     103.950  74.380  29.310  1.00  0.00           O
ATOM   1401  N   VAL B  89     104.000  76.270  28.160  1.00  0.00           N
ATOM   1402  HN  VAL B  89     103.640  77.210  28.110  1.00  0.00           H
ATOM   1403  CA  VAL B  89     104.870  75.770  27.130  1.00  0.00           C
ATOM   1404  HA  VAL B  89     104.760  74.700  27.060  1.00  0.00           H
ATOM   1405  CB  VAL B  89     104.580  76.440  25.810  1.00  0.00           C
ATOM   1406  HB  VAL B  89     104.800  77.520  25.860  1.00  0.00           H
ATOM   1407  CG1 VAL B  89     105.430  75.970  24.640  1.00  0.00           C
ATOM   1408 1HG1 VAL B  89     105.550  76.750  23.860  1.00  0.00           H
ATOM   1409 2HG1 VAL B  89     106.480  75.740  24.960  1.00  0.00           H
ATOM   1410 3HG1 VAL B  89     105.030  75.040  24.170  1.00  0.00           H
ATOM   1411  CG2 VAL B  89     103.120  76.230  25.430  1.00  0.00           C
ATOM   1412 1HG2 VAL B  89     102.710  76.850  24.600  1.00  0.00           H
ATOM   1413 2HG2 VAL B  89     102.920  75.180  25.120  1.00  0.00           H
ATOM   1414 3HG2 VAL B  89     102.580  76.600  26.320  1.00  0.00           H
ATOM   1415  C   VAL B  89     106.380  75.950  27.600  1.00  0.00           C
ATOM   1416  O   VAL B  89     106.850  77.060  27.930  1.00  0.00           O
ATOM   1417  N   VAL B  90     107.070  74.780  27.650  1.00  0.00           N
ATOM   1418  HN  VAL B  90     106.800  73.940  27.180  1.00  0.00           H
ATOM   1419  CA  VAL B  90     108.570  74.660  27.930  1.00  0.00           C
ATOM   1420  HA  VAL B  90     108.790  75.230  28.820  1.00  0.00           H
ATOM   1421  CB  VAL B  90     108.890  73.170  28.140  1.00  0.00           C
ATOM   1422  HB  VAL B  90     108.770  72.560  27.230  1.00  0.00           H
ATOM   1423  CG1 VAL B  90     110.380  72.970  28.540  1.00  0.00           C
ATOM   1424 1HG1 VAL B  90     110.530  71.910  28.830  1.00  0.00           H
ATOM   1425 2HG1 VAL B  90     111.140  73.230  27.770  1.00  0.00           H
ATOM   1426 3HG1 VAL B  90     110.590  73.500  29.480  1.00  0.00           H
ATOM   1427  CG2 VAL B  90     108.000  72.660  29.240  1.00  0.00           C
ATOM   1428 1HG2 VAL B  90     108.000  73.340  30.110  1.00  0.00           H
ATOM   1429 2HG2 VAL B  90     106.940  72.640  28.900  1.00  0.00           H
ATOM   1430 3HG2 VAL B  90     108.440  71.710  29.620  1.00  0.00           H
ATOM   1431  C   VAL B  90     109.320  75.090  26.710  1.00  0.00           C
ATOM   1432  O   VAL B  90     108.880  74.760  25.600  1.00  0.00           O
ATOM   1433  N   PRO B  91     110.380  75.960  26.810  1.00  0.00           N
ATOM   1434  CD  PRO B  91     110.810  76.770  27.940  1.00  0.00           C
ATOM   1435  HD1 PRO B  91     111.350  76.140  28.670  1.00  0.00           H
ATOM   1436  HD2 PRO B  91     109.890  77.110  28.470  1.00  0.00           H
ATOM   1437  CA  PRO B  91     111.060  76.370  25.600  1.00  0.00           C
ATOM   1438  HA  PRO B  91     110.350  76.890  24.970  1.00  0.00           H
ATOM   1439  CB  PRO B  91     112.060  77.450  26.050  1.00  0.00           C
ATOM   1440  HB1 PRO B  91     113.050  77.050  26.370  1.00  0.00           H
ATOM   1441  HB2 PRO B  91     112.220  78.220  25.270  1.00  0.00           H
ATOM   1442  CG  PRO B  91     111.470  77.970  27.410  1.00  0.00           C
ATOM   1443  HG1 PRO B  91     110.710  78.760  27.220  1.00  0.00           H
ATOM   1444  HG2 PRO B  91     112.220  78.490  28.040  1.00  0.00           H
ATOM   1445  C   PRO B  91     111.820  75.280  24.900  1.00  0.00           C
ATOM   1446  OT1 PRO B  91     111.400  74.990  23.710  1.00  0.00           O
ATOM   1447  OT2 PRO B  91     112.820  74.730  25.430  1.00  0.00           O
ATOM   1448  N   PRO C   1      68.160  88.820  40.910  1.00  0.00           N
ATOM   1449  HN1 PRO C   1      68.350  88.590  39.950  1.00  0.00           H
ATOM   1450  HN2 PRO C   1      68.760  88.310  41.540  1.00  0.00           H
ATOM   1451  CD  PRO C   1      68.270  90.330  41.100  1.00  0.00           C
ATOM   1452  HD1 PRO C   1      69.070  90.560  40.360  1.00  0.00           H
ATOM   1453  HD2 PRO C   1      68.680  90.440  42.120  1.00  0.00           H
ATOM   1454  CA  PRO C   1      66.780  88.310  41.140  1.00  0.00           C
ATOM   1455  HA  PRO C   1      66.720  88.120  42.190  1.00  0.00           H
ATOM   1456  CB  PRO C   1      65.930  89.560  40.810  1.00  0.00           C
ATOM   1457  HB1 PRO C   1      65.440  89.520  39.810  1.00  0.00           H
ATOM   1458  HB2 PRO C   1      65.180  89.590  41.630  1.00  0.00           H
ATOM   1459  CG  PRO C   1      66.850  90.790  40.910  1.00  0.00           C
ATOM   1460  HG1 PRO C   1      66.550  91.410  41.780  1.00  0.00           H
ATOM   1461  HG2 PRO C   1      66.860  91.470  40.030  1.00  0.00           H
ATOM   1462  C   PRO C   1      66.510  87.030  40.370  1.00  0.00           C
ATOM   1463  O   PRO C   1      67.140  86.620  39.420  1.00  0.00           O
ATOM   1464  N   TYR C   2      65.480  86.270  40.720  1.00  0.00           N
ATOM   1465  HN  TYR C   2      64.920  86.490  41.520  1.00  0.00           H
ATOM   1466  CA  TYR C   2      65.410  84.840  40.310  1.00  0.00           C
ATOM   1467  HA  TYR C   2      66.270  84.520  39.750  1.00  0.00           H
ATOM   1468  CB  TYR C   2      65.280  83.920  41.530  1.00  0.00           C
ATOM   1469  HB1 TYR C   2      64.390  84.210  42.140  1.00  0.00           H
ATOM   1470  HB2 TYR C   2      65.250  82.850  41.230  1.00  0.00           H
ATOM   1471  CG  TYR C   2      66.490  84.130  42.380  1.00  0.00           C
ATOM   1472  CD1 TYR C   2      66.430  84.790  43.600  1.00  0.00           C
ATOM   1473  HD1 TYR C   2      65.520  85.200  44.000  1.00  0.00           H
ATOM   1474  CE1 TYR C   2      67.520  84.630  44.500  1.00  0.00           C
ATOM   1475  HE1 TYR C   2      67.240  84.970  45.480  1.00  0.00           H
ATOM   1476  CZ  TYR C   2      68.650  83.980  44.150  1.00  0.00           C
ATOM   1477  OH  TYR C   2      69.740  83.850  45.060  1.00  0.00           O
ATOM   1478  HH  TYR C   2      69.440  84.140  45.920  1.00  0.00           H
ATOM   1479  CD2 TYR C   2      67.740  83.520  42.020  1.00  0.00           C
ATOM   1480  HD2 TYR C   2      67.750  83.000  41.080  1.00  0.00           H
ATOM   1481  CE2 TYR C   2      68.790  83.410  42.910  1.00  0.00           C
ATOM   1482  HE2 TYR C   2      69.670  82.870  42.610  1.00  0.00           H
ATOM   1483  C   TYR C   2      64.230  84.590  39.390  1.00  0.00           C
ATOM   1484  O   TYR C   2      63.180  85.110  39.660  1.00  0.00           O
ATOM   1485  N   ASN C   3      64.410  83.760  38.320  1.00  0.00           N
ATOM   1486  HN  ASN C   3      65.260  83.360  38.010  1.00  0.00           H
ATOM   1487  CA  ASN C   3      63.230  83.380  37.450  1.00  0.00           C
ATOM   1488  HA  ASN C   3      62.600  84.230  37.250  1.00  0.00           H
ATOM   1489  CB  ASN C   3      63.470  82.720  36.050  1.00  0.00           C
ATOM   1490  HB1 ASN C   3      63.840  81.670  36.010  1.00  0.00           H
ATOM   1491  HB2 ASN C   3      62.450  82.750  35.600  1.00  0.00           H
ATOM   1492  CG  ASN C   3      64.220  83.720  35.200  1.00  0.00           C
ATOM   1493  OD1 ASN C   3      64.480  84.880  35.500  1.00  0.00           O
ATOM   1494  ND2 ASN C   3      64.790  83.160  34.090  1.00  0.00           N
ATOM   1495 1HD2 ASN C   3      64.300  82.490  33.540  1.00  0.00           H
ATOM   1496 2HD2 ASN C   3      65.430  83.780  33.620  1.00  0.00           H
ATOM   1497  C   ASN C   3      62.240  82.520  38.200  1.00  0.00           C
ATOM   1498  O   ASN C   3      62.480  81.370  38.720  1.00  0.00           O
ATOM   1499  N   VAL C   4      60.980  83.000  38.310  1.00  0.00           N
ATOM   1500  HN  VAL C   4      60.680  83.870  37.930  1.00  0.00           H
ATOM   1501  CA  VAL C   4      59.920  82.180  38.970  1.00  0.00           C
ATOM   1502  HA  VAL C   4      60.290  81.300  39.480  1.00  0.00           H
ATOM   1503  CB  VAL C   4      59.250  82.780  40.210  1.00  0.00           C
ATOM   1504  HB  VAL C   4      58.800  83.710  39.820  1.00  0.00           H
ATOM   1505  CG1 VAL C   4      58.190  81.900  40.740  1.00  0.00           C
ATOM   1506 1HG1 VAL C   4      58.630  80.960  41.130  1.00  0.00           H
ATOM   1507 2HG1 VAL C   4      57.760  82.400  41.630  1.00  0.00           H
ATOM   1508 3HG1 VAL C   4      57.330  81.710  40.060  1.00  0.00           H
ATOM   1509  CG2 VAL C   4      60.290  83.040  41.290  1.00  0.00           C
ATOM   1510 1HG2 VAL C   4      60.650  82.080  41.710  1.00  0.00           H
ATOM   1511 2HG2 VAL C   4      61.110  83.600  40.800  1.00  0.00           H
ATOM   1512 3HG2 VAL C   4      59.950  83.580  42.200  1.00  0.00           H
ATOM   1513  C   VAL C   4      58.940  81.690  37.930  1.00  0.00           C
ATOM   1514  O   VAL C   4      58.520  82.420  37.000  1.00  0.00           O
ATOM   1515  N   GLU C   5      58.620  80.420  38.010  1.00  0.00           N
ATOM   1516  HN  GLU C   5      59.010  79.870  38.740  1.00  0.00           H
ATOM   1517  CA  GLU C   5      57.670  79.790  37.220  1.00  0.00           C
ATOM   1518  HA  GLU C   5      57.130  80.500  36.600  1.00  0.00           H
ATOM   1519  CB  GLU C   5      58.440  78.750  36.280  1.00  0.00           C
ATOM   1520  HB1 GLU C   5      58.970  79.320  35.480  1.00  0.00           H
ATOM   1521  HB2 GLU C   5      59.240  78.170  36.790  1.00  0.00           H
ATOM   1522  CG  GLU C   5      57.530  77.650  35.610  1.00  0.00           C
ATOM   1523  HG1 GLU C   5      56.840  78.230  34.950  1.00  0.00           H
ATOM   1524  HG2 GLU C   5      57.020  77.010  36.360  1.00  0.00           H
ATOM   1525  CD  GLU C   5      58.310  76.690  34.630  1.00  0.00           C
ATOM   1526  OE1 GLU C   5      58.270  75.480  34.840  1.00  0.00           O
ATOM   1527  OE2 GLU C   5      59.000  77.250  33.690  1.00  0.00           O
ATOM   1528  C   GLU C   5      56.470  79.080  37.880  1.00  0.00           C
ATOM   1529  O   GLU C   5      56.770  78.430  38.840  1.00  0.00           O
ATOM   1530  N   LEU C   6      55.270  79.360  37.370  1.00  0.00           N
ATOM   1531  HN  LEU C   6      55.060  80.110  36.750  1.00  0.00           H
ATOM   1532  CA  LEU C   6      54.090  78.510  37.660  1.00  0.00           C
ATOM   1533  HA  LEU C   6      53.870  78.390  38.710  1.00  0.00           H
ATOM   1534  CB  LEU C   6      52.860  79.170  36.960  1.00  0.00           C
ATOM   1535  HB1 LEU C   6      52.840  80.230  37.320  1.00  0.00           H
ATOM   1536  HB2 LEU C   6      53.190  79.250  35.900  1.00  0.00           H
ATOM   1537  CG  LEU C   6      51.440  78.550  37.120  1.00  0.00           C
ATOM   1538  HG  LEU C   6      51.540  77.520  37.540  1.00  0.00           H
ATOM   1539  CD1 LEU C   6      50.500  79.450  37.930  1.00  0.00           C
ATOM   1540 1HD1 LEU C   6      49.470  79.160  37.640  1.00  0.00           H
ATOM   1541 2HD1 LEU C   6      50.540  79.340  39.040  1.00  0.00           H
ATOM   1542 3HD1 LEU C   6      50.740  80.520  37.730  1.00  0.00           H
ATOM   1543  CD2 LEU C   6      50.860  78.450  35.680  1.00  0.00           C
ATOM   1544 1HD2 LEU C   6      51.460  77.760  35.040  1.00  0.00           H
ATOM   1545 2HD2 LEU C   6      49.820  78.090  35.580  1.00  0.00           H
ATOM   1546 3HD2 LEU C   6      50.880  79.440  35.170  1.00  0.00           H
ATOM   1547  C   LEU C   6      54.230  77.120  36.970  1.00  0.00           C
ATOM   1548  O   LEU C   6      54.630  76.960  35.840  1.00  0.00           O
ATOM   1549  N   VAL C   7      53.920  76.000  37.750  1.00  0.00           N
ATOM   1550  HN  VAL C   7      53.800  76.010  38.750  1.00  0.00           H
ATOM   1551  CA  VAL C   7      53.750  74.690  37.160  1.00  0.00           C
ATOM   1552  HA  VAL C   7      54.070  74.750  36.130  1.00  0.00           H
ATOM   1553  CB  VAL C   7      54.460  73.640  38.030  1.00  0.00           C
ATOM   1554  HB  VAL C   7      54.100  73.680  39.090  1.00  0.00           H
ATOM   1555  CG1 VAL C   7      54.430  72.270  37.400  1.00  0.00           C
ATOM   1556 1HG1 VAL C   7      53.440  71.850  37.120  1.00  0.00           H
ATOM   1557 2HG1 VAL C   7      55.150  72.280  36.540  1.00  0.00           H
ATOM   1558 3HG1 VAL C   7      54.960  71.530  38.060  1.00  0.00           H
ATOM   1559  CG2 VAL C   7      55.980  73.970  38.070  1.00  0.00           C
ATOM   1560 1HG2 VAL C   7      56.510  73.280  38.760  1.00  0.00           H
ATOM   1561 2HG2 VAL C   7      56.430  73.950  37.050  1.00  0.00           H
ATOM   1562 3HG2 VAL C   7      56.130  74.880  38.690  1.00  0.00           H
ATOM   1563  C   VAL C   7      52.280  74.480  37.170  1.00  0.00           C
ATOM   1564  O   VAL C   7      51.710  73.910  36.250  1.00  0.00           O
ATOM   1565  N   ASP C   8      51.640  74.950  38.290  1.00  0.00           N
ATOM   1566  HN  ASP C   8      52.170  75.410  38.990  1.00  0.00           H
ATOM   1567  CA  ASP C   8      50.170  75.040  38.420  1.00  0.00           C
ATOM   1568  HA  ASP C   8      49.960  75.380  37.420  1.00  0.00           H
ATOM   1569  CB  ASP C   8      49.570  73.620  38.810  1.00  0.00           C
ATOM   1570  HB1 ASP C   8      50.070  72.910  38.120  1.00  0.00           H
ATOM   1571  HB2 ASP C   8      49.870  73.320  39.830  1.00  0.00           H
ATOM   1572  CG  ASP C   8      48.090  73.520  38.630  1.00  0.00           C
ATOM   1573  OD1 ASP C   8      47.560  74.200  37.720  1.00  0.00           O
ATOM   1574  OD2 ASP C   8      47.410  72.710  39.280  1.00  0.00           O
ATOM   1575  C   ASP C   8      49.890  76.160  39.550  1.00  0.00           C
ATOM   1576  O   ASP C   8      50.790  76.600  40.330  1.00  0.00           O
ATOM   1577  N   GLU C   9      48.650  76.670  39.560  1.00  0.00           N
ATOM   1578  HN  GLU C   9      48.110  76.390  38.770  1.00  0.00           H
ATOM   1579  CA  GLU C   9      48.050  77.690  40.400  1.00  0.00           C
ATOM   1580  HA  GLU C   9      48.220  78.700  40.080  1.00  0.00           H
ATOM   1581  CB  GLU C   9      46.500  77.680  40.280  1.00  0.00           C
ATOM   1582  HB1 GLU C   9      46.130  76.660  40.500  1.00  0.00           H
ATOM   1583  HB2 GLU C   9      46.110  78.450  40.990  1.00  0.00           H
ATOM   1584  CG  GLU C   9      46.050  78.040  38.880  1.00  0.00           C
ATOM   1585  HG1 GLU C   9      46.130  77.220  38.120  1.00  0.00           H
ATOM   1586  HG2 GLU C   9      46.630  78.910  38.490  1.00  0.00           H
ATOM   1587  CD  GLU C   9      44.610  78.460  38.740  1.00  0.00           C
ATOM   1588  OE1 GLU C   9      44.140  78.870  37.660  1.00  0.00           O
ATOM   1589  OE2 GLU C   9      43.860  78.340  39.750  1.00  0.00           O
ATOM   1590  C   GLU C   9      48.530  77.770  41.900  1.00  0.00           C
ATOM   1591  O   GLU C   9      48.750  78.870  42.450  1.00  0.00           O
ATOM   1592  N   ASN C  10      48.730  76.600  42.460  1.00  0.00           N
ATOM   1593  HN  ASN C  10      48.460  75.770  41.980  1.00  0.00           H
ATOM   1594  CA  ASN C  10      49.260  76.440  43.790  1.00  0.00           C
ATOM   1595  HA  ASN C  10      49.200  77.350  44.360  1.00  0.00           H
ATOM   1596  CB  ASN C  10      48.390  75.420  44.700  1.00  0.00           C
ATOM   1597  HB1 ASN C  10      48.350  74.380  44.320  1.00  0.00           H
ATOM   1598  HB2 ASN C  10      48.780  75.210  45.720  1.00  0.00           H
ATOM   1599  CG  ASN C  10      46.980  75.920  44.850  1.00  0.00           C
ATOM   1600  OD1 ASN C  10      46.710  76.650  45.830  1.00  0.00           O
ATOM   1601  ND2 ASN C  10      46.000  75.420  44.040  1.00  0.00           N
ATOM   1602 1HD2 ASN C  10      46.170  74.710  43.350  1.00  0.00           H
ATOM   1603 2HD2 ASN C  10      45.050  75.480  44.350  1.00  0.00           H
ATOM   1604  C   ASN C  10      50.700  75.950  43.900  1.00  0.00           C
ATOM   1605  O   ASN C  10      51.130  75.600  44.970  1.00  0.00           O
ATOM   1606  N   HIS C  11      51.480  75.920  42.760  1.00  0.00           N
ATOM   1607  HN  HIS C  11      51.050  76.380  41.980  1.00  0.00           H
ATOM   1608  CA  HIS C  11      52.700  75.110  42.700  1.00  0.00           C
ATOM   1609  HA  HIS C  11      53.070  74.920  43.700  1.00  0.00           H
ATOM   1610  CB  HIS C  11      52.510  73.740  42.060  1.00  0.00           C
ATOM   1611  HB1 HIS C  11      52.110  73.900  41.030  1.00  0.00           H
ATOM   1612  HB2 HIS C  11      53.420  73.120  41.930  1.00  0.00           H
ATOM   1613  ND1 HIS C  11      52.010  72.190  43.920  1.00  0.00           N
ATOM   1614  HD1 HIS C  11      52.910  72.280  44.350  1.00  0.00           H
ATOM   1615  CG  HIS C  11      51.480  72.930  42.880  1.00  0.00           C
ATOM   1616  CE1 HIS C  11      51.050  71.450  44.480  1.00  0.00           C
ATOM   1617  HE1 HIS C  11      51.220  70.820  45.350  1.00  0.00           H
ATOM   1618  NE2 HIS C  11      49.930  71.600  43.860  1.00  0.00           N
ATOM   1619  CD2 HIS C  11      50.160  72.500  42.810  1.00  0.00           C
ATOM   1620  HD2 HIS C  11      49.400  72.640  42.050  1.00  0.00           H
ATOM   1621  C   HIS C  11      53.710  75.900  41.810  1.00  0.00           C
ATOM   1622  O   HIS C  11      53.680  75.900  40.600  1.00  0.00           O
ATOM   1623  N   TYR C  12      54.650  76.650  42.480  1.00  0.00           N
ATOM   1624  HN  TYR C  12      54.730  76.510  43.470  1.00  0.00           H
ATOM   1625  CA  TYR C  12      55.620  77.520  41.840  1.00  0.00           C
ATOM   1626  HA  TYR C  12      55.380  77.650  40.800  1.00  0.00           H
ATOM   1627  CB  TYR C  12      55.720  78.990  42.450  1.00  0.00           C
ATOM   1628  HB1 TYR C  12      56.310  78.990  43.400  1.00  0.00           H
ATOM   1629  HB2 TYR C  12      56.190  79.720  41.770  1.00  0.00           H
ATOM   1630  CG  TYR C  12      54.310  79.430  42.910  1.00  0.00           C
ATOM   1631  CD1 TYR C  12      54.020  79.890  44.170  1.00  0.00           C
ATOM   1632  HD1 TYR C  12      54.750  79.920  44.960  1.00  0.00           H
ATOM   1633  CE1 TYR C  12      52.740  80.200  44.580  1.00  0.00           C
ATOM   1634  HE1 TYR C  12      52.580  80.500  45.610  1.00  0.00           H
ATOM   1635  CZ  TYR C  12      51.670  80.140  43.680  1.00  0.00           C
ATOM   1636  OH  TYR C  12      50.410  80.440  44.110  1.00  0.00           O
ATOM   1637  HH  TYR C  12      49.740  79.940  43.650  1.00  0.00           H
ATOM   1638  CD2 TYR C  12      53.260  79.640  41.920  1.00  0.00           C
ATOM   1639  HD2 TYR C  12      53.460  79.260  40.920  1.00  0.00           H
ATOM   1640  CE2 TYR C  12      51.990  79.920  42.370  1.00  0.00           C
ATOM   1641  HE2 TYR C  12      51.250  79.760  41.600  1.00  0.00           H
ATOM   1642  C   TYR C  12      56.990  76.850  41.890  1.00  0.00           C
ATOM   1643  O   TYR C  12      57.290  75.890  42.650  1.00  0.00           O
ATOM   1644  N   ARG C  13      57.940  77.300  41.090  1.00  0.00           N
ATOM   1645  HN  ARG C  13      57.670  77.940  40.380  1.00  0.00           H
ATOM   1646  CA  ARG C  13      59.300  76.980  41.430  1.00  0.00           C
ATOM   1647  HA  ARG C  13      59.510  77.010  42.490  1.00  0.00           H
ATOM   1648  CB  ARG C  13      59.810  75.600  40.940  1.00  0.00           C
ATOM   1649  HB1 ARG C  13      60.900  75.630  40.750  1.00  0.00           H
ATOM   1650  HB2 ARG C  13      59.530  74.890  41.750  1.00  0.00           H
ATOM   1651  CG  ARG C  13      59.240  75.030  39.590  1.00  0.00           C
ATOM   1652  HG1 ARG C  13      59.430  75.680  38.700  1.00  0.00           H
ATOM   1653  HG2 ARG C  13      58.140  74.970  39.720  1.00  0.00           H
ATOM   1654  CD  ARG C  13      59.800  73.670  39.120  1.00  0.00           C
ATOM   1655  HD1 ARG C  13      60.750  73.850  38.570  1.00  0.00           H
ATOM   1656  HD2 ARG C  13      59.040  73.230  38.440  1.00  0.00           H
ATOM   1657  NE  ARG C  13      59.970  72.660  40.220  1.00  0.00           N
ATOM   1658  HE  ARG C  13      59.530  72.850  41.090  1.00  0.00           H
ATOM   1659  CZ  ARG C  13      60.840  71.630  40.230  1.00  0.00           C
ATOM   1660  NH1 ARG C  13      61.260  71.080  39.080  1.00  0.00           N
ATOM   1661 1HH1 ARG C  13      61.800  70.240  39.030  1.00  0.00           H
ATOM   1662 2HH1 ARG C  13      60.980  71.490  38.220  1.00  0.00           H
ATOM   1663  NH2 ARG C  13      61.150  71.110  41.350  1.00  0.00           N
ATOM   1664 1HH2 ARG C  13      61.680  70.260  41.330  1.00  0.00           H
ATOM   1665 2HH2 ARG C  13      60.470  71.270  42.060  1.00  0.00           H
ATOM   1666  C   ARG C  13      60.270  78.130  41.080  1.00  0.00           C
ATOM   1667  O   ARG C  13      60.120  78.850  40.060  1.00  0.00           O
ATOM   1668  N   ILE C  14      61.250  78.310  41.980  1.00  0.00           N
ATOM   1669  HN  ILE C  14      61.240  77.680  42.740  1.00  0.00           H
ATOM   1670  CA  ILE C  14      62.350  79.190  41.780  1.00  0.00           C
ATOM   1671  HA  ILE C  14      62.180  80.000  41.100  1.00  0.00           H
ATOM   1672  CB  ILE C  14      62.670  79.820  43.140  1.00  0.00           C
ATOM   1673  HB  ILE C  14      61.690  80.270  43.430  1.00  0.00           H
ATOM   1674  CG2 ILE C  14      63.000  78.850  44.260  1.00  0.00           C
ATOM   1675 1HG2 ILE C  14      62.970  79.380  45.240  1.00  0.00           H
ATOM   1676 2HG2 ILE C  14      62.230  78.060  44.390  1.00  0.00           H
ATOM   1677 3HG2 ILE C  14      63.990  78.370  44.160  1.00  0.00           H
ATOM   1678  CG1 ILE C  14      63.710  80.960  43.020  1.00  0.00           C
ATOM   1679 1HG1 ILE C  14      63.370  81.790  42.360  1.00  0.00           H
ATOM   1680 2HG1 ILE C  14      64.670  80.650  42.590  1.00  0.00           H
ATOM   1681  CD  ILE C  14      63.990  81.710  44.370  1.00  0.00           C
ATOM   1682  HD1 ILE C  14      64.670  82.540  44.100  1.00  0.00           H
ATOM   1683  HD2 ILE C  14      63.050  82.110  44.820  1.00  0.00           H
ATOM   1684  HD3 ILE C  14      64.450  80.970  45.060  1.00  0.00           H
ATOM   1685  C   ILE C  14      63.560  78.450  41.330  1.00  0.00           C
ATOM   1686  O   ILE C  14      63.800  77.290  41.670  1.00  0.00           O
ATOM   1687  N   ALA C  15      64.340  79.110  40.350  1.00  0.00           N
ATOM   1688  HN  ALA C  15      64.080  79.960  39.930  1.00  0.00           H
ATOM   1689  CA  ALA C  15      65.420  78.440  39.640  1.00  0.00           C
ATOM   1690  HA  ALA C  15      65.590  77.430  40.010  1.00  0.00           H
ATOM   1691  CB  ALA C  15      65.200  78.330  38.170  1.00  0.00           C
ATOM   1692  HB1 ALA C  15      65.840  77.540  37.700  1.00  0.00           H
ATOM   1693  HB2 ALA C  15      64.170  77.930  38.100  1.00  0.00           H
ATOM   1694  HB3 ALA C  15      65.160  79.280  37.600  1.00  0.00           H
ATOM   1695  C   ALA C  15      66.600  79.340  39.940  1.00  0.00           C
ATOM   1696  O   ALA C  15      66.600  80.580  39.970  1.00  0.00           O
ATOM   1697  N   ILE C  16      67.690  78.630  40.290  1.00  0.00           N
ATOM   1698  HN  ILE C  16      67.560  77.650  40.420  1.00  0.00           H
ATOM   1699  CA  ILE C  16      68.940  79.140  40.830  1.00  0.00           C
ATOM   1700  HA  ILE C  16      68.980  80.230  40.860  1.00  0.00           H
ATOM   1701  CB  ILE C  16      69.250  78.710  42.290  1.00  0.00           C
ATOM   1702  HB  ILE C  16      69.370  77.610  42.170  1.00  0.00           H
ATOM   1703  CG2 ILE C  16      70.580  79.340  42.740  1.00  0.00           C
ATOM   1704 1HG2 ILE C  16      70.860  78.970  43.750  1.00  0.00           H
ATOM   1705 2HG2 ILE C  16      71.410  79.000  42.070  1.00  0.00           H
ATOM   1706 3HG2 ILE C  16      70.510  80.450  42.770  1.00  0.00           H
ATOM   1707  CG1 ILE C  16      68.000  78.770  43.260  1.00  0.00           C
ATOM   1708 1HG1 ILE C  16      68.230  78.150  44.150  1.00  0.00           H
ATOM   1709 2HG1 ILE C  16      67.070  78.390  42.770  1.00  0.00           H
ATOM   1710  CD  ILE C  16      67.750  80.110  43.870  1.00  0.00           C
ATOM   1711  HD1 ILE C  16      68.700  80.480  44.300  1.00  0.00           H
ATOM   1712  HD2 ILE C  16      67.390  80.880  43.140  1.00  0.00           H
ATOM   1713  HD3 ILE C  16      66.930  80.010  44.620  1.00  0.00           H
ATOM   1714  C   ILE C  16      70.090  78.640  39.900  1.00  0.00           C
ATOM   1715  O   ILE C  16      70.170  77.390  39.580  1.00  0.00           O
ATOM   1716  N   ALA C  17      70.970  79.540  39.420  1.00  0.00           N
ATOM   1717  HN  ALA C  17      70.810  80.460  39.770  1.00  0.00           H
ATOM   1718  CA  ALA C  17      72.200  79.160  38.790  1.00  0.00           C
ATOM   1719  HA  ALA C  17      71.920  78.300  38.210  1.00  0.00           H
ATOM   1720  CB  ALA C  17      72.820  80.310  37.920  1.00  0.00           C
ATOM   1721  HB1 ALA C  17      72.100  80.480  37.110  1.00  0.00           H
ATOM   1722  HB2 ALA C  17      72.930  81.250  38.500  1.00  0.00           H
ATOM   1723  HB3 ALA C  17      73.820  80.120  37.480  1.00  0.00           H
ATOM   1724  C   ALA C  17      73.280  78.800  39.730  1.00  0.00           C
ATOM   1725  O   ALA C  17      73.760  79.620  40.530  1.00  0.00           O
ATOM   1726  N   VAL C  18      73.720  77.540  39.780  1.00  0.00           N
ATOM   1727  HN  VAL C  18      73.290  76.840  39.220  1.00  0.00           H
ATOM   1728  CA  VAL C  18      74.700  77.060  40.740  1.00  0.00           C
ATOM   1729  HA  VAL C  18      75.340  77.910  40.950  1.00  0.00           H
ATOM   1730  CB  VAL C  18      74.020  76.810  42.090  1.00  0.00           C
ATOM   1731  HB  VAL C  18      73.530  77.690  42.550  1.00  0.00           H
ATOM   1732  CG1 VAL C  18      72.970  75.670  41.970  1.00  0.00           C
ATOM   1733 1HG1 VAL C  18      72.180  75.700  42.750  1.00  0.00           H
ATOM   1734 2HG1 VAL C  18      72.330  75.640  41.050  1.00  0.00           H
ATOM   1735 3HG1 VAL C  18      73.470  74.690  42.130  1.00  0.00           H
ATOM   1736  CG2 VAL C  18      75.060  76.440  43.160  1.00  0.00           C
ATOM   1737 1HG2 VAL C  18      74.610  76.330  44.170  1.00  0.00           H
ATOM   1738 2HG2 VAL C  18      75.520  75.450  42.940  1.00  0.00           H
ATOM   1739 3HG2 VAL C  18      75.840  77.200  43.330  1.00  0.00           H
ATOM   1740  C   VAL C  18      75.570  75.980  40.250  1.00  0.00           C
ATOM   1741  O   VAL C  18      75.180  74.960  39.660  1.00  0.00           O
ATOM   1742  N   ALA C  19      76.910  76.290  40.310  1.00  0.00           N
ATOM   1743  HN  ALA C  19      77.140  77.120  40.810  1.00  0.00           H
ATOM   1744  CA  ALA C  19      77.940  75.620  39.620  1.00  0.00           C
ATOM   1745  HA  ALA C  19      77.570  74.680  39.260  1.00  0.00           H
ATOM   1746  CB  ALA C  19      78.340  76.590  38.520  1.00  0.00           C
ATOM   1747  HB1 ALA C  19      77.480  76.890  37.870  1.00  0.00           H
ATOM   1748  HB2 ALA C  19      78.690  77.540  38.960  1.00  0.00           H
ATOM   1749  HB3 ALA C  19      79.210  76.290  37.910  1.00  0.00           H
ATOM   1750  C   ALA C  19      79.000  75.210  40.640  1.00  0.00           C
ATOM   1751  O   ALA C  19      79.570  76.080  41.280  1.00  0.00           O
ATOM   1752  N   GLY C  20      79.340  73.860  40.820  1.00  0.00           N
ATOM   1753  HN  GLY C  20      78.730  73.210  40.380  1.00  0.00           H
ATOM   1754  CA  GLY C  20      80.400  73.390  41.680  1.00  0.00           C
ATOM   1755  HA1 GLY C  20      81.020  74.200  42.030  1.00  0.00           H
ATOM   1756  HA2 GLY C  20      81.010  72.710  41.090  1.00  0.00           H
ATOM   1757  C   GLY C  20      79.790  72.660  42.830  1.00  0.00           C
ATOM   1758  O   GLY C  20      80.530  72.260  43.730  1.00  0.00           O
ATOM   1759  N   PHE C  21      78.480  72.350  42.790  1.00  0.00           N
ATOM   1760  HN  PHE C  21      77.870  72.820  42.160  1.00  0.00           H
ATOM   1761  CA  PHE C  21      77.860  71.470  43.710  1.00  0.00           C
ATOM   1762  HA  PHE C  21      78.590  70.910  44.280  1.00  0.00           H
ATOM   1763  CB  PHE C  21      76.980  72.210  44.730  1.00  0.00           C
ATOM   1764  HB1 PHE C  21      76.150  72.710  44.180  1.00  0.00           H
ATOM   1765  HB2 PHE C  21      76.660  71.550  45.560  1.00  0.00           H
ATOM   1766  CG  PHE C  21      77.700  73.280  45.310  1.00  0.00           C
ATOM   1767  CD1 PHE C  21      78.500  73.140  46.500  1.00  0.00           C
ATOM   1768  HD1 PHE C  21      78.660  72.220  47.060  1.00  0.00           H
ATOM   1769  CE1 PHE C  21      79.250  74.270  46.980  1.00  0.00           C
ATOM   1770  HE1 PHE C  21      79.870  74.170  47.850  1.00  0.00           H
ATOM   1771  CZ  PHE C  21      79.070  75.480  46.400  1.00  0.00           C
ATOM   1772  HZ  PHE C  21      79.580  76.340  46.820  1.00  0.00           H
ATOM   1773  CD2 PHE C  21      77.620  74.610  44.730  1.00  0.00           C
ATOM   1774  HD2 PHE C  21      77.030  74.700  43.830  1.00  0.00           H
ATOM   1775  CE2 PHE C  21      78.310  75.670  45.240  1.00  0.00           C
ATOM   1776  HE2 PHE C  21      78.350  76.600  44.680  1.00  0.00           H
ATOM   1777  C   PHE C  21      76.960  70.460  43.080  1.00  0.00           C
ATOM   1778  O   PHE C  21      76.090  70.800  42.240  1.00  0.00           O
ATOM   1779  N   ALA C  22      77.050  69.200  43.450  1.00  0.00           N
ATOM   1780  HN  ALA C  22      77.660  68.850  44.160  1.00  0.00           H
ATOM   1781  CA  ALA C  22      76.130  68.230  43.060  1.00  0.00           C
ATOM   1782  HA  ALA C  22      75.740  68.410  42.060  1.00  0.00           H
ATOM   1783  CB  ALA C  22      76.790  66.920  43.240  1.00  0.00           C
ATOM   1784  HB1 ALA C  22      76.080  66.080  43.010  1.00  0.00           H
ATOM   1785  HB2 ALA C  22      77.690  66.830  42.610  1.00  0.00           H
ATOM   1786  HB3 ALA C  22      77.140  66.870  44.290  1.00  0.00           H
ATOM   1787  C   ALA C  22      74.870  68.290  43.920  1.00  0.00           C
ATOM   1788  O   ALA C  22      74.820  69.060  44.900  1.00  0.00           O
ATOM   1789  N   GLU C  23      73.870  67.430  43.560  1.00  0.00           N
ATOM   1790  HN  GLU C  23      73.920  66.750  42.840  1.00  0.00           H
ATOM   1791  CA  GLU C  23      72.620  67.610  44.240  1.00  0.00           C
ATOM   1792  HA  GLU C  23      72.410  68.670  44.140  1.00  0.00           H
ATOM   1793  CB  GLU C  23      71.610  66.770  43.410  1.00  0.00           C
ATOM   1794  HB1 GLU C  23      71.580  67.180  42.380  1.00  0.00           H
ATOM   1795  HB2 GLU C  23      71.870  65.690  43.470  1.00  0.00           H
ATOM   1796  CG  GLU C  23      70.170  66.950  44.040  1.00  0.00           C
ATOM   1797  HG1 GLU C  23      69.990  68.040  44.030  1.00  0.00           H
ATOM   1798  HG2 GLU C  23      70.100  66.590  45.080  1.00  0.00           H
ATOM   1799  CD  GLU C  23      69.190  66.190  43.180  1.00  0.00           C
ATOM   1800  OE1 GLU C  23      68.280  66.800  42.590  1.00  0.00           O
ATOM   1801  OE2 GLU C  23      69.320  64.940  43.100  1.00  0.00           O
ATOM   1802  C   GLU C  23      72.630  67.270  45.770  1.00  0.00           C
ATOM   1803  O   GLU C  23      71.960  67.930  46.530  1.00  0.00           O
ATOM   1804  N   SER C  24      73.380  66.250  46.170  1.00  0.00           N
ATOM   1805  HN  SER C  24      73.850  65.690  45.490  1.00  0.00           H
ATOM   1806  CA  SER C  24      73.500  65.820  47.550  1.00  0.00           C
ATOM   1807  HA  SER C  24      72.550  65.930  48.070  1.00  0.00           H
ATOM   1808  CB  SER C  24      73.730  64.300  47.670  1.00  0.00           C
ATOM   1809  HB1 SER C  24      72.900  63.790  47.150  1.00  0.00           H
ATOM   1810  HB2 SER C  24      73.560  63.960  48.720  1.00  0.00           H
ATOM   1811  OG  SER C  24      75.030  63.940  47.180  1.00  0.00           O
ATOM   1812  HG1 SER C  24      74.960  63.640  46.270  1.00  0.00           H
ATOM   1813  C   SER C  24      74.500  66.650  48.460  1.00  0.00           C
ATOM   1814  O   SER C  24      74.670  66.270  49.610  1.00  0.00           O
ATOM   1815  N   GLU C  25      74.940  67.780  47.870  1.00  0.00           N
ATOM   1816  HN  GLU C  25      74.610  68.230  47.040  1.00  0.00           H
ATOM   1817  CA  GLU C  25      76.040  68.540  48.440  1.00  0.00           C
ATOM   1818  HA  GLU C  25      76.480  68.000  49.270  1.00  0.00           H
ATOM   1819  CB  GLU C  25      77.100  68.630  47.330  1.00  0.00           C
ATOM   1820  HB1 GLU C  25      76.690  69.170  46.450  1.00  0.00           H
ATOM   1821  HB2 GLU C  25      77.950  69.200  47.790  1.00  0.00           H
ATOM   1822  CG  GLU C  25      77.690  67.280  46.940  1.00  0.00           C
ATOM   1823  HG1 GLU C  25      76.970  66.760  46.270  1.00  0.00           H
ATOM   1824  HG2 GLU C  25      77.910  66.570  47.770  1.00  0.00           H
ATOM   1825  CD  GLU C  25      78.880  67.420  46.030  1.00  0.00           C
ATOM   1826  OE1 GLU C  25      79.080  68.460  45.440  1.00  0.00           O
ATOM   1827  OE2 GLU C  25      79.640  66.390  45.880  1.00  0.00           O
ATOM   1828  C   GLU C  25      75.610  69.990  48.900  1.00  0.00           C
ATOM   1829  O   GLU C  25      76.400  70.720  49.490  1.00  0.00           O
ATOM   1830  N   LEU C  26      74.330  70.210  48.850  1.00  0.00           N
ATOM   1831  HN  LEU C  26      73.640  69.580  48.520  1.00  0.00           H
ATOM   1832  CA  LEU C  26      73.710  71.510  49.200  1.00  0.00           C
ATOM   1833  HA  LEU C  26      74.450  72.280  49.310  1.00  0.00           H
ATOM   1834  CB  LEU C  26      72.840  71.960  47.970  1.00  0.00           C
ATOM   1835  HB1 LEU C  26      71.980  71.310  47.730  1.00  0.00           H
ATOM   1836  HB2 LEU C  26      72.440  72.950  48.250  1.00  0.00           H
ATOM   1837  CG  LEU C  26      73.750  72.240  46.720  1.00  0.00           C
ATOM   1838  HG  LEU C  26      74.430  71.370  46.560  1.00  0.00           H
ATOM   1839  CD1 LEU C  26      72.820  72.040  45.540  1.00  0.00           C
ATOM   1840 1HD1 LEU C  26      72.380  71.030  45.540  1.00  0.00           H
ATOM   1841 2HD1 LEU C  26      72.020  72.810  45.550  1.00  0.00           H
ATOM   1842 3HD1 LEU C  26      73.230  72.240  44.530  1.00  0.00           H
ATOM   1843  CD2 LEU C  26      74.440  73.640  46.640  1.00  0.00           C
ATOM   1844 1HD2 LEU C  26      73.650  74.410  46.790  1.00  0.00           H
ATOM   1845 2HD2 LEU C  26      75.280  73.760  47.350  1.00  0.00           H
ATOM   1846 3HD2 LEU C  26      74.960  73.910  45.700  1.00  0.00           H
ATOM   1847  C   LEU C  26      72.850  71.380  50.420  1.00  0.00           C
ATOM   1848  O   LEU C  26      72.270  70.280  50.570  1.00  0.00           O
ATOM   1849  N   ASP C  27      72.740  72.440  51.190  1.00  0.00           N
ATOM   1850  HN  ASP C  27      73.230  73.280  50.980  1.00  0.00           H
ATOM   1851  CA  ASP C  27      71.750  72.570  52.240  1.00  0.00           C
ATOM   1852  HA  ASP C  27      71.240  71.640  52.450  1.00  0.00           H
ATOM   1853  CB  ASP C  27      72.460  73.030  53.570  1.00  0.00           C
ATOM   1854  HB1 ASP C  27      73.210  73.780  53.230  1.00  0.00           H
ATOM   1855  HB2 ASP C  27      71.830  73.570  54.310  1.00  0.00           H
ATOM   1856  CG  ASP C  27      73.100  71.910  54.330  1.00  0.00           C
ATOM   1857  OD1 ASP C  27      74.100  72.100  55.020  1.00  0.00           O
ATOM   1858  OD2 ASP C  27      72.530  70.770  54.380  1.00  0.00           O
ATOM   1859  C   ASP C  27      70.790  73.680  51.840  1.00  0.00           C
ATOM   1860  O   ASP C  27      71.210  74.840  51.600  1.00  0.00           O
ATOM   1861  N   ILE C  28      69.490  73.290  51.750  1.00  0.00           N
ATOM   1862  HN  ILE C  28      69.250  72.380  52.090  1.00  0.00           H
ATOM   1863  CA  ILE C  28      68.400  74.210  51.610  1.00  0.00           C
ATOM   1864  HA  ILE C  28      68.760  75.200  51.410  1.00  0.00           H
ATOM   1865  CB  ILE C  28      67.450  73.860  50.420  1.00  0.00           C
ATOM   1866  HB  ILE C  28      67.230  72.790  50.570  1.00  0.00           H
ATOM   1867  CG2 ILE C  28      66.110  74.680  50.380  1.00  0.00           C
ATOM   1868 1HG2 ILE C  28      65.490  74.270  49.550  1.00  0.00           H
ATOM   1869 2HG2 ILE C  28      65.560  74.660  51.340  1.00  0.00           H
ATOM   1870 3HG2 ILE C  28      66.370  75.750  50.210  1.00  0.00           H
ATOM   1871  CG1 ILE C  28      68.250  73.860  49.080  1.00  0.00           C
ATOM   1872 1HG1 ILE C  28      69.140  74.520  49.190  1.00  0.00           H
ATOM   1873 2HG1 ILE C  28      67.620  74.290  48.280  1.00  0.00           H
ATOM   1874  CD  ILE C  28      68.740  72.460  48.670  1.00  0.00           C
ATOM   1875  HD1 ILE C  28      69.350  72.450  47.740  1.00  0.00           H
ATOM   1876  HD2 ILE C  28      69.230  71.940  49.520  1.00  0.00           H
ATOM   1877  HD3 ILE C  28      67.780  71.980  48.380  1.00  0.00           H
ATOM   1878  C   ILE C  28      67.650  74.390  52.920  1.00  0.00           C
ATOM   1879  O   ILE C  28      67.080  73.500  53.490  1.00  0.00           O
ATOM   1880  N   THR C  29      67.500  75.620  53.500  1.00  0.00           N
ATOM   1881  HN  THR C  29      67.940  76.360  52.990  1.00  0.00           H
ATOM   1882  CA  THR C  29      66.780  75.810  54.750  1.00  0.00           C
ATOM   1883  HA  THR C  29      66.270  74.890  55.010  1.00  0.00           H
ATOM   1884  CB  THR C  29      67.720  76.110  55.980  1.00  0.00           C
ATOM   1885  HB  THR C  29      68.150  77.120  55.870  1.00  0.00           H
ATOM   1886  OG1 THR C  29      68.790  75.220  56.050  1.00  0.00           O
ATOM   1887  HG1 THR C  29      69.440  75.500  55.390  1.00  0.00           H
ATOM   1888  CG2 THR C  29      66.930  75.730  57.200  1.00  0.00           C
ATOM   1889 1HG2 THR C  29      66.020  76.370  57.270  1.00  0.00           H
ATOM   1890 2HG2 THR C  29      66.650  74.660  57.190  1.00  0.00           H
ATOM   1891 3HG2 THR C  29      67.510  75.860  58.140  1.00  0.00           H
ATOM   1892  C   THR C  29      65.770  76.890  54.700  1.00  0.00           C
ATOM   1893  O   THR C  29      66.100  78.020  54.360  1.00  0.00           O
ATOM   1894  N   ALA C  30      64.490  76.560  54.990  1.00  0.00           N
ATOM   1895  HN  ALA C  30      64.330  75.580  55.190  1.00  0.00           H
ATOM   1896  CA  ALA C  30      63.350  77.360  54.910  1.00  0.00           C
ATOM   1897  HA  ALA C  30      63.540  78.240  54.320  1.00  0.00           H
ATOM   1898  CB  ALA C  30      62.190  76.620  54.110  1.00  0.00           C
ATOM   1899  HB1 ALA C  30      62.760  76.190  53.260  1.00  0.00           H
ATOM   1900  HB2 ALA C  30      61.650  75.820  54.680  1.00  0.00           H
ATOM   1901  HB3 ALA C  30      61.440  77.410  53.880  1.00  0.00           H
ATOM   1902  C   ALA C  30      62.920  77.820  56.270  1.00  0.00           C
ATOM   1903  O   ALA C  30      62.780  77.070  57.220  1.00  0.00           O
ATOM   1904  N   GLN C  31      62.820  79.090  56.440  1.00  0.00           N
ATOM   1905  HN  GLN C  31      63.020  79.790  55.740  1.00  0.00           H
ATOM   1906  CA  GLN C  31      62.550  79.700  57.660  1.00  0.00           C
ATOM   1907  HA  GLN C  31      62.250  78.950  58.380  1.00  0.00           H
ATOM   1908  CB  GLN C  31      63.860  80.430  57.990  1.00  0.00           C
ATOM   1909  HB1 GLN C  31      64.100  81.210  57.220  1.00  0.00           H
ATOM   1910  HB2 GLN C  31      63.740  80.990  58.940  1.00  0.00           H
ATOM   1911  CG  GLN C  31      65.120  79.480  58.140  1.00  0.00           C
ATOM   1912  HG1 GLN C  31      65.960  80.190  58.290  1.00  0.00           H
ATOM   1913  HG2 GLN C  31      65.330  78.910  57.210  1.00  0.00           H
ATOM   1914  CD  GLN C  31      64.980  78.690  59.470  1.00  0.00           C
ATOM   1915  OE1 GLN C  31      65.270  79.280  60.460  1.00  0.00           O
ATOM   1916  NE2 GLN C  31      64.680  77.380  59.440  1.00  0.00           N
ATOM   1917 1HE2 GLN C  31      64.180  76.960  58.680  1.00  0.00           H
ATOM   1918 2HE2 GLN C  31      64.980  76.820  60.210  1.00  0.00           H
ATOM   1919  C   GLN C  31      61.410  80.640  57.560  1.00  0.00           C
ATOM   1920  O   GLN C  31      60.790  80.750  56.510  1.00  0.00           O
ATOM   1921  N   ASP C  32      61.080  81.390  58.660  1.00  0.00           N
ATOM   1922  HN  ASP C  32      61.540  81.310  59.550  1.00  0.00           H
ATOM   1923  CA  ASP C  32      60.050  82.380  58.660  1.00  0.00           C
ATOM   1924  HA  ASP C  32      59.090  82.010  58.330  1.00  0.00           H
ATOM   1925  CB  ASP C  32      59.810  82.850  60.120  1.00  0.00           C
ATOM   1926  HB1 ASP C  32      60.760  83.250  60.530  1.00  0.00           H
ATOM   1927  HB2 ASP C  32      59.090  83.690  60.320  1.00  0.00           H
ATOM   1928  CG  ASP C  32      59.320  81.740  61.080  1.00  0.00           C
ATOM   1929  OD1 ASP C  32      59.520  81.830  62.280  1.00  0.00           O
ATOM   1930  OD2 ASP C  32      58.730  80.720  60.570  1.00  0.00           O
ATOM   1931  C   ASP C  32      60.370  83.510  57.680  1.00  0.00           C
ATOM   1932  O   ASP C  32      61.420  84.160  57.830  1.00  0.00           O
ATOM   1933  N   ASN C  33      59.590  83.770  56.650  1.00  0.00           N
ATOM   1934  HN  ASN C  33      58.950  83.030  56.530  1.00  0.00           H
ATOM   1935  CA  ASN C  33      59.810  84.680  55.490  1.00  0.00           C
ATOM   1936  HA  ASN C  33      59.110  84.300  54.760  1.00  0.00           H
ATOM   1937  CB  ASN C  33      59.470  86.170  55.870  1.00  0.00           C
ATOM   1938  HB1 ASN C  33      60.350  86.610  56.380  1.00  0.00           H
ATOM   1939  HB2 ASN C  33      59.180  86.720  54.950  1.00  0.00           H
ATOM   1940  CG  ASN C  33      58.200  86.310  56.740  1.00  0.00           C
ATOM   1941  OD1 ASN C  33      58.120  87.010  57.770  1.00  0.00           O
ATOM   1942  ND2 ASN C  33      57.110  85.630  56.290  1.00  0.00           N
ATOM   1943 1HD2 ASN C  33      56.250  85.780  56.780  1.00  0.00           H
ATOM   1944 2HD2 ASN C  33      57.300  85.010  55.520  1.00  0.00           H
ATOM   1945  C   ASN C  33      61.070  84.480  54.730  1.00  0.00           C
ATOM   1946  O   ASN C  33      61.360  85.320  53.940  1.00  0.00           O
ATOM   1947  N   LEU C  34      61.840  83.380  54.830  1.00  0.00           N
ATOM   1948  HN  LEU C  34      61.600  82.650  55.470  1.00  0.00           H
ATOM   1949  CA  LEU C  34      63.090  83.220  54.180  1.00  0.00           C
ATOM   1950  HA  LEU C  34      63.100  83.790  53.260  1.00  0.00           H
ATOM   1951  CB  LEU C  34      64.290  83.720  55.090  1.00  0.00           C
ATOM   1952  HB1 LEU C  34      64.210  84.840  55.040  1.00  0.00           H
ATOM   1953  HB2 LEU C  34      64.050  83.390  56.120  1.00  0.00           H
ATOM   1954  CG  LEU C  34      65.820  83.380  54.830  1.00  0.00           C
ATOM   1955  HG  LEU C  34      65.920  82.270  54.820  1.00  0.00           H
ATOM   1956  CD1 LEU C  34      66.300  84.010  53.550  1.00  0.00           C
ATOM   1957 1HD1 LEU C  34      66.030  85.070  53.310  1.00  0.00           H
ATOM   1958 2HD1 LEU C  34      67.400  83.860  53.440  1.00  0.00           H
ATOM   1959 3HD1 LEU C  34      65.810  83.540  52.670  1.00  0.00           H
ATOM   1960  CD2 LEU C  34      66.670  83.870  56.000  1.00  0.00           C
ATOM   1961 1HD2 LEU C  34      66.530  84.960  56.150  1.00  0.00           H
ATOM   1962 2HD2 LEU C  34      66.440  83.380  56.960  1.00  0.00           H
ATOM   1963 3HD2 LEU C  34      67.720  83.560  55.800  1.00  0.00           H
ATOM   1964  C   LEU C  34      63.430  81.820  53.740  1.00  0.00           C
ATOM   1965  O   LEU C  34      63.120  80.850  54.360  1.00  0.00           O
ATOM   1966  N   LEU C  35      63.970  81.650  52.500  1.00  0.00           N
ATOM   1967  HN  LEU C  35      64.130  82.440  51.910  1.00  0.00           H
ATOM   1968  CA  LEU C  35      64.610  80.420  51.880  1.00  0.00           C
ATOM   1969  HA  LEU C  35      64.620  79.690  52.680  1.00  0.00           H
ATOM   1970  CB  LEU C  35      63.870  80.030  50.600  1.00  0.00           C
ATOM   1971  HB1 LEU C  35      62.800  79.890  50.890  1.00  0.00           H
ATOM   1972  HB2 LEU C  35      63.980  80.760  49.780  1.00  0.00           H
ATOM   1973  CG  LEU C  35      64.400  78.670  49.950  1.00  0.00           C
ATOM   1974  HG  LEU C  35      65.430  78.730  49.550  1.00  0.00           H
ATOM   1975  CD1 LEU C  35      64.410  77.430  50.910  1.00  0.00           C
ATOM   1976 1HD1 LEU C  35      65.240  77.490  51.650  1.00  0.00           H
ATOM   1977 2HD1 LEU C  35      63.430  77.440  51.440  1.00  0.00           H
ATOM   1978 3HD1 LEU C  35      64.550  76.560  50.220  1.00  0.00           H
ATOM   1979  CD2 LEU C  35      63.690  78.290  48.640  1.00  0.00           C
ATOM   1980 1HD2 LEU C  35      62.600  78.250  48.880  1.00  0.00           H
ATOM   1981 2HD2 LEU C  35      63.770  79.150  47.950  1.00  0.00           H
ATOM   1982 3HD2 LEU C  35      64.110  77.350  48.210  1.00  0.00           H
ATOM   1983  C   LEU C  35      66.090  80.570  51.520  1.00  0.00           C
ATOM   1984  O   LEU C  35      66.420  81.420  50.660  1.00  0.00           O
ATOM   1985  N   ILE C  36      66.930  79.720  52.150  1.00  0.00           N
ATOM   1986  HN  ILE C  36      66.650  78.970  52.720  1.00  0.00           H
ATOM   1987  CA  ILE C  36      68.410  79.680  52.170  1.00  0.00           C
ATOM   1988  HA  ILE C  36      68.780  80.550  51.650  1.00  0.00           H
ATOM   1989  CB  ILE C  36      69.200  79.600  53.480  1.00  0.00           C
ATOM   1990  HB  ILE C  36      69.010  78.590  53.920  1.00  0.00           H
ATOM   1991  CG2 ILE C  36      70.700  79.810  53.190  1.00  0.00           C
ATOM   1992 1HG2 ILE C  36      71.220  79.030  52.590  1.00  0.00           H
ATOM   1993 2HG2 ILE C  36      70.800  80.850  52.790  1.00  0.00           H
ATOM   1994 3HG2 ILE C  36      71.210  79.730  54.180  1.00  0.00           H
ATOM   1995  CG1 ILE C  36      68.720  80.630  54.500  1.00  0.00           C
ATOM   1996 1HG1 ILE C  36      67.620  80.580  54.450  1.00  0.00           H
ATOM   1997 2HG1 ILE C  36      68.960  81.690  54.250  1.00  0.00           H
ATOM   1998  CD  ILE C  36      69.230  80.450  55.920  1.00  0.00           C
ATOM   1999  HD1 ILE C  36      68.430  80.760  56.630  1.00  0.00           H
ATOM   2000  HD2 ILE C  36      69.380  79.370  56.110  1.00  0.00           H
ATOM   2001  HD3 ILE C  36      70.180  81.000  56.090  1.00  0.00           H
ATOM   2002  C   ILE C  36      68.840  78.570  51.240  1.00  0.00           C
ATOM   2003  O   ILE C  36      68.430  77.450  51.460  1.00  0.00           O
ATOM   2004  N   VAL C  37      69.620  78.820  50.220  1.00  0.00           N
ATOM   2005  HN  VAL C  37      69.870  79.760  50.010  1.00  0.00           H
ATOM   2006  CA  VAL C  37      70.270  77.810  49.410  1.00  0.00           C
ATOM   2007  HA  VAL C  37      70.070  76.830  49.800  1.00  0.00           H
ATOM   2008  CB  VAL C  37      69.680  77.940  47.950  1.00  0.00           C
ATOM   2009  HB  VAL C  37      69.800  79.000  47.670  1.00  0.00           H
ATOM   2010  CG1 VAL C  37      70.490  77.130  46.950  1.00  0.00           C
ATOM   2011 1HG1 VAL C  37      70.560  76.060  47.250  1.00  0.00           H
ATOM   2012 2HG1 VAL C  37      70.030  77.210  45.940  1.00  0.00           H
ATOM   2013 3HG1 VAL C  37      71.480  77.590  46.740  1.00  0.00           H
ATOM   2014  CG2 VAL C  37      68.160  77.620  47.940  1.00  0.00           C
ATOM   2015 1HG2 VAL C  37      67.820  77.900  46.910  1.00  0.00           H
ATOM   2016 2HG2 VAL C  37      67.910  76.560  48.160  1.00  0.00           H
ATOM   2017 3HG2 VAL C  37      67.690  78.230  48.730  1.00  0.00           H
ATOM   2018  C   VAL C  37      71.780  78.040  49.460  1.00  0.00           C
ATOM   2019  O   VAL C  37      72.300  79.140  49.220  1.00  0.00           O
ATOM   2020  N   LYS C  38      72.570  77.060  49.930  1.00  0.00           N
ATOM   2021  HN  LYS C  38      72.150  76.220  50.240  1.00  0.00           H
ATOM   2022  CA  LYS C  38      74.010  77.190  50.140  1.00  0.00           C
ATOM   2023  HA  LYS C  38      74.440  77.480  49.200  1.00  0.00           H
ATOM   2024  CB  LYS C  38      74.380  78.210  51.330  1.00  0.00           C
ATOM   2025  HB1 LYS C  38      75.200  78.860  50.960  1.00  0.00           H
ATOM   2026  HB2 LYS C  38      73.590  78.970  51.510  1.00  0.00           H
ATOM   2027  CG  LYS C  38      74.580  77.510  52.630  1.00  0.00           C
ATOM   2028  HG1 LYS C  38      75.440  76.820  52.600  1.00  0.00           H
ATOM   2029  HG2 LYS C  38      73.630  77.000  52.910  1.00  0.00           H
ATOM   2030  CD  LYS C  38      74.840  78.520  53.790  1.00  0.00           C
ATOM   2031  HD1 LYS C  38      74.970  77.820  54.640  1.00  0.00           H
ATOM   2032  HD2 LYS C  38      73.920  79.140  53.860  1.00  0.00           H
ATOM   2033  CE  LYS C  38      76.110  79.420  53.630  1.00  0.00           C
ATOM   2034  HE1 LYS C  38      75.920  79.950  52.670  1.00  0.00           H
ATOM   2035  HE2 LYS C  38      77.010  78.780  53.600  1.00  0.00           H
ATOM   2036  NZ  LYS C  38      76.230  80.330  54.770  1.00  0.00           N
ATOM   2037  HZ1 LYS C  38      76.190  79.810  55.670  1.00  0.00           H
ATOM   2038  HZ2 LYS C  38      77.130  80.860  54.720  1.00  0.00           H
ATOM   2039  HZ3 LYS C  38      75.410  80.960  54.760  1.00  0.00           H
ATOM   2040  C   LYS C  38      74.670  75.830  50.190  1.00  0.00           C
ATOM   2041  O   LYS C  38      73.980  74.840  50.280  1.00  0.00           O
ATOM   2042  N   GLY C  39      75.980  75.690  49.990  1.00  0.00           N
ATOM   2043  HN  GLY C  39      76.520  76.510  50.190  1.00  0.00           H
ATOM   2044  CA  GLY C  39      76.700  74.410  50.200  1.00  0.00           C
ATOM   2045  HA1 GLY C  39      77.710  74.660  49.930  1.00  0.00           H
ATOM   2046  HA2 GLY C  39      76.220  73.770  49.460  1.00  0.00           H
ATOM   2047  C   GLY C  39      76.630  73.930  51.570  1.00  0.00           C
ATOM   2048  O   GLY C  39      76.590  74.710  52.500  1.00  0.00           O
ATOM   2049  N   ALA C  40      76.790  72.630  51.670  1.00  0.00           N
ATOM   2050  HN  ALA C  40      76.790  72.130  50.800  1.00  0.00           H
ATOM   2051  CA  ALA C  40      76.990  71.860  52.860  1.00  0.00           C
ATOM   2052  HA  ALA C  40      76.200  72.050  53.570  1.00  0.00           H
ATOM   2053  CB  ALA C  40      76.900  70.360  52.380  1.00  0.00           C
ATOM   2054  HB1 ALA C  40      77.110  69.630  53.190  1.00  0.00           H
ATOM   2055  HB2 ALA C  40      75.920  70.120  51.940  1.00  0.00           H
ATOM   2056  HB3 ALA C  40      77.680  70.200  51.600  1.00  0.00           H
ATOM   2057  C   ALA C  40      78.340  72.010  53.590  1.00  0.00           C
ATOM   2058  O   ALA C  40      79.320  72.730  53.210  1.00  0.00           O
ATOM   2059  N   HIS C  41      78.240  71.460  54.800  1.00  0.00           N
ATOM   2060  HN  HIS C  41      77.440  70.950  55.070  1.00  0.00           H
ATOM   2061  CA  HIS C  41      79.380  71.390  55.780  1.00  0.00           C
ATOM   2062  HA  HIS C  41      79.500  72.350  56.260  1.00  0.00           H
ATOM   2063  CB  HIS C  41      79.170  70.310  56.870  1.00  0.00           C
ATOM   2064  HB1 HIS C  41      80.080  70.370  57.500  1.00  0.00           H
ATOM   2065  HB2 HIS C  41      78.330  70.550  57.560  1.00  0.00           H
ATOM   2066  ND1 HIS C  41      77.900  68.310  56.240  1.00  0.00           N
ATOM   2067  HD1 HIS C  41      76.980  68.700  56.310  1.00  0.00           H
ATOM   2068  CG  HIS C  41      79.060  68.990  56.320  1.00  0.00           C
ATOM   2069  CE1 HIS C  41      78.300  67.010  56.130  1.00  0.00           C
ATOM   2070  HE1 HIS C  41      77.600  66.190  56.030  1.00  0.00           H
ATOM   2071  NE2 HIS C  41      79.600  66.810  56.060  1.00  0.00           N
ATOM   2072  CD2 HIS C  41      80.080  68.060  56.230  1.00  0.00           C
ATOM   2073  HD2 HIS C  41      81.130  68.360  56.230  1.00  0.00           H
ATOM   2074  C   HIS C  41      80.760  71.020  55.160  1.00  0.00           C
ATOM   2075  O   HIS C  41      80.840  70.370  54.140  1.00  0.00           O
ATOM   2076  N   ALA C  42      81.830  71.600  55.790  1.00  0.00           N
ATOM   2077  HN  ALA C  42      81.750  71.960  56.720  1.00  0.00           H
ATOM   2078  CA  ALA C  42      83.190  71.570  55.230  1.00  0.00           C
ATOM   2079  HA  ALA C  42      83.100  72.140  54.320  1.00  0.00           H
ATOM   2080  CB  ALA C  42      84.210  72.460  56.020  1.00  0.00           C
ATOM   2081  HB1 ALA C  42      83.690  73.370  56.380  1.00  0.00           H
ATOM   2082  HB2 ALA C  42      84.400  71.950  56.990  1.00  0.00           H
ATOM   2083  HB3 ALA C  42      85.190  72.760  55.590  1.00  0.00           H
ATOM   2084  C   ALA C  42      83.790  70.180  55.030  1.00  0.00           C
ATOM   2085  O   ALA C  42      83.590  69.300  55.910  1.00  0.00           O
ATOM   2086  N   GLY C  43      84.520  69.990  53.940  1.00  0.00           N
ATOM   2087  HN  GLY C  43      84.590  70.660  53.210  1.00  0.00           H
ATOM   2088  CA  GLY C  43      85.240  68.750  53.700  1.00  0.00           C
ATOM   2089  HA1 GLY C  43      85.570  68.790  52.670  1.00  0.00           H
ATOM   2090  HA2 GLY C  43      84.530  67.940  53.660  1.00  0.00           H
ATOM   2091  C   GLY C  43      86.470  68.670  54.600  1.00  0.00           C
ATOM   2092  O   GLY C  43      86.940  69.710  55.060  1.00  0.00           O
ATOM   2093  N   GLU C  44      86.940  67.480  55.000  1.00  0.00           N
ATOM   2094  HN  GLU C  44      86.590  66.730  54.460  1.00  0.00           H
ATOM   2095  CA  GLU C  44      88.080  67.290  55.940  1.00  0.00           C
ATOM   2096  HA  GLU C  44      87.900  67.690  56.920  1.00  0.00           H
ATOM   2097  CB  GLU C  44      88.380  65.760  56.060  1.00  0.00           C
ATOM   2098  HB1 GLU C  44      87.400  65.320  56.350  1.00  0.00           H
ATOM   2099  HB2 GLU C  44      88.670  65.380  55.060  1.00  0.00           H
ATOM   2100  CG  GLU C  44      89.520  65.400  57.040  1.00  0.00           C
ATOM   2101  HG1 GLU C  44      89.500  66.020  57.960  1.00  0.00           H
ATOM   2102  HG2 GLU C  44      90.480  65.580  56.500  1.00  0.00           H
ATOM   2103  CD  GLU C  44      89.340  63.950  57.400  1.00  0.00           C
ATOM   2104  OE1 GLU C  44      89.050  63.630  58.580  1.00  0.00           O
ATOM   2105  OE2 GLU C  44      89.580  63.090  56.480  1.00  0.00           O
ATOM   2106  C   GLU C  44      89.370  68.060  55.520  1.00  0.00           C
ATOM   2107  O   GLU C  44      90.130  68.780  56.220  1.00  0.00           O
ATOM   2108  N   GLN C  45      89.600  68.070  54.160  1.00  0.00           N
ATOM   2109  HN  GLN C  45      89.020  67.710  53.440  1.00  0.00           H
ATOM   2110  CA  GLN C  45      90.780  68.540  53.480  1.00  0.00           C
ATOM   2111  HA  GLN C  45      91.620  68.440  54.150  1.00  0.00           H
ATOM   2112  CB  GLN C  45      91.090  67.720  52.270  1.00  0.00           C
ATOM   2113  HB1 GLN C  45      90.190  67.790  51.620  1.00  0.00           H
ATOM   2114  HB2 GLN C  45      91.850  68.240  51.650  1.00  0.00           H
ATOM   2115  CG  GLN C  45      91.710  66.340  52.480  1.00  0.00           C
ATOM   2116  HG1 GLN C  45      92.160  66.080  51.500  1.00  0.00           H
ATOM   2117  HG2 GLN C  45      90.870  65.670  52.770  1.00  0.00           H
ATOM   2118  CD  GLN C  45      92.900  66.040  53.420  1.00  0.00           C
ATOM   2119  OE1 GLN C  45      93.590  67.040  53.680  1.00  0.00           O
ATOM   2120  NE2 GLN C  45      93.040  64.850  54.000  1.00  0.00           N
ATOM   2121 1HE2 GLN C  45      92.630  64.040  53.590  1.00  0.00           H
ATOM   2122 2HE2 GLN C  45      93.700  64.690  54.740  1.00  0.00           H
ATOM   2123  C   GLN C  45      90.760  70.080  53.270  1.00  0.00           C
ATOM   2124  O   GLN C  45      89.700  70.530  52.870  1.00  0.00           O
ATOM   2125  N   PRO C  46      91.770  70.890  53.360  1.00  0.00           N
ATOM   2126  CD  PRO C  46      93.000  70.510  54.000  1.00  0.00           C
ATOM   2127  HD1 PRO C  46      93.540  69.740  53.410  1.00  0.00           H
ATOM   2128  HD2 PRO C  46      92.770  70.080  55.000  1.00  0.00           H
ATOM   2129  CA  PRO C  46      91.930  72.210  52.790  1.00  0.00           C
ATOM   2130  HA  PRO C  46      91.400  72.970  53.360  1.00  0.00           H
ATOM   2131  CB  PRO C  46      93.470  72.610  52.870  1.00  0.00           C
ATOM   2132  HB1 PRO C  46      93.960  72.340  51.910  1.00  0.00           H
ATOM   2133  HB2 PRO C  46      93.680  73.690  53.060  1.00  0.00           H
ATOM   2134  CG  PRO C  46      93.900  71.780  54.090  1.00  0.00           C
ATOM   2135  HG1 PRO C  46      93.790  72.270  55.080  1.00  0.00           H
ATOM   2136  HG2 PRO C  46      94.970  71.520  53.970  1.00  0.00           H
ATOM   2137  C   PRO C  46      91.320  72.510  51.370  1.00  0.00           C
ATOM   2138  O   PRO C  46      91.470  71.650  50.530  1.00  0.00           O
ATOM   2139  N   GLU C  47      90.670  73.650  51.230  1.00  0.00           N
ATOM   2140  HN  GLU C  47      90.670  74.340  51.960  1.00  0.00           H
ATOM   2141  CA  GLU C  47      90.350  74.180  49.900  1.00  0.00           C
ATOM   2142  HA  GLU C  47      89.860  73.400  49.340  1.00  0.00           H
ATOM   2143  CB  GLU C  47      89.360  75.340  49.980  1.00  0.00           C
ATOM   2144  HB1 GLU C  47      89.740  76.190  50.600  1.00  0.00           H
ATOM   2145  HB2 GLU C  47      89.060  75.800  49.010  1.00  0.00           H
ATOM   2146  CG  GLU C  47      87.990  74.840  50.550  1.00  0.00           C
ATOM   2147  HG1 GLU C  47      88.360  74.330  51.480  1.00  0.00           H
ATOM   2148  HG2 GLU C  47      87.580  74.020  49.930  1.00  0.00           H
ATOM   2149  CD  GLU C  47      86.910  75.800  50.880  1.00  0.00           C
ATOM   2150  OE1 GLU C  47      86.940  76.940  50.460  1.00  0.00           O
ATOM   2151  OE2 GLU C  47      86.090  75.410  51.660  1.00  0.00           O
ATOM   2152  C   GLU C  47      91.520  74.580  49.080  1.00  0.00           C
ATOM   2153  O   GLU C  47      92.490  74.990  49.590  1.00  0.00           O
ATOM   2154  N   ARG C  48      91.520  74.250  47.770  1.00  0.00           N
ATOM   2155  HN  ARG C  48      90.860  73.640  47.350  1.00  0.00           H
ATOM   2156  CA  ARG C  48      92.480  74.600  46.790  1.00  0.00           C
ATOM   2157  HA  ARG C  48      93.340  74.040  47.110  1.00  0.00           H
ATOM   2158  CB  ARG C  48      92.150  74.070  45.360  1.00  0.00           C
ATOM   2159  HB1 ARG C  48      92.830  74.510  44.610  1.00  0.00           H
ATOM   2160  HB2 ARG C  48      92.300  72.970  45.280  1.00  0.00           H
ATOM   2161  CG  ARG C  48      90.720  74.500  44.810  1.00  0.00           C
ATOM   2162  HG1 ARG C  48      90.070  74.060  45.600  1.00  0.00           H
ATOM   2163  HG2 ARG C  48      90.530  73.970  43.860  1.00  0.00           H
ATOM   2164  CD  ARG C  48      90.610  76.030  44.580  1.00  0.00           C
ATOM   2165  HD1 ARG C  48      91.290  76.420  43.800  1.00  0.00           H
ATOM   2166  HD2 ARG C  48      90.850  76.510  45.560  1.00  0.00           H
ATOM   2167  NE  ARG C  48      89.180  76.380  44.170  1.00  0.00           N
ATOM   2168  HE  ARG C  48      89.000  76.010  43.250  1.00  0.00           H
ATOM   2169  CZ  ARG C  48      88.050  76.570  44.850  1.00  0.00           C
ATOM   2170  NH1 ARG C  48      88.020  76.480  46.180  1.00  0.00           N
ATOM   2171 1HH1 ARG C  48      87.190  76.730  46.680  1.00  0.00           H
ATOM   2172 2HH1 ARG C  48      88.950  76.610  46.530  1.00  0.00           H
ATOM   2173  NH2 ARG C  48      87.010  76.980  44.130  1.00  0.00           N
ATOM   2174 1HH2 ARG C  48      86.230  77.230  44.690  1.00  0.00           H
ATOM   2175 2HH2 ARG C  48      87.300  77.330  43.230  1.00  0.00           H
ATOM   2176  C   ARG C  48      93.140  76.030  46.770  1.00  0.00           C
ATOM   2177  O   ARG C  48      92.610  77.000  47.290  1.00  0.00           O
ATOM   2178  N   THR C  49      94.330  76.180  46.170  1.00  0.00           N
ATOM   2179  HN  THR C  49      94.820  75.480  45.650  1.00  0.00           H
ATOM   2180  CA  THR C  49      95.090  77.400  45.980  1.00  0.00           C
ATOM   2181  HA  THR C  49      94.440  78.180  46.360  1.00  0.00           H
ATOM   2182  CB  THR C  49      96.290  77.610  46.830  1.00  0.00           C
ATOM   2183  HB  THR C  49      96.000  77.620  47.890  1.00  0.00           H
ATOM   2184  OG1 THR C  49      97.040  78.770  46.690  1.00  0.00           O
ATOM   2185  HG1 THR C  49      96.420  79.490  46.830  1.00  0.00           H
ATOM   2186  CG2 THR C  49      97.430  76.540  46.630  1.00  0.00           C
ATOM   2187 1HG2 THR C  49      98.020  76.850  45.740  1.00  0.00           H
ATOM   2188 2HG2 THR C  49      98.040  76.670  47.540  1.00  0.00           H
ATOM   2189 3HG2 THR C  49      97.100  75.480  46.630  1.00  0.00           H
ATOM   2190  C   THR C  49      95.250  77.800  44.520  1.00  0.00           C
ATOM   2191  O   THR C  49      95.440  76.910  43.690  1.00  0.00           O
ATOM   2192  N   TYR C  50      95.110  79.040  44.200  1.00  0.00           N
ATOM   2193  HN  TYR C  50      95.190  79.730  44.910  1.00  0.00           H
ATOM   2194  CA  TYR C  50      94.960  79.550  42.820  1.00  0.00           C
ATOM   2195  HA  TYR C  50      94.680  78.770  42.120  1.00  0.00           H
ATOM   2196  CB  TYR C  50      94.070  80.760  42.740  1.00  0.00           C
ATOM   2197  HB1 TYR C  50      94.460  81.570  43.400  1.00  0.00           H
ATOM   2198  HB2 TYR C  50      94.190  81.200  41.720  1.00  0.00           H
ATOM   2199  CG  TYR C  50      92.610  80.570  42.920  1.00  0.00           C
ATOM   2200  CD1 TYR C  50      91.740  80.160  41.890  1.00  0.00           C
ATOM   2201  HD1 TYR C  50      92.070  79.880  40.900  1.00  0.00           H
ATOM   2202  CE1 TYR C  50      90.380  79.920  42.170  1.00  0.00           C
ATOM   2203  HE1 TYR C  50      89.640  79.540  41.470  1.00  0.00           H
ATOM   2204  CZ  TYR C  50      89.900  80.020  43.480  1.00  0.00           C
ATOM   2205  OH  TYR C  50      88.470  79.910  43.660  1.00  0.00           O
ATOM   2206  HH  TYR C  50      88.140  79.560  42.830  1.00  0.00           H
ATOM   2207  CD2 TYR C  50      92.130  80.790  44.210  1.00  0.00           C
ATOM   2208  HD2 TYR C  50      92.820  81.190  44.930  1.00  0.00           H
ATOM   2209  CE2 TYR C  50      90.800  80.520  44.450  1.00  0.00           C
ATOM   2210  HE2 TYR C  50      90.420  80.730  45.440  1.00  0.00           H
ATOM   2211  C   TYR C  50      96.320  80.040  42.240  1.00  0.00           C
ATOM   2212  O   TYR C  50      97.280  80.320  42.900  1.00  0.00           O
ATOM   2213  N   LEU C  51      96.520  80.010  40.900  1.00  0.00           N
ATOM   2214  HN  LEU C  51      95.710  79.730  40.390  1.00  0.00           H
ATOM   2215  CA  LEU C  51      97.750  80.510  40.260  1.00  0.00           C
ATOM   2216  HA  LEU C  51      98.590  80.080  40.800  1.00  0.00           H
ATOM   2217  CB  LEU C  51      97.870  79.930  38.840  1.00  0.00           C
ATOM   2218  HB1 LEU C  51      97.910  78.840  39.050  1.00  0.00           H
ATOM   2219  HB2 LEU C  51      96.920  80.060  38.270  1.00  0.00           H
ATOM   2220  CG  LEU C  51      99.110  80.430  38.000  1.00  0.00           C
ATOM   2221  HG  LEU C  51      99.060  81.540  37.910  1.00  0.00           H
ATOM   2222  CD1 LEU C  51     100.480  80.050  38.690  1.00  0.00           C
ATOM   2223 1HD1 LEU C  51     100.650  80.520  39.690  1.00  0.00           H
ATOM   2224 2HD1 LEU C  51     100.600  78.950  38.670  1.00  0.00           H
ATOM   2225 3HD1 LEU C  51     101.260  80.410  37.990  1.00  0.00           H
ATOM   2226  CD2 LEU C  51      98.910  79.840  36.550  1.00  0.00           C
ATOM   2227 1HD2 LEU C  51      98.110  80.350  35.970  1.00  0.00           H
ATOM   2228 2HD2 LEU C  51      99.890  79.790  36.030  1.00  0.00           H
ATOM   2229 3HD2 LEU C  51      98.670  78.760  36.720  1.00  0.00           H
ATOM   2230  C   LEU C  51      97.950  82.000  40.250  1.00  0.00           C
ATOM   2231  O   LEU C  51      99.050  82.550  40.310  1.00  0.00           O
ATOM   2232  N   TYR C  52      96.750  82.670  40.160  1.00  0.00           N
ATOM   2233  HN  TYR C  52      95.920  82.130  40.230  1.00  0.00           H
ATOM   2234  CA  TYR C  52      96.660  84.120  40.240  1.00  0.00           C
ATOM   2235  HA  TYR C  52      97.590  84.650  40.300  1.00  0.00           H
ATOM   2236  CB  TYR C  52      95.960  84.700  39.070  1.00  0.00           C
ATOM   2237  HB1 TYR C  52      94.860  84.630  39.000  1.00  0.00           H
ATOM   2238  HB2 TYR C  52      96.080  85.800  39.140  1.00  0.00           H
ATOM   2239  CG  TYR C  52      96.490  84.200  37.650  1.00  0.00           C
ATOM   2240  CD1 TYR C  52      95.660  83.500  36.850  1.00  0.00           C
ATOM   2241  HD1 TYR C  52      94.620  83.260  37.070  1.00  0.00           H
ATOM   2242  CE1 TYR C  52      96.110  83.150  35.550  1.00  0.00           C
ATOM   2243  HE1 TYR C  52      95.460  82.550  34.930  1.00  0.00           H
ATOM   2244  CZ  TYR C  52      97.450  83.340  35.190  1.00  0.00           C
ATOM   2245  OH  TYR C  52      98.170  82.720  34.070  1.00  0.00           O
ATOM   2246  HH  TYR C  52      99.100  82.890  34.280  1.00  0.00           H
ATOM   2247  CD2 TYR C  52      97.810  84.560  37.280  1.00  0.00           C
ATOM   2248  HD2 TYR C  52      98.440  85.190  37.890  1.00  0.00           H
ATOM   2249  CE2 TYR C  52      98.220  84.180  35.960  1.00  0.00           C
ATOM   2250  HE2 TYR C  52      99.240  84.310  35.650  1.00  0.00           H
ATOM   2251  C   TYR C  52      95.760  84.410  41.530  1.00  0.00           C
ATOM   2252  O   TYR C  52      94.890  83.630  41.870  1.00  0.00           O
ATOM   2253  N   GLN C  53      95.920  85.530  42.290  1.00  0.00           N
ATOM   2254  HN  GLN C  53      96.620  86.160  41.950  1.00  0.00           H
ATOM   2255  CA  GLN C  53      95.090  85.650  43.440  1.00  0.00           C
ATOM   2256  HA  GLN C  53      94.690  84.720  43.850  1.00  0.00           H
ATOM   2257  CB  GLN C  53      96.010  86.090  44.560  1.00  0.00           C
ATOM   2258  HB1 GLN C  53      96.550  87.020  44.280  1.00  0.00           H
ATOM   2259  HB2 GLN C  53      95.490  86.240  45.530  1.00  0.00           H
ATOM   2260  CG  GLN C  53      97.190  85.120  45.030  1.00  0.00           C
ATOM   2261  HG1 GLN C  53      97.550  85.570  45.970  1.00  0.00           H
ATOM   2262  HG2 GLN C  53      97.960  85.180  44.240  1.00  0.00           H
ATOM   2263  CD  GLN C  53      96.630  83.710  45.200  1.00  0.00           C
ATOM   2264  OE1 GLN C  53      95.660  83.510  45.940  1.00  0.00           O
ATOM   2265  NE2 GLN C  53      97.180  82.820  44.360  1.00  0.00           N
ATOM   2266 1HE2 GLN C  53      97.980  83.080  43.830  1.00  0.00           H
ATOM   2267 2HE2 GLN C  53      96.820  81.890  44.450  1.00  0.00           H
ATOM   2268  C   GLN C  53      93.910  86.660  43.350  1.00  0.00           C
ATOM   2269  O   GLN C  53      93.310  87.050  44.370  1.00  0.00           O
ATOM   2270  N   GLY C  54      93.510  87.110  42.080  1.00  0.00           N
ATOM   2271  HN  GLY C  54      93.980  86.760  41.280  1.00  0.00           H
ATOM   2272  CA  GLY C  54      92.500  88.170  41.920  1.00  0.00           C
ATOM   2273  HA1 GLY C  54      92.340  88.280  40.860  1.00  0.00           H
ATOM   2274  HA2 GLY C  54      92.810  89.080  42.390  1.00  0.00           H
ATOM   2275  C   GLY C  54      91.120  87.790  42.480  1.00  0.00           C
ATOM   2276  O   GLY C  54      90.380  88.550  43.190  1.00  0.00           O
ATOM   2277  N   ILE C  55      90.650  86.530  42.120  1.00  0.00           N
ATOM   2278  HN  ILE C  55      91.330  85.970  41.640  1.00  0.00           H
ATOM   2279  CA  ILE C  55      89.420  85.820  42.430  1.00  0.00           C
ATOM   2280  HA  ILE C  55      89.590  84.920  41.850  1.00  0.00           H
ATOM   2281  CB  ILE C  55      89.320  85.230  43.870  1.00  0.00           C
ATOM   2282  HB  ILE C  55      89.300  86.110  44.550  1.00  0.00           H
ATOM   2283  CG2 ILE C  55      87.990  84.490  44.090  1.00  0.00           C
ATOM   2284 1HG2 ILE C  55      87.740  84.450  45.170  1.00  0.00           H
ATOM   2285 2HG2 ILE C  55      87.130  85.100  43.740  1.00  0.00           H
ATOM   2286 3HG2 ILE C  55      87.980  83.470  43.640  1.00  0.00           H
ATOM   2287  CG1 ILE C  55      90.520  84.320  44.350  1.00  0.00           C
ATOM   2288 1HG1 ILE C  55      91.450  84.920  44.310  1.00  0.00           H
ATOM   2289 2HG1 ILE C  55      90.840  83.450  43.730  1.00  0.00           H
ATOM   2290  CD  ILE C  55      90.460  84.050  45.840  1.00  0.00           C
ATOM   2291  HD1 ILE C  55      91.490  83.920  46.200  1.00  0.00           H
ATOM   2292  HD2 ILE C  55      89.930  84.820  46.440  1.00  0.00           H
ATOM   2293  HD3 ILE C  55      89.850  83.150  46.110  1.00  0.00           H
ATOM   2294  C   ILE C  55      88.120  86.420  41.920  1.00  0.00           C
ATOM   2295  O   ILE C  55      87.830  87.570  42.300  1.00  0.00           O
ATOM   2296  N   ALA C  56      87.310  85.710  41.080  1.00  0.00           N
ATOM   2297  HN  ALA C  56      87.680  84.810  40.840  1.00  0.00           H
ATOM   2298  CA  ALA C  56      86.210  86.340  40.330  1.00  0.00           C
ATOM   2299  HA  ALA C  56      86.520  87.190  39.750  1.00  0.00           H
ATOM   2300  CB  ALA C  56      85.720  85.280  39.310  1.00  0.00           C
ATOM   2301  HB1 ALA C  56      85.000  85.640  38.550  1.00  0.00           H
ATOM   2302  HB2 ALA C  56      86.640  85.000  38.730  1.00  0.00           H
ATOM   2303  HB3 ALA C  56      85.330  84.360  39.780  1.00  0.00           H
ATOM   2304  C   ALA C  56      85.050  86.800  41.210  1.00  0.00           C
ATOM   2305  O   ALA C  56      84.540  87.990  41.130  1.00  0.00           O
ATOM   2306  N   GLU C  57      84.610  85.910  42.130  1.00  0.00           N
ATOM   2307  HN  GLU C  57      85.030  85.010  42.200  1.00  0.00           H
ATOM   2308  CA  GLU C  57      83.380  86.030  42.850  1.00  0.00           C
ATOM   2309  HA  GLU C  57      83.030  87.050  42.790  1.00  0.00           H
ATOM   2310  CB  GLU C  57      82.150  85.400  42.080  1.00  0.00           C
ATOM   2311  HB1 GLU C  57      81.200  85.740  42.540  1.00  0.00           H
ATOM   2312  HB2 GLU C  57      82.100  85.910  41.100  1.00  0.00           H
ATOM   2313  CG  GLU C  57      82.110  83.820  41.950  1.00  0.00           C
ATOM   2314  HG1 GLU C  57      82.050  83.320  42.940  1.00  0.00           H
ATOM   2315  HG2 GLU C  57      83.060  83.430  41.550  1.00  0.00           H
ATOM   2316  CD  GLU C  57      80.930  83.420  41.120  1.00  0.00           C
ATOM   2317  OE1 GLU C  57      79.710  83.560  41.510  1.00  0.00           O
ATOM   2318  OE2 GLU C  57      81.210  82.920  40.000  1.00  0.00           O
ATOM   2319  C   GLU C  57      83.540  85.530  44.280  1.00  0.00           C
ATOM   2320  O   GLU C  57      84.150  84.530  44.520  1.00  0.00           O
ATOM   2321  N   ARG C  58      82.880  86.170  45.270  1.00  0.00           N
ATOM   2322  HN  ARG C  58      82.550  87.080  45.020  1.00  0.00           H
ATOM   2323  CA  ARG C  58      82.820  85.800  46.670  1.00  0.00           C
ATOM   2324  HA  ARG C  58      83.860  85.680  46.920  1.00  0.00           H
ATOM   2325  CB  ARG C  58      82.140  86.970  47.450  1.00  0.00           C
ATOM   2326  HB1 ARG C  58      82.380  86.930  48.530  1.00  0.00           H
ATOM   2327  HB2 ARG C  58      82.610  87.900  47.080  1.00  0.00           H
ATOM   2328  CG  ARG C  58      80.570  87.070  47.260  1.00  0.00           C
ATOM   2329  HG1 ARG C  58      79.980  86.440  47.970  1.00  0.00           H
ATOM   2330  HG2 ARG C  58      80.200  86.890  46.230  1.00  0.00           H
ATOM   2331  CD  ARG C  58      80.040  88.480  47.480  1.00  0.00           C
ATOM   2332  HD1 ARG C  58      78.930  88.580  47.510  1.00  0.00           H
ATOM   2333  HD2 ARG C  58      80.380  89.120  46.640  1.00  0.00           H
ATOM   2334  NE  ARG C  58      80.470  88.760  48.860  1.00  0.00           N
ATOM   2335  HE  ARG C  58      80.560  87.930  49.410  1.00  0.00           H
ATOM   2336  CZ  ARG C  58      80.170  89.860  49.470  1.00  0.00           C
ATOM   2337  NH1 ARG C  58      80.110  91.010  48.800  1.00  0.00           N
ATOM   2338 1HH1 ARG C  58      79.900  91.810  49.370  1.00  0.00           H
ATOM   2339 2HH1 ARG C  58      80.330  90.900  47.840  1.00  0.00           H
ATOM   2340  NH2 ARG C  58      80.110  89.910  50.790  1.00  0.00           N
ATOM   2341 1HH2 ARG C  58      79.880  90.770  51.250  1.00  0.00           H
ATOM   2342 2HH2 ARG C  58      80.330  89.070  51.290  1.00  0.00           H
ATOM   2343  C   ARG C  58      82.150  84.460  46.920  1.00  0.00           C
ATOM   2344  O   ARG C  58      81.380  84.020  46.020  1.00  0.00           O
ATOM   2345  N   ASN C  59      82.390  83.780  48.110  1.00  0.00           N
ATOM   2346  HN  ASN C  59      83.150  84.030  48.700  1.00  0.00           H
ATOM   2347  CA  ASN C  59      81.690  82.600  48.610  1.00  0.00           C
ATOM   2348  HA  ASN C  59      82.190  81.870  48.000  1.00  0.00           H
ATOM   2349  CB  ASN C  59      81.970  82.250  50.100  1.00  0.00           C
ATOM   2350  HB1 ASN C  59      81.720  83.180  50.660  1.00  0.00           H
ATOM   2351  HB2 ASN C  59      81.280  81.420  50.400  1.00  0.00           H
ATOM   2352  CG  ASN C  59      83.310  81.710  50.300  1.00  0.00           C
ATOM   2353  OD1 ASN C  59      83.990  81.100  49.460  1.00  0.00           O
ATOM   2354  ND2 ASN C  59      83.890  81.960  51.470  1.00  0.00           N
ATOM   2355 1HD2 ASN C  59      83.530  82.500  52.230  1.00  0.00           H
ATOM   2356 2HD2 ASN C  59      84.800  81.640  51.720  1.00  0.00           H
ATOM   2357  C   ASN C  59      80.190  82.550  48.420  1.00  0.00           C
ATOM   2358  O   ASN C  59      79.480  83.490  48.840  1.00  0.00           O
ATOM   2359  N   PHE C  60      79.630  81.460  47.880  1.00  0.00           N
ATOM   2360  HN  PHE C  60      80.350  80.840  47.580  1.00  0.00           H
ATOM   2361  CA  PHE C  60      78.200  81.240  47.530  1.00  0.00           C
ATOM   2362  HA  PHE C  60      77.960  82.030  46.840  1.00  0.00           H
ATOM   2363  CB  PHE C  60      77.990  79.840  46.820  1.00  0.00           C
ATOM   2364  HB1 PHE C  60      78.870  79.540  46.200  1.00  0.00           H
ATOM   2365  HB2 PHE C  60      78.010  79.060  47.590  1.00  0.00           H
ATOM   2366  CG  PHE C  60      76.730  79.790  46.060  1.00  0.00           C
ATOM   2367  CD1 PHE C  60      76.620  80.510  44.820  1.00  0.00           C
ATOM   2368  HD1 PHE C  60      77.400  81.170  44.460  1.00  0.00           H
ATOM   2369  CE1 PHE C  60      75.450  80.400  44.040  1.00  0.00           C
ATOM   2370  HE1 PHE C  60      75.510  80.890  43.070  1.00  0.00           H
ATOM   2371  CZ  PHE C  60      74.430  79.600  44.410  1.00  0.00           C
ATOM   2372  HZ  PHE C  60      73.590  79.350  43.790  1.00  0.00           H
ATOM   2373  CD2 PHE C  60      75.660  78.970  46.470  1.00  0.00           C
ATOM   2374  HD2 PHE C  60      75.650  78.400  47.390  1.00  0.00           H
ATOM   2375  CE2 PHE C  60      74.500  78.940  45.680  1.00  0.00           C
ATOM   2376  HE2 PHE C  60      73.670  78.300  45.950  1.00  0.00           H
ATOM   2377  C   PHE C  60      77.260  81.210  48.810  1.00  0.00           C
ATOM   2378  O   PHE C  60      77.430  80.420  49.770  1.00  0.00           O
ATOM   2379  N   GLU C  61      76.370  82.130  48.750  1.00  0.00           N
ATOM   2380  HN  GLU C  61      76.530  82.910  48.150  1.00  0.00           H
ATOM   2381  CA  GLU C  61      75.060  82.050  49.520  1.00  0.00           C
ATOM   2382  HA  GLU C  61      74.830  81.010  49.660  1.00  0.00           H
ATOM   2383  CB  GLU C  61      75.160  82.700  50.850  1.00  0.00           C
ATOM   2384  HB1 GLU C  61      76.130  82.380  51.290  1.00  0.00           H
ATOM   2385  HB2 GLU C  61      75.220  83.800  50.690  1.00  0.00           H
ATOM   2386  CG  GLU C  61      73.990  82.380  51.830  1.00  0.00           C
ATOM   2387  HG1 GLU C  61      73.740  81.300  51.860  1.00  0.00           H
ATOM   2388  HG2 GLU C  61      73.190  82.990  51.340  1.00  0.00           H
ATOM   2389  CD  GLU C  61      74.390  82.830  53.170  1.00  0.00           C
ATOM   2390  OE1 GLU C  61      74.220  82.100  54.180  1.00  0.00           O
ATOM   2391  OE2 GLU C  61      74.830  84.010  53.340  1.00  0.00           O
ATOM   2392  C   GLU C  61      74.070  82.670  48.680  1.00  0.00           C
ATOM   2393  O   GLU C  61      74.360  83.750  48.230  1.00  0.00           O
ATOM   2394  N   ARG C  62      72.880  82.080  48.670  1.00  0.00           N
ATOM   2395  HN  ARG C  62      72.770  81.260  49.230  1.00  0.00           H
ATOM   2396  CA  ARG C  62      71.840  82.720  48.000  1.00  0.00           C
ATOM   2397  HA  ARG C  62      71.980  83.740  47.660  1.00  0.00           H
ATOM   2398  CB  ARG C  62      71.530  81.840  46.750  1.00  0.00           C
ATOM   2399  HB1 ARG C  62      71.380  80.770  47.030  1.00  0.00           H
ATOM   2400  HB2 ARG C  62      70.560  82.040  46.260  1.00  0.00           H
ATOM   2401  CG  ARG C  62      72.580  81.870  45.600  1.00  0.00           C
ATOM   2402  HG1 ARG C  62      72.320  81.140  44.800  1.00  0.00           H
ATOM   2403  HG2 ARG C  62      73.580  81.610  45.980  1.00  0.00           H
ATOM   2404  CD  ARG C  62      72.770  83.270  44.870  1.00  0.00           C
ATOM   2405  HD1 ARG C  62      72.700  84.060  45.650  1.00  0.00           H
ATOM   2406  HD2 ARG C  62      71.950  83.380  44.140  1.00  0.00           H
ATOM   2407  NE  ARG C  62      74.090  83.320  44.090  1.00  0.00           N
ATOM   2408  HE  ARG C  62      74.010  83.070  43.130  1.00  0.00           H
ATOM   2409  CZ  ARG C  62      75.250  83.860  44.580  1.00  0.00           C
ATOM   2410  NH1 ARG C  62      75.290  84.410  45.790  1.00  0.00           N
ATOM   2411 1HH1 ARG C  62      76.190  84.660  46.160  1.00  0.00           H
ATOM   2412 2HH1 ARG C  62      74.520  84.420  46.420  1.00  0.00           H
ATOM   2413  NH2 ARG C  62      76.370  83.790  43.930  1.00  0.00           N
ATOM   2414 1HH2 ARG C  62      77.280  83.900  44.340  1.00  0.00           H
ATOM   2415 2HH2 ARG C  62      76.310  83.550  42.960  1.00  0.00           H
ATOM   2416  C   ARG C  62      70.700  82.800  49.010  1.00  0.00           C
ATOM   2417  O   ARG C  62      70.420  81.820  49.660  1.00  0.00           O
ATOM   2418  N   LYS C  63      70.030  83.960  49.210  1.00  0.00           N
ATOM   2419  HN  LYS C  63      70.280  84.800  48.740  1.00  0.00           H
ATOM   2420  CA  LYS C  63      68.850  84.040  50.010  1.00  0.00           C
ATOM   2421  HA  LYS C  63      68.680  83.060  50.450  1.00  0.00           H
ATOM   2422  CB  LYS C  63      69.150  84.940  51.220  1.00  0.00           C
ATOM   2423  HB1 LYS C  63      69.420  86.020  51.110  1.00  0.00           H
ATOM   2424  HB2 LYS C  63      68.260  85.010  51.890  1.00  0.00           H
ATOM   2425  CG  LYS C  63      70.310  84.320  52.130  1.00  0.00           C
ATOM   2426  HG1 LYS C  63      71.250  84.560  51.590  1.00  0.00           H
ATOM   2427  HG2 LYS C  63      70.200  83.220  52.200  1.00  0.00           H
ATOM   2428  CD  LYS C  63      70.270  84.850  53.600  1.00  0.00           C
ATOM   2429  HD1 LYS C  63      69.220  84.610  53.920  1.00  0.00           H
ATOM   2430  HD2 LYS C  63      70.340  85.950  53.600  1.00  0.00           H
ATOM   2431  CE  LYS C  63      71.350  84.170  54.520  1.00  0.00           C
ATOM   2432  HE1 LYS C  63      72.330  84.360  54.040  1.00  0.00           H
ATOM   2433  HE2 LYS C  63      71.060  83.090  54.630  1.00  0.00           H
ATOM   2434  NZ  LYS C  63      71.370  84.770  55.850  1.00  0.00           N
ATOM   2435  HZ1 LYS C  63      71.130  85.790  55.880  1.00  0.00           H
ATOM   2436  HZ2 LYS C  63      70.650  84.380  56.480  1.00  0.00           H
ATOM   2437  HZ3 LYS C  63      72.310  84.560  56.230  1.00  0.00           H
ATOM   2438  C   LYS C  63      67.540  84.530  49.360  1.00  0.00           C
ATOM   2439  O   LYS C  63      67.580  85.250  48.330  1.00  0.00           O
ATOM   2440  N   PHE C  64      66.350  84.120  49.840  1.00  0.00           N
ATOM   2441  HN  PHE C  64      66.350  83.370  50.490  1.00  0.00           H
ATOM   2442  CA  PHE C  64      65.120  84.370  49.050  1.00  0.00           C
ATOM   2443  HA  PHE C  64      65.310  85.300  48.530  1.00  0.00           H
ATOM   2444  CB  PHE C  64      64.830  83.260  47.930  1.00  0.00           C
ATOM   2445  HB1 PHE C  64      65.640  83.370  47.190  1.00  0.00           H
ATOM   2446  HB2 PHE C  64      65.020  82.250  48.370  1.00  0.00           H
ATOM   2447  CG  PHE C  64      63.450  83.360  47.200  1.00  0.00           C
ATOM   2448  CD1 PHE C  64      63.010  84.480  46.400  1.00  0.00           C
ATOM   2449  HD1 PHE C  64      63.750  85.260  46.210  1.00  0.00           H
ATOM   2450  CE1 PHE C  64      61.740  84.540  45.790  1.00  0.00           C
ATOM   2451  HE1 PHE C  64      61.620  85.340  45.080  1.00  0.00           H
ATOM   2452  CZ  PHE C  64      60.770  83.530  46.010  1.00  0.00           C
ATOM   2453  HZ  PHE C  64      59.780  83.730  45.640  1.00  0.00           H
ATOM   2454  CD2 PHE C  64      62.380  82.340  47.360  1.00  0.00           C
ATOM   2455  HD2 PHE C  64      62.630  81.400  47.820  1.00  0.00           H
ATOM   2456  CE2 PHE C  64      61.110  82.410  46.750  1.00  0.00           C
ATOM   2457  HE2 PHE C  64      60.380  81.630  46.860  1.00  0.00           H
ATOM   2458  C   PHE C  64      63.930  84.620  49.970  1.00  0.00           C
ATOM   2459  O   PHE C  64      63.750  84.000  51.040  1.00  0.00           O
ATOM   2460  N   GLN C  65      63.100  85.580  49.660  1.00  0.00           N
ATOM   2461  HN  GLN C  65      63.250  86.200  48.880  1.00  0.00           H
ATOM   2462  CA  GLN C  65      62.030  86.060  50.590  1.00  0.00           C
ATOM   2463  HA  GLN C  65      62.310  85.750  51.580  1.00  0.00           H
ATOM   2464  CB  GLN C  65      61.780  87.570  50.570  1.00  0.00           C
ATOM   2465  HB1 GLN C  65      61.510  87.700  49.500  1.00  0.00           H
ATOM   2466  HB2 GLN C  65      60.890  87.720  51.210  1.00  0.00           H
ATOM   2467  CG  GLN C  65      63.050  88.460  50.920  1.00  0.00           C
ATOM   2468  HG1 GLN C  65      62.580  89.250  51.550  1.00  0.00           H
ATOM   2469  HG2 GLN C  65      63.380  88.960  49.990  1.00  0.00           H
ATOM   2470  CD  GLN C  65      64.220  87.870  51.730  1.00  0.00           C
ATOM   2471  OE1 GLN C  65      65.330  87.610  51.230  1.00  0.00           O
ATOM   2472  NE2 GLN C  65      63.930  87.490  53.000  1.00  0.00           N
ATOM   2473 1HE2 GLN C  65      63.080  87.730  53.460  1.00  0.00           H
ATOM   2474 2HE2 GLN C  65      64.700  87.090  53.500  1.00  0.00           H
ATOM   2475  C   GLN C  65      60.700  85.370  50.330  1.00  0.00           C
ATOM   2476  O   GLN C  65      60.310  85.210  49.180  1.00  0.00           O
ATOM   2477  N   LEU C  66      60.000  84.950  51.380  1.00  0.00           N
ATOM   2478  HN  LEU C  66      60.290  85.160  52.320  1.00  0.00           H
ATOM   2479  CA  LEU C  66      58.770  84.220  51.250  1.00  0.00           C
ATOM   2480  HA  LEU C  66      58.410  84.040  50.250  1.00  0.00           H
ATOM   2481  CB  LEU C  66      58.870  82.960  52.000  1.00  0.00           C
ATOM   2482  HB1 LEU C  66      59.080  83.100  53.080  1.00  0.00           H
ATOM   2483  HB2 LEU C  66      58.010  82.260  51.930  1.00  0.00           H
ATOM   2484  CG  LEU C  66      60.020  81.980  51.580  1.00  0.00           C
ATOM   2485  HG  LEU C  66      60.980  82.520  51.480  1.00  0.00           H
ATOM   2486  CD1 LEU C  66      60.130  80.880  52.630  1.00  0.00           C
ATOM   2487 1HD1 LEU C  66      60.850  80.100  52.350  1.00  0.00           H
ATOM   2488 2HD1 LEU C  66      60.350  81.370  53.600  1.00  0.00           H
ATOM   2489 3HD1 LEU C  66      59.100  80.470  52.680  1.00  0.00           H
ATOM   2490  CD2 LEU C  66      59.690  81.240  50.210  1.00  0.00           C
ATOM   2491 1HD2 LEU C  66      59.690  81.950  49.360  1.00  0.00           H
ATOM   2492 2HD2 LEU C  66      60.390  80.400  50.040  1.00  0.00           H
ATOM   2493 3HD2 LEU C  66      58.640  80.870  50.250  1.00  0.00           H
ATOM   2494  C   LEU C  66      57.690  85.010  51.870  1.00  0.00           C
ATOM   2495  O   LEU C  66      57.940  85.820  52.750  1.00  0.00           O
ATOM   2496  N   ALA C  67      56.500  84.810  51.360  1.00  0.00           N
ATOM   2497  HN  ALA C  67      56.420  84.170  50.590  1.00  0.00           H
ATOM   2498  CA  ALA C  67      55.170  85.350  51.900  1.00  0.00           C
ATOM   2499  HA  ALA C  67      55.260  86.230  52.530  1.00  0.00           H
ATOM   2500  CB  ALA C  67      54.250  85.740  50.680  1.00  0.00           C
ATOM   2501  HB1 ALA C  67      53.880  84.870  50.110  1.00  0.00           H
ATOM   2502  HB2 ALA C  67      53.340  86.220  51.110  1.00  0.00           H
ATOM   2503  HB3 ALA C  67      54.810  86.270  49.890  1.00  0.00           H
ATOM   2504  C   ALA C  67      54.620  84.270  52.810  1.00  0.00           C
ATOM   2505  O   ALA C  67      54.900  83.090  52.610  1.00  0.00           O
ATOM   2506  N   GLU C  68      53.700  84.510  53.730  1.00  0.00           N
ATOM   2507  HN  GLU C  68      53.180  85.340  53.920  1.00  0.00           H
ATOM   2508  CA  GLU C  68      53.460  83.560  54.800  1.00  0.00           C
ATOM   2509  HA  GLU C  68      54.440  83.110  55.000  1.00  0.00           H
ATOM   2510  CB  GLU C  68      53.260  84.230  56.190  1.00  0.00           C
ATOM   2511  HB1 GLU C  68      53.070  83.450  56.950  1.00  0.00           H
ATOM   2512  HB2 GLU C  68      54.150  84.840  56.500  1.00  0.00           H
ATOM   2513  CG  GLU C  68      51.950  85.100  56.230  1.00  0.00           C
ATOM   2514  HG1 GLU C  68      51.080  84.550  55.820  1.00  0.00           H
ATOM   2515  HG2 GLU C  68      52.110  85.970  55.560  1.00  0.00           H
ATOM   2516  CD  GLU C  68      51.740  85.730  57.580  1.00  0.00           C
ATOM   2517  OE1 GLU C  68      52.340  86.810  57.870  1.00  0.00           O
ATOM   2518  OE2 GLU C  68      51.020  85.080  58.410  1.00  0.00           O
ATOM   2519  C   GLU C  68      52.540  82.340  54.520  1.00  0.00           C
ATOM   2520  O   GLU C  68      52.480  81.380  55.220  1.00  0.00           O
ATOM   2521  N   HIS C  69      51.780  82.480  53.400  1.00  0.00           N
ATOM   2522  HN  HIS C  69      51.860  83.350  52.940  1.00  0.00           H
ATOM   2523  CA  HIS C  69      51.030  81.460  52.800  1.00  0.00           C
ATOM   2524  HA  HIS C  69      50.790  80.690  53.530  1.00  0.00           H
ATOM   2525  CB  HIS C  69      49.750  81.980  52.130  1.00  0.00           C
ATOM   2526  HB1 HIS C  69      49.210  81.210  51.540  1.00  0.00           H
ATOM   2527  HB2 HIS C  69      49.010  82.400  52.850  1.00  0.00           H
ATOM   2528  ND1 HIS C  69      50.690  84.300  51.500  1.00  0.00           N
ATOM   2529  CG  HIS C  69      50.080  83.100  51.170  1.00  0.00           C
ATOM   2530  CE1 HIS C  69      50.890  84.860  50.340  1.00  0.00           C
ATOM   2531  HE1 HIS C  69      51.290  85.870  50.260  1.00  0.00           H
ATOM   2532  NE2 HIS C  69      50.400  84.230  49.280  1.00  0.00           N
ATOM   2533  HE2 HIS C  69      50.390  84.430  48.300  1.00  0.00           H
ATOM   2534  CD2 HIS C  69      49.900  83.040  49.810  1.00  0.00           C
ATOM   2535  HD2 HIS C  69      49.440  82.180  49.330  1.00  0.00           H
ATOM   2536  C   HIS C  69      51.730  80.660  51.780  1.00  0.00           C
ATOM   2537  O   HIS C  69      51.140  79.740  51.180  1.00  0.00           O
ATOM   2538  N   ILE C  70      53.090  80.870  51.580  1.00  0.00           N
ATOM   2539  HN  ILE C  70      53.550  81.670  52.000  1.00  0.00           H
ATOM   2540  CA  ILE C  70      53.940  80.100  50.720  1.00  0.00           C
ATOM   2541  HA  ILE C  70      53.370  79.390  50.150  1.00  0.00           H
ATOM   2542  CB  ILE C  70      54.680  81.040  49.800  1.00  0.00           C
ATOM   2543  HB  ILE C  70      55.370  81.640  50.430  1.00  0.00           H
ATOM   2544  CG2 ILE C  70      55.490  80.170  48.750  1.00  0.00           C
ATOM   2545 1HG2 ILE C  70      56.080  79.440  49.340  1.00  0.00           H
ATOM   2546 2HG2 ILE C  70      54.790  79.660  48.040  1.00  0.00           H
ATOM   2547 3HG2 ILE C  70      56.170  80.860  48.200  1.00  0.00           H
ATOM   2548  CG1 ILE C  70      53.730  82.000  49.090  1.00  0.00           C
ATOM   2549 1HG1 ILE C  70      54.150  82.670  48.320  1.00  0.00           H
ATOM   2550 2HG1 ILE C  70      53.250  82.780  49.740  1.00  0.00           H
ATOM   2551  CD  ILE C  70      52.520  81.290  48.400  1.00  0.00           C
ATOM   2552  HD1 ILE C  70      52.940  80.460  47.780  1.00  0.00           H
ATOM   2553  HD2 ILE C  70      51.870  80.630  48.980  1.00  0.00           H
ATOM   2554  HD3 ILE C  70      51.980  81.910  47.650  1.00  0.00           H
ATOM   2555  C   ILE C  70      54.900  79.180  51.510  1.00  0.00           C
ATOM   2556  O   ILE C  70      55.700  79.600  52.400  1.00  0.00           O
ATOM   2557  N   HIS C  71      54.850  77.860  51.190  1.00  0.00           N
ATOM   2558  HN  HIS C  71      54.250  77.520  50.460  1.00  0.00           H
ATOM   2559  CA  HIS C  71      55.600  76.880  51.960  1.00  0.00           C
ATOM   2560  HA  HIS C  71      56.190  77.370  52.720  1.00  0.00           H
ATOM   2561  CB  HIS C  71      54.700  75.880  52.700  1.00  0.00           C
ATOM   2562  HB1 HIS C  71      54.170  75.200  52.010  1.00  0.00           H
ATOM   2563  HB2 HIS C  71      55.310  75.180  53.320  1.00  0.00           H
ATOM   2564  ND1 HIS C  71      53.900  76.430  54.950  1.00  0.00           N
ATOM   2565  CG  HIS C  71      53.800  76.640  53.570  1.00  0.00           C
ATOM   2566  CE1 HIS C  71      52.910  77.180  55.460  1.00  0.00           C
ATOM   2567  HE1 HIS C  71      52.760  77.220  56.540  1.00  0.00           H
ATOM   2568  NE2 HIS C  71      52.180  77.800  54.520  1.00  0.00           N
ATOM   2569  HE2 HIS C  71      51.410  78.400  54.700  1.00  0.00           H
ATOM   2570  CD2 HIS C  71      52.690  77.420  53.320  1.00  0.00           C
ATOM   2571  HD2 HIS C  71      52.350  77.880  52.410  1.00  0.00           H
ATOM   2572  C   HIS C  71      56.550  76.070  51.070  1.00  0.00           C
ATOM   2573  O   HIS C  71      56.210  75.660  49.950  1.00  0.00           O
ATOM   2574  N   VAL C  72      57.800  75.860  51.530  1.00  0.00           N
ATOM   2575  HN  VAL C  72      58.100  76.160  52.440  1.00  0.00           H
ATOM   2576  CA  VAL C  72      58.830  75.330  50.700  1.00  0.00           C
ATOM   2577  HA  VAL C  72      58.600  75.620  49.680  1.00  0.00           H
ATOM   2578  CB  VAL C  72      60.240  75.840  51.010  1.00  0.00           C
ATOM   2579  HB  VAL C  72      60.500  75.700  52.080  1.00  0.00           H
ATOM   2580  CG1 VAL C  72      61.250  75.190  50.040  1.00  0.00           C
ATOM   2581 1HG1 VAL C  72      60.980  75.130  48.950  1.00  0.00           H
ATOM   2582 2HG1 VAL C  72      62.280  75.600  50.090  1.00  0.00           H
ATOM   2583 3HG1 VAL C  72      61.380  74.130  50.360  1.00  0.00           H
ATOM   2584  CG2 VAL C  72      60.190  77.410  50.880  1.00  0.00           C
ATOM   2585 1HG2 VAL C  72      61.250  77.710  50.800  1.00  0.00           H
ATOM   2586 2HG2 VAL C  72      59.670  77.750  49.960  1.00  0.00           H
ATOM   2587 3HG2 VAL C  72      59.730  77.880  51.780  1.00  0.00           H
ATOM   2588  C   VAL C  72      58.780  73.860  50.800  1.00  0.00           C
ATOM   2589  O   VAL C  72      58.580  73.370  51.900  1.00  0.00           O
ATOM   2590  N   ARG C  73      58.860  73.190  49.630  1.00  0.00           N
ATOM   2591  HN  ARG C  73      58.940  73.780  48.840  1.00  0.00           H
ATOM   2592  CA  ARG C  73      58.980  71.760  49.440  1.00  0.00           C
ATOM   2593  HA  ARG C  73      59.040  71.250  50.390  1.00  0.00           H
ATOM   2594  CB  ARG C  73      57.760  71.260  48.610  1.00  0.00           C
ATOM   2595  HB1 ARG C  73      57.750  71.810  47.640  1.00  0.00           H
ATOM   2596  HB2 ARG C  73      57.690  70.190  48.320  1.00  0.00           H
ATOM   2597  CG  ARG C  73      56.290  71.630  49.220  1.00  0.00           C
ATOM   2598  HG1 ARG C  73      55.550  71.050  48.620  1.00  0.00           H
ATOM   2599  HG2 ARG C  73      56.120  72.700  49.000  1.00  0.00           H
ATOM   2600  CD  ARG C  73      56.050  71.310  50.720  1.00  0.00           C
ATOM   2601  HD1 ARG C  73      56.790  71.730  51.430  1.00  0.00           H
ATOM   2602  HD2 ARG C  73      56.080  70.200  50.820  1.00  0.00           H
ATOM   2603  NE  ARG C  73      54.730  71.910  51.010  1.00  0.00           N
ATOM   2604  HE  ARG C  73      53.970  71.670  50.390  1.00  0.00           H
ATOM   2605  CZ  ARG C  73      54.320  72.350  52.190  1.00  0.00           C
ATOM   2606  NH1 ARG C  73      55.030  72.200  53.300  1.00  0.00           N
ATOM   2607 1HH1 ARG C  73      54.570  72.390  54.160  1.00  0.00           H
ATOM   2608 2HH1 ARG C  73      55.980  71.890  53.260  1.00  0.00           H
ATOM   2609  NH2 ARG C  73      53.120  72.850  52.300  1.00  0.00           N
ATOM   2610 1HH2 ARG C  73      52.960  73.460  53.080  1.00  0.00           H
ATOM   2611 2HH2 ARG C  73      52.560  72.730  51.490  1.00  0.00           H
ATOM   2612  C   ARG C  73      60.230  71.510  48.710  1.00  0.00           C
ATOM   2613  O   ARG C  73      61.040  72.430  48.590  1.00  0.00           O
ATOM   2614  N   GLY C  74      60.550  70.260  48.250  1.00  0.00           N
ATOM   2615  HN  GLY C  74      59.830  69.560  48.140  1.00  0.00           H
ATOM   2616  CA  GLY C  74      61.810  69.800  47.770  1.00  0.00           C
ATOM   2617  HA1 GLY C  74      61.680  68.770  47.530  1.00  0.00           H
ATOM   2618  HA2 GLY C  74      62.410  69.980  48.650  1.00  0.00           H
ATOM   2619  C   GLY C  74      62.580  70.420  46.590  1.00  0.00           C
ATOM   2620  O   GLY C  74      62.000  71.080  45.760  1.00  0.00           O
ATOM   2621  N   ALA C  75      63.860  70.120  46.400  1.00  0.00           N
ATOM   2622  HN  ALA C  75      64.390  69.520  47.020  1.00  0.00           H
ATOM   2623  CA  ALA C  75      64.640  70.700  45.350  1.00  0.00           C
ATOM   2624  HA  ALA C  75      64.130  71.470  44.780  1.00  0.00           H
ATOM   2625  CB  ALA C  75      65.900  71.360  45.970  1.00  0.00           C
ATOM   2626  HB1 ALA C  75      66.580  71.920  45.280  1.00  0.00           H
ATOM   2627  HB2 ALA C  75      65.480  72.100  46.680  1.00  0.00           H
ATOM   2628  HB3 ALA C  75      66.550  70.630  46.490  1.00  0.00           H
ATOM   2629  C   ALA C  75      65.180  69.730  44.340  1.00  0.00           C
ATOM   2630  O   ALA C  75      65.580  68.620  44.710  1.00  0.00           O
ATOM   2631  N   ASN C  76      65.280  70.090  43.050  1.00  0.00           N
ATOM   2632  HN  ASN C  76      64.980  70.980  42.720  1.00  0.00           H
ATOM   2633  CA  ASN C  76      65.980  69.220  42.090  1.00  0.00           C
ATOM   2634  HA  ASN C  76      66.400  68.330  42.540  1.00  0.00           H
ATOM   2635  CB  ASN C  76      65.070  68.790  40.940  1.00  0.00           C
ATOM   2636  HB1 ASN C  76      64.870  69.570  40.180  1.00  0.00           H
ATOM   2637  HB2 ASN C  76      65.690  68.030  40.410  1.00  0.00           H
ATOM   2638  CG  ASN C  76      63.780  68.230  41.360  1.00  0.00           C
ATOM   2639  OD1 ASN C  76      62.770  68.870  41.030  1.00  0.00           O
ATOM   2640  ND2 ASN C  76      63.770  67.210  42.160  1.00  0.00           N
ATOM   2641 1HD2 ASN C  76      64.620  66.900  42.590  1.00  0.00           H
ATOM   2642 2HD2 ASN C  76      62.970  66.650  42.360  1.00  0.00           H
ATOM   2643  C   ASN C  76      67.170  69.880  41.400  1.00  0.00           C
ATOM   2644  O   ASN C  76      67.130  71.140  41.290  1.00  0.00           O
ATOM   2645  N   LEU C  77      68.170  69.110  40.950  1.00  0.00           N
ATOM   2646  HN  LEU C  77      68.270  68.170  41.250  1.00  0.00           H
ATOM   2647  CA  LEU C  77      69.280  69.740  40.280  1.00  0.00           C
ATOM   2648  HA  LEU C  77      69.190  70.800  40.070  1.00  0.00           H
ATOM   2649  CB  LEU C  77      70.560  69.640  41.200  1.00  0.00           C
ATOM   2650  HB1 LEU C  77      70.450  70.190  42.160  1.00  0.00           H
ATOM   2651  HB2 LEU C  77      70.630  68.560  41.450  1.00  0.00           H
ATOM   2652  CG  LEU C  77      71.900  70.130  40.440  1.00  0.00           C
ATOM   2653  HG  LEU C  77      72.010  69.710  39.420  1.00  0.00           H
ATOM   2654  CD1 LEU C  77      71.990  71.660  40.160  1.00  0.00           C
ATOM   2655 1HD1 LEU C  77      71.100  72.120  39.690  1.00  0.00           H
ATOM   2656 2HD1 LEU C  77      72.260  72.120  41.130  1.00  0.00           H
ATOM   2657 3HD1 LEU C  77      72.860  71.960  39.550  1.00  0.00           H
ATOM   2658  CD2 LEU C  77      73.080  69.790  41.230  1.00  0.00           C
ATOM   2659 1HD2 LEU C  77      73.980  70.370  40.930  1.00  0.00           H
ATOM   2660 2HD2 LEU C  77      72.950  69.980  42.320  1.00  0.00           H
ATOM   2661 3HD2 LEU C  77      73.290  68.710  41.090  1.00  0.00           H
ATOM   2662  C   LEU C  77      69.580  69.130  38.830  1.00  0.00           C
ATOM   2663  O   LEU C  77      70.160  68.050  38.710  1.00  0.00           O
ATOM   2664  N   GLU C  78      69.380  69.940  37.750  1.00  0.00           N
ATOM   2665  HN  GLU C  78      68.970  70.840  37.790  1.00  0.00           H
ATOM   2666  CA  GLU C  78      69.860  69.480  36.450  1.00  0.00           C
ATOM   2667  HA  GLU C  78      70.560  68.670  36.600  1.00  0.00           H
ATOM   2668  CB  GLU C  78      68.710  68.980  35.510  1.00  0.00           C
ATOM   2669  HB1 GLU C  78      68.040  69.860  35.340  1.00  0.00           H
ATOM   2670  HB2 GLU C  78      69.110  68.570  34.560  1.00  0.00           H
ATOM   2671  CG  GLU C  78      67.940  67.690  36.070  1.00  0.00           C
ATOM   2672  HG1 GLU C  78      67.550  67.920  37.090  1.00  0.00           H
ATOM   2673  HG2 GLU C  78      68.630  66.830  36.170  1.00  0.00           H
ATOM   2674  CD  GLU C  78      66.740  67.310  35.260  1.00  0.00           C
ATOM   2675  OE1 GLU C  78      66.850  67.120  34.030  1.00  0.00           O
ATOM   2676  OE2 GLU C  78      65.630  67.140  35.860  1.00  0.00           O
ATOM   2677  C   GLU C  78      70.560  70.580  35.680  1.00  0.00           C
ATOM   2678  O   GLU C  78      70.110  71.720  35.620  1.00  0.00           O
ATOM   2679  N   ASN C  79      71.750  70.200  35.090  1.00  0.00           N
ATOM   2680  HN  ASN C  79      72.170  69.330  35.340  1.00  0.00           H
ATOM   2681  CA  ASN C  79      72.560  71.040  34.210  1.00  0.00           C
ATOM   2682  HA  ASN C  79      73.540  70.590  34.150  1.00  0.00           H
ATOM   2683  CB  ASN C  79      72.030  71.170  32.730  1.00  0.00           C
ATOM   2684  HB1 ASN C  79      71.090  71.770  32.680  1.00  0.00           H
ATOM   2685  HB2 ASN C  79      72.660  71.860  32.130  1.00  0.00           H
ATOM   2686  CG  ASN C  79      71.870  69.850  32.080  1.00  0.00           C
ATOM   2687  OD1 ASN C  79      72.460  68.830  32.470  1.00  0.00           O
ATOM   2688  ND2 ASN C  79      71.180  69.890  30.930  1.00  0.00           N
ATOM   2689 1HD2 ASN C  79      71.000  70.780  30.510  1.00  0.00           H
ATOM   2690 2HD2 ASN C  79      71.050  68.960  30.580  1.00  0.00           H
ATOM   2691  C   ASN C  79      72.900  72.500  34.860  1.00  0.00           C
ATOM   2692  O   ASN C  79      72.770  73.540  34.140  1.00  0.00           O
ATOM   2693  N   GLY C  80      73.340  72.600  36.130  1.00  0.00           N
ATOM   2694  HN  GLY C  80      73.600  71.750  36.590  1.00  0.00           H
ATOM   2695  CA  GLY C  80      73.740  73.800  36.700  1.00  0.00           C
ATOM   2696  HA1 GLY C  80      74.360  74.400  36.050  1.00  0.00           H
ATOM   2697  HA2 GLY C  80      74.260  73.500  37.590  1.00  0.00           H
ATOM   2698  C   GLY C  80      72.600  74.590  37.370  1.00  0.00           C
ATOM   2699  O   GLY C  80      72.880  75.440  38.210  1.00  0.00           O
ATOM   2700  N   LEU C  81      71.370  74.300  37.040  1.00  0.00           N
ATOM   2701  HN  LEU C  81      71.090  73.570  36.420  1.00  0.00           H
ATOM   2702  CA  LEU C  81      70.200  74.990  37.510  1.00  0.00           C
ATOM   2703  HA  LEU C  81      70.550  75.930  37.910  1.00  0.00           H
ATOM   2704  CB  LEU C  81      69.090  75.390  36.380  1.00  0.00           C
ATOM   2705  HB1 LEU C  81      68.780  74.590  35.680  1.00  0.00           H
ATOM   2706  HB2 LEU C  81      68.160  75.810  36.810  1.00  0.00           H
ATOM   2707  CG  LEU C  81      69.590  76.450  35.320  1.00  0.00           C
ATOM   2708  HG  LEU C  81      70.280  75.910  34.640  1.00  0.00           H
ATOM   2709  CD1 LEU C  81      68.440  76.990  34.510  1.00  0.00           C
ATOM   2710 1HD1 LEU C  81      68.770  77.560  33.600  1.00  0.00           H
ATOM   2711 2HD1 LEU C  81      67.780  76.240  34.030  1.00  0.00           H
ATOM   2712 3HD1 LEU C  81      67.790  77.670  35.080  1.00  0.00           H
ATOM   2713  CD2 LEU C  81      70.320  77.580  35.910  1.00  0.00           C
ATOM   2714 1HD2 LEU C  81      71.290  77.380  36.430  1.00  0.00           H
ATOM   2715 2HD2 LEU C  81      70.540  78.420  35.230  1.00  0.00           H
ATOM   2716 3HD2 LEU C  81      69.750  78.050  36.740  1.00  0.00           H
ATOM   2717  C   LEU C  81      69.480  74.110  38.530  1.00  0.00           C
ATOM   2718  O   LEU C  81      69.040  72.970  38.330  1.00  0.00           O
ATOM   2719  N   LEU C  82      69.520  74.640  39.810  1.00  0.00           N
ATOM   2720  HN  LEU C  82      69.840  75.580  39.850  1.00  0.00           H
ATOM   2721  CA  LEU C  82      68.810  74.130  40.900  1.00  0.00           C
ATOM   2722  HA  LEU C  82      68.630  73.080  40.710  1.00  0.00           H
ATOM   2723  CB  LEU C  82      69.640  74.400  42.180  1.00  0.00           C
ATOM   2724  HB1 LEU C  82      70.650  73.950  42.140  1.00  0.00           H
ATOM   2725  HB2 LEU C  82      69.710  75.510  42.190  1.00  0.00           H
ATOM   2726  CG  LEU C  82      68.940  74.040  43.460  1.00  0.00           C
ATOM   2727  HG  LEU C  82      67.840  74.160  43.400  1.00  0.00           H
ATOM   2728  CD1 LEU C  82      69.120  72.600  43.840  1.00  0.00           C
ATOM   2729 1HD1 LEU C  82      68.410  71.880  43.370  1.00  0.00           H
ATOM   2730 2HD1 LEU C  82      70.170  72.260  43.760  1.00  0.00           H
ATOM   2731 3HD1 LEU C  82      68.910  72.490  44.930  1.00  0.00           H
ATOM   2732  CD2 LEU C  82      69.610  74.800  44.620  1.00  0.00           C
ATOM   2733 1HD2 LEU C  82      70.610  74.400  44.860  1.00  0.00           H
ATOM   2734 2HD2 LEU C  82      69.670  75.880  44.340  1.00  0.00           H
ATOM   2735 3HD2 LEU C  82      69.020  74.570  45.540  1.00  0.00           H
ATOM   2736  C   LEU C  82      67.320  74.680  40.930  1.00  0.00           C
ATOM   2737  O   LEU C  82      67.130  75.920  40.890  1.00  0.00           O
ATOM   2738  N   TYR C  83      66.240  73.890  41.010  1.00  0.00           N
ATOM   2739  HN  TYR C  83      66.390  72.930  41.240  1.00  0.00           H
ATOM   2740  CA  TYR C  83      64.860  74.280  41.000  1.00  0.00           C
ATOM   2741  HA  TYR C  83      64.790  75.350  40.820  1.00  0.00           H
ATOM   2742  CB  TYR C  83      63.910  73.670  39.880  1.00  0.00           C
ATOM   2743  HB1 TYR C  83      63.830  72.570  40.020  1.00  0.00           H
ATOM   2744  HB2 TYR C  83      62.960  74.250  40.030  1.00  0.00           H
ATOM   2745  CG  TYR C  83      64.530  73.830  38.530  1.00  0.00           C
ATOM   2746  CD1 TYR C  83      65.570  72.930  38.170  1.00  0.00           C
ATOM   2747  HD1 TYR C  83      65.960  72.270  38.930  1.00  0.00           H
ATOM   2748  CE1 TYR C  83      66.260  73.030  36.900  1.00  0.00           C
ATOM   2749  HE1 TYR C  83      66.920  72.250  36.560  1.00  0.00           H
ATOM   2750  CZ  TYR C  83      65.790  73.990  35.980  1.00  0.00           C
ATOM   2751  OH  TYR C  83      66.400  74.110  34.680  1.00  0.00           O
ATOM   2752  HH  TYR C  83      65.800  74.470  34.030  1.00  0.00           H
ATOM   2753  CD2 TYR C  83      64.070  74.760  37.570  1.00  0.00           C
ATOM   2754  HD2 TYR C  83      63.190  75.360  37.740  1.00  0.00           H
ATOM   2755  CE2 TYR C  83      64.730  74.900  36.310  1.00  0.00           C
ATOM   2756  HE2 TYR C  83      64.460  75.690  35.640  1.00  0.00           H
ATOM   2757  C   TYR C  83      64.340  73.790  42.320  1.00  0.00           C
ATOM   2758  O   TYR C  83      64.260  72.610  42.530  1.00  0.00           O
ATOM   2759  N   ILE C  84      63.880  74.730  43.180  1.00  0.00           N
ATOM   2760  HN  ILE C  84      63.710  75.660  42.860  1.00  0.00           H
ATOM   2761  CA  ILE C  84      63.280  74.430  44.460  1.00  0.00           C
ATOM   2762  HA  ILE C  84      63.420  73.400  44.740  1.00  0.00           H
ATOM   2763  CB  ILE C  84      63.790  75.210  45.720  1.00  0.00           C
ATOM   2764  HB  ILE C  84      63.550  76.280  45.700  1.00  0.00           H
ATOM   2765  CG2 ILE C  84      63.150  74.610  47.040  1.00  0.00           C
ATOM   2766 1HG2 ILE C  84      63.670  75.130  47.880  1.00  0.00           H
ATOM   2767 2HG2 ILE C  84      62.070  74.870  47.030  1.00  0.00           H
ATOM   2768 3HG2 ILE C  84      63.310  73.520  46.930  1.00  0.00           H
ATOM   2769  CG1 ILE C  84      65.340  75.210  45.760  1.00  0.00           C
ATOM   2770 1HG1 ILE C  84      65.690  74.350  45.150  1.00  0.00           H
ATOM   2771 2HG1 ILE C  84      65.600  74.960  46.810  1.00  0.00           H
ATOM   2772  CD  ILE C  84      65.910  76.580  45.240  1.00  0.00           C
ATOM   2773  HD1 ILE C  84      67.010  76.580  45.440  1.00  0.00           H
ATOM   2774  HD2 ILE C  84      65.900  76.590  44.130  1.00  0.00           H
ATOM   2775  HD3 ILE C  84      65.500  77.540  45.640  1.00  0.00           H
ATOM   2776  C   ILE C  84      61.810  74.670  44.340  1.00  0.00           C
ATOM   2777  O   ILE C  84      61.380  75.730  43.930  1.00  0.00           O
ATOM   2778  N   ASP C  85      60.930  73.680  44.740  1.00  0.00           N
ATOM   2779  HN  ASP C  85      61.290  72.800  45.050  1.00  0.00           H
ATOM   2780  CA  ASP C  85      59.470  73.800  44.590  1.00  0.00           C
ATOM   2781  HA  ASP C  85      59.180  74.320  43.710  1.00  0.00           H
ATOM   2782  CB  ASP C  85      58.870  72.420  44.820  1.00  0.00           C
ATOM   2783  HB1 ASP C  85      59.540  71.880  45.520  1.00  0.00           H
ATOM   2784  HB2 ASP C  85      57.810  72.390  45.180  1.00  0.00           H
ATOM   2785  CG  ASP C  85      58.760  71.770  43.410  1.00  0.00           C
ATOM   2786  OD1 ASP C  85      58.390  72.510  42.420  1.00  0.00           O
ATOM   2787  OD2 ASP C  85      59.060  70.600  43.210  1.00  0.00           O
ATOM   2788  C   ASP C  85      58.830  74.590  45.720  1.00  0.00           C
ATOM   2789  O   ASP C  85      59.120  74.390  46.890  1.00  0.00           O
ATOM   2790  N   LEU C  86      57.900  75.460  45.400  1.00  0.00           N
ATOM   2791  HN  LEU C  86      57.450  75.440  44.510  1.00  0.00           H
ATOM   2792  CA  LEU C  86      57.390  76.350  46.350  1.00  0.00           C
ATOM   2793  HA  LEU C  86      57.670  76.090  47.360  1.00  0.00           H
ATOM   2794  CB  LEU C  86      57.660  77.880  46.070  1.00  0.00           C
ATOM   2795  HB1 LEU C  86      57.170  78.310  45.170  1.00  0.00           H
ATOM   2796  HB2 LEU C  86      57.290  78.510  46.910  1.00  0.00           H
ATOM   2797  CG  LEU C  86      59.110  78.260  45.640  1.00  0.00           C
ATOM   2798  HG  LEU C  86      59.460  77.580  44.840  1.00  0.00           H
ATOM   2799  CD1 LEU C  86      59.070  79.610  45.040  1.00  0.00           C
ATOM   2800 1HD1 LEU C  86      60.100  79.950  44.850  1.00  0.00           H
ATOM   2801 2HD1 LEU C  86      58.430  79.740  44.150  1.00  0.00           H
ATOM   2802 3HD1 LEU C  86      58.700  80.250  45.880  1.00  0.00           H
ATOM   2803  CD2 LEU C  86      60.060  78.150  46.880  1.00  0.00           C
ATOM   2804 1HD2 LEU C  86      61.100  78.430  46.590  1.00  0.00           H
ATOM   2805 2HD2 LEU C  86      59.740  78.910  47.630  1.00  0.00           H
ATOM   2806 3HD2 LEU C  86      59.960  77.110  47.250  1.00  0.00           H
ATOM   2807  C   LEU C  86      55.910  76.140  46.240  1.00  0.00           C
ATOM   2808  O   LEU C  86      55.400  76.010  45.110  1.00  0.00           O
ATOM   2809  N   GLU C  87      55.090  76.160  47.330  1.00  0.00           N
ATOM   2810  HN  GLU C  87      55.460  76.360  48.240  1.00  0.00           H
ATOM   2811  CA  GLU C  87      53.720  75.840  47.410  1.00  0.00           C
ATOM   2812  HA  GLU C  87      53.380  75.790  46.390  1.00  0.00           H
ATOM   2813  CB  GLU C  87      53.600  74.380  47.980  1.00  0.00           C
ATOM   2814  HB1 GLU C  87      54.310  73.700  47.440  1.00  0.00           H
ATOM   2815  HB2 GLU C  87      54.010  74.340  49.010  1.00  0.00           H
ATOM   2816  CG  GLU C  87      52.170  73.820  48.080  1.00  0.00           C
ATOM   2817  HG1 GLU C  87      51.730  73.900  47.060  1.00  0.00           H
ATOM   2818  HG2 GLU C  87      51.640  74.470  48.800  1.00  0.00           H
ATOM   2819  CD  GLU C  87      52.090  72.370  48.610  1.00  0.00           C
ATOM   2820  OE1 GLU C  87      52.250  71.430  47.760  1.00  0.00           O
ATOM   2821  OE2 GLU C  87      51.810  72.240  49.840  1.00  0.00           O
ATOM   2822  C   GLU C  87      52.790  76.880  48.080  1.00  0.00           C
ATOM   2823  O   GLU C  87      53.180  77.460  49.150  1.00  0.00           O
ATOM   2824  N   ARG C  88      51.610  77.030  47.550  1.00  0.00           N
ATOM   2825  HN  ARG C  88      51.370  76.590  46.690  1.00  0.00           H
ATOM   2826  CA  ARG C  88      50.580  77.720  48.240  1.00  0.00           C
ATOM   2827  HA  ARG C  88      50.910  78.490  48.910  1.00  0.00           H
ATOM   2828  CB  ARG C  88      49.780  78.580  47.190  1.00  0.00           C
ATOM   2829  HB1 ARG C  88      50.460  79.300  46.690  1.00  0.00           H
ATOM   2830  HB2 ARG C  88      49.360  77.860  46.460  1.00  0.00           H
ATOM   2831  CG  ARG C  88      48.710  79.550  47.690  1.00  0.00           C
ATOM   2832  HG1 ARG C  88      49.010  80.250  48.490  1.00  0.00           H
ATOM   2833  HG2 ARG C  88      47.890  79.030  48.260  1.00  0.00           H
ATOM   2834  CD  ARG C  88      47.880  80.350  46.710  1.00  0.00           C
ATOM   2835  HD1 ARG C  88      48.440  81.070  46.070  1.00  0.00           H
ATOM   2836  HD2 ARG C  88      47.120  80.940  47.240  1.00  0.00           H
ATOM   2837  NE  ARG C  88      47.190  79.430  45.790  1.00  0.00           N
ATOM   2838  HE  ARG C  88      47.140  78.440  45.930  1.00  0.00           H
ATOM   2839  CZ  ARG C  88      46.310  79.930  44.900  1.00  0.00           C
ATOM   2840  NH1 ARG C  88      46.240  81.170  44.540  1.00  0.00           N
ATOM   2841 1HH1 ARG C  88      45.460  81.450  43.980  1.00  0.00           H
ATOM   2842 2HH1 ARG C  88      46.990  81.820  44.660  1.00  0.00           H
ATOM   2843  NH2 ARG C  88      45.500  79.040  44.390  1.00  0.00           N
ATOM   2844 1HH2 ARG C  88      44.650  79.330  43.960  1.00  0.00           H
ATOM   2845 2HH2 ARG C  88      45.520  78.130  44.800  1.00  0.00           H
ATOM   2846  C   ARG C  88      49.620  76.890  49.110  1.00  0.00           C
ATOM   2847  O   ARG C  88      49.110  75.780  48.790  1.00  0.00           O
ATOM   2848  N   VAL C  89      49.210  77.510  50.290  1.00  0.00           N
ATOM   2849  HN  VAL C  89      49.510  78.390  50.650  1.00  0.00           H
ATOM   2850  CA  VAL C  89      48.320  76.890  51.220  1.00  0.00           C
ATOM   2851  HA  VAL C  89      47.780  76.040  50.850  1.00  0.00           H
ATOM   2852  CB  VAL C  89      49.140  76.640  52.520  1.00  0.00           C
ATOM   2853  HB  VAL C  89      49.630  77.600  52.820  1.00  0.00           H
ATOM   2854  CG1 VAL C  89      48.180  76.090  53.570  1.00  0.00           C
ATOM   2855 1HG1 VAL C  89      47.250  76.700  53.630  1.00  0.00           H
ATOM   2856 2HG1 VAL C  89      47.990  75.000  53.400  1.00  0.00           H
ATOM   2857 3HG1 VAL C  89      48.660  75.910  54.550  1.00  0.00           H
ATOM   2858  CG2 VAL C  89      50.290  75.690  52.120  1.00  0.00           C
ATOM   2859 1HG2 VAL C  89      50.790  75.320  53.050  1.00  0.00           H
ATOM   2860 2HG2 VAL C  89      49.890  74.760  51.700  1.00  0.00           H
ATOM   2861 3HG2 VAL C  89      51.100  76.170  51.530  1.00  0.00           H
ATOM   2862  C   VAL C  89      47.240  77.940  51.500  1.00  0.00           C
ATOM   2863  O   VAL C  89      47.480  78.990  52.090  1.00  0.00           O
ATOM   2864  N   VAL C  90      46.000  77.690  51.060  1.00  0.00           N
ATOM   2865  HN  VAL C  90      45.790  76.780  50.710  1.00  0.00           H
ATOM   2866  CA  VAL C  90      44.900  78.740  51.110  1.00  0.00           C
ATOM   2867  HA  VAL C  90      45.340  79.720  51.220  1.00  0.00           H
ATOM   2868  CB  VAL C  90      43.960  78.890  49.830  1.00  0.00           C
ATOM   2869  HB  VAL C  90      43.150  79.630  50.010  1.00  0.00           H
ATOM   2870  CG1 VAL C  90      44.810  79.490  48.670  1.00  0.00           C
ATOM   2871 1HG1 VAL C  90      45.610  78.720  48.500  1.00  0.00           H
ATOM   2872 2HG1 VAL C  90      44.210  79.810  47.800  1.00  0.00           H
ATOM   2873 3HG1 VAL C  90      45.360  80.390  49.020  1.00  0.00           H
ATOM   2874  CG2 VAL C  90      43.410  77.590  49.330  1.00  0.00           C
ATOM   2875 1HG2 VAL C  90      42.950  76.900  50.070  1.00  0.00           H
ATOM   2876 2HG2 VAL C  90      42.580  77.920  48.670  1.00  0.00           H
ATOM   2877 3HG2 VAL C  90      44.190  77.020  48.770  1.00  0.00           H
ATOM   2878  C   VAL C  90      43.950  78.540  52.310  1.00  0.00           C
ATOM   2879  O   VAL C  90      43.930  77.440  52.840  1.00  0.00           O
ATOM   2880  N   PRO C  91      43.210  79.550  52.810  1.00  0.00           N
ATOM   2881  CD  PRO C  91      43.690  80.980  52.710  1.00  0.00           C
ATOM   2882  HD1 PRO C  91      43.430  81.360  51.700  1.00  0.00           H
ATOM   2883  HD2 PRO C  91      44.800  81.060  52.740  1.00  0.00           H
ATOM   2884  CA  PRO C  91      42.200  79.360  53.850  1.00  0.00           C
ATOM   2885  HA  PRO C  91      42.660  78.970  54.740  1.00  0.00           H
ATOM   2886  CB  PRO C  91      41.750  80.770  54.060  1.00  0.00           C
ATOM   2887  HB1 PRO C  91      41.000  81.090  53.300  1.00  0.00           H
ATOM   2888  HB2 PRO C  91      41.310  81.010  55.050  1.00  0.00           H
ATOM   2889  CG  PRO C  91      42.960  81.670  53.800  1.00  0.00           C
ATOM   2890  HG1 PRO C  91      43.490  81.800  54.760  1.00  0.00           H
ATOM   2891  HG2 PRO C  91      42.710  82.740  53.580  1.00  0.00           H
ATOM   2892  C   PRO C  91      41.060  78.490  53.380  1.00  0.00           C
ATOM   2893  OT1 PRO C  91      40.630  77.560  54.130  1.00  0.00           O
ATOM   2894  OT2 PRO C  91      40.470  78.760  52.280  1.00  0.00           O
ATOM   2895  N   PRO D   1     105.190  82.640   6.170  1.00  0.00           N
ATOM   2896  HN1 PRO D   1     104.490  83.130   5.640  1.00  0.00           H
ATOM   2897  HN2 PRO D   1     105.960  82.540   5.530  1.00  0.00           H
ATOM   2898  CD  PRO D   1     105.830  83.390   7.370  1.00  0.00           C
ATOM   2899  HD1 PRO D   1     105.200  84.270   7.630  1.00  0.00           H
ATOM   2900  HD2 PRO D   1     106.830  83.830   7.180  1.00  0.00           H
ATOM   2901  CA  PRO D   1     104.600  81.330   6.600  1.00  0.00           C
ATOM   2902  HA  PRO D   1     105.180  80.530   6.180  1.00  0.00           H
ATOM   2903  CB  PRO D   1     104.550  81.530   8.130  1.00  0.00           C
ATOM   2904  HB1 PRO D   1     103.670  82.050   8.580  1.00  0.00           H
ATOM   2905  HB2 PRO D   1     104.470  80.520   8.600  1.00  0.00           H
ATOM   2906  CG  PRO D   1     105.800  82.350   8.520  1.00  0.00           C
ATOM   2907  HG1 PRO D   1     106.700  81.710   8.400  1.00  0.00           H
ATOM   2908  HG2 PRO D   1     105.740  82.810   9.530  1.00  0.00           H
ATOM   2909  C   PRO D   1     103.210  81.170   6.000  1.00  0.00           C
ATOM   2910  O   PRO D   1     102.650  82.190   5.600  1.00  0.00           O
ATOM   2911  N   GLU D   2     102.640  79.980   5.850  1.00  0.00           N
ATOM   2912  HN  GLU D   2     103.140  79.180   6.170  1.00  0.00           H
ATOM   2913  CA  GLU D   2     101.240  79.750   5.400  1.00  0.00           C
ATOM   2914  HA  GLU D   2     101.110  80.420   4.570  1.00  0.00           H
ATOM   2915  CB  GLU D   2     100.900  78.330   4.980  1.00  0.00           C
ATOM   2916  HB1 GLU D   2     101.240  77.660   5.800  1.00  0.00           H
ATOM   2917  HB2 GLU D   2      99.820  78.220   4.730  1.00  0.00           H
ATOM   2918  CG  GLU D   2     101.540  77.890   3.660  1.00  0.00           C
ATOM   2919  HG1 GLU D   2     101.700  76.800   3.650  1.00  0.00           H
ATOM   2920  HG2 GLU D   2     102.560  78.280   3.510  1.00  0.00           H
ATOM   2921  CD  GLU D   2     100.810  78.170   2.390  1.00  0.00           C
ATOM   2922  OE1 GLU D   2      99.850  77.360   2.010  1.00  0.00           O
ATOM   2923  OE2 GLU D   2     101.070  79.260   1.690  1.00  0.00           O
ATOM   2924  C   GLU D   2     100.100  80.150   6.510  1.00  0.00           C
ATOM   2925  O   GLU D   2     100.350  80.220   7.710  1.00  0.00           O
ATOM   2926  N   ALA D   3      98.900  80.570   6.030  1.00  0.00           N
ATOM   2927  HN  ALA D   3      98.790  80.580   5.030  1.00  0.00           H
ATOM   2928  CA  ALA D   3      97.820  80.920   6.930  1.00  0.00           C
ATOM   2929  HA  ALA D   3      98.120  81.620   7.700  1.00  0.00           H
ATOM   2930  CB  ALA D   3      96.810  81.690   6.090  1.00  0.00           C
ATOM   2931  HB1 ALA D   3      96.190  82.400   6.690  1.00  0.00           H
ATOM   2932  HB2 ALA D   3      97.180  82.250   5.210  1.00  0.00           H
ATOM   2933  HB3 ALA D   3      96.120  80.950   5.620  1.00  0.00           H
ATOM   2934  C   ALA D   3      97.120  79.800   7.720  1.00  0.00           C
ATOM   2935  O   ALA D   3      96.770  78.760   7.210  1.00  0.00           O
ATOM   2936  N   MET D   4      96.980  79.900   9.040  1.00  0.00           N
ATOM   2937  HN  MET D   4      97.250  80.720   9.540  1.00  0.00           H
ATOM   2938  CA  MET D   4      96.290  78.970   9.990  1.00  0.00           C
ATOM   2939  HA  MET D   4      95.830  78.180   9.420  1.00  0.00           H
ATOM   2940  CB  MET D   4      97.280  78.360  11.070  1.00  0.00           C
ATOM   2941  HB1 MET D   4      97.550  79.080  11.870  1.00  0.00           H
ATOM   2942  HB2 MET D   4      96.750  77.550  11.640  1.00  0.00           H
ATOM   2943  CG  MET D   4      98.590  77.760  10.500  1.00  0.00           C
ATOM   2944  HG1 MET D   4      99.330  77.370  11.250  1.00  0.00           H
ATOM   2945  HG2 MET D   4      99.240  78.520  10.030  1.00  0.00           H
ATOM   2946  SD  MET D   4      98.250  76.460   9.180  1.00  0.00           S
ATOM   2947  CE  MET D   4     100.080  76.520   8.920  1.00  0.00           C
ATOM   2948  HE1 MET D   4     100.650  76.270   9.840  1.00  0.00           H
ATOM   2949  HE2 MET D   4     100.270  75.820   8.070  1.00  0.00           H
ATOM   2950  HE3 MET D   4     100.360  77.570   8.680  1.00  0.00           H
ATOM   2951  C   MET D   4      95.170  79.730  10.710  1.00  0.00           C
ATOM   2952  O   MET D   4      95.040  80.970  10.770  1.00  0.00           O
ATOM   2953  N   LYS D   5      94.340  78.890  11.430  1.00  0.00           N
ATOM   2954  HN  LYS D   5      94.570  77.920  11.420  1.00  0.00           H
ATOM   2955  CA  LYS D   5      93.170  79.360  12.060  1.00  0.00           C
ATOM   2956  HA  LYS D   5      93.260  80.430  12.190  1.00  0.00           H
ATOM   2957  CB  LYS D   5      91.890  78.930  11.270  1.00  0.00           C
ATOM   2958  HB1 LYS D   5      92.160  77.890  10.970  1.00  0.00           H
ATOM   2959  HB2 LYS D   5      90.930  78.890  11.830  1.00  0.00           H
ATOM   2960  CG  LYS D   5      91.610  79.640   9.950  1.00  0.00           C
ATOM   2961  HG1 LYS D   5      90.720  79.230   9.430  1.00  0.00           H
ATOM   2962  HG2 LYS D   5      92.430  79.390   9.260  1.00  0.00           H
ATOM   2963  CD  LYS D   5      91.420  81.170  10.080  1.00  0.00           C
ATOM   2964  HD1 LYS D   5      92.320  81.700  10.460  1.00  0.00           H
ATOM   2965  HD2 LYS D   5      90.710  81.480  10.880  1.00  0.00           H
ATOM   2966  CE  LYS D   5      90.890  81.790   8.760  1.00  0.00           C
ATOM   2967  HE1 LYS D   5      90.100  81.060   8.470  1.00  0.00           H
ATOM   2968  HE2 LYS D   5      91.570  81.790   7.880  1.00  0.00           H
ATOM   2969  NZ  LYS D   5      90.310  83.200   8.860  1.00  0.00           N
ATOM   2970  HZ1 LYS D   5      90.780  83.720   8.090  1.00  0.00           H
ATOM   2971  HZ2 LYS D   5      89.280  83.230   8.650  1.00  0.00           H
ATOM   2972  HZ3 LYS D   5      90.580  83.640   9.760  1.00  0.00           H
ATOM   2973  C   LYS D   5      92.990  78.720  13.470  1.00  0.00           C
ATOM   2974  O   LYS D   5      93.580  77.690  13.820  1.00  0.00           O
ATOM   2975  N   PRO D   6      92.210  79.370  14.320  1.00  0.00           N
ATOM   2976  CD  PRO D   6      91.630  80.680  14.130  1.00  0.00           C
ATOM   2977  HD1 PRO D   6      90.980  80.700  13.240  1.00  0.00           H
ATOM   2978  HD2 PRO D   6      92.380  81.500  14.130  1.00  0.00           H
ATOM   2979  CA  PRO D   6      91.920  78.770  15.650  1.00  0.00           C
ATOM   2980  HA  PRO D   6      92.870  78.870  16.170  1.00  0.00           H
ATOM   2981  CB  PRO D   6      90.710  79.570  16.220  1.00  0.00           C
ATOM   2982  HB1 PRO D   6      89.760  79.070  15.930  1.00  0.00           H
ATOM   2983  HB2 PRO D   6      90.700  79.740  17.310  1.00  0.00           H
ATOM   2984  CG  PRO D   6      90.900  80.920  15.470  1.00  0.00           C
ATOM   2985  HG1 PRO D   6      91.590  81.550  16.060  1.00  0.00           H
ATOM   2986  HG2 PRO D   6      90.050  81.610  15.290  1.00  0.00           H
ATOM   2987  C   PRO D   6      91.490  77.290  15.760  1.00  0.00           C
ATOM   2988  O   PRO D   6      90.950  76.690  14.850  1.00  0.00           O
ATOM   2989  N   ARG D   7      91.820  76.600  16.880  1.00  0.00           N
ATOM   2990  HN  ARG D   7      92.120  77.030  17.720  1.00  0.00           H
ATOM   2991  CA  ARG D   7      91.680  75.150  17.020  1.00  0.00           C
ATOM   2992  HA  ARG D   7      91.330  74.640  16.140  1.00  0.00           H
ATOM   2993  CB  ARG D   7      93.050  74.600  17.320  1.00  0.00           C
ATOM   2994  HB1 ARG D   7      93.080  73.540  17.640  1.00  0.00           H
ATOM   2995  HB2 ARG D   7      93.710  74.760  16.460  1.00  0.00           H
ATOM   2996  CG  ARG D   7      93.850  75.310  18.520  1.00  0.00           C
ATOM   2997  HG1 ARG D   7      94.330  74.600  19.220  1.00  0.00           H
ATOM   2998  HG2 ARG D   7      93.050  75.760  19.140  1.00  0.00           H
ATOM   2999  CD  ARG D   7      94.890  76.370  18.090  1.00  0.00           C
ATOM   3000  HD1 ARG D   7      94.390  77.300  17.740  1.00  0.00           H
ATOM   3001  HD2 ARG D   7      95.590  75.910  17.370  1.00  0.00           H
ATOM   3002  NE  ARG D   7      95.570  76.790  19.330  1.00  0.00           N
ATOM   3003  HE  ARG D   7      95.390  76.310  20.180  1.00  0.00           H
ATOM   3004  CZ  ARG D   7      96.450  77.810  19.300  1.00  0.00           C
ATOM   3005  NH1 ARG D   7      96.790  78.430  18.160  1.00  0.00           N
ATOM   3006 1HH1 ARG D   7      97.450  79.180  18.240  1.00  0.00           H
ATOM   3007 2HH1 ARG D   7      96.600  78.070  17.250  1.00  0.00           H
ATOM   3008  NH2 ARG D   7      97.040  78.170  20.410  1.00  0.00           N
ATOM   3009 1HH2 ARG D   7      97.680  78.900  20.170  1.00  0.00           H
ATOM   3010 2HH2 ARG D   7      97.060  77.580  21.220  1.00  0.00           H
ATOM   3011  C   ARG D   7      90.630  74.840  18.080  1.00  0.00           C
ATOM   3012  O   ARG D   7      90.570  75.470  19.100  1.00  0.00           O
ATOM   3013  N   ARG D   8      89.720  73.930  17.680  1.00  0.00           N
ATOM   3014  HN  ARG D   8      89.720  73.580  16.750  1.00  0.00           H
ATOM   3015  CA  ARG D   8      88.510  73.660  18.460  1.00  0.00           C
ATOM   3016  HA  ARG D   8      88.340  74.540  19.060  1.00  0.00           H
ATOM   3017  CB  ARG D   8      87.260  73.290  17.650  1.00  0.00           C
ATOM   3018  HB1 ARG D   8      87.550  72.470  16.940  1.00  0.00           H
ATOM   3019  HB2 ARG D   8      86.560  72.750  18.310  1.00  0.00           H
ATOM   3020  CG  ARG D   8      86.560  74.410  16.910  1.00  0.00           C
ATOM   3021  HG1 ARG D   8      87.200  75.280  16.680  1.00  0.00           H
ATOM   3022  HG2 ARG D   8      85.940  74.920  17.680  1.00  0.00           H
ATOM   3023  CD  ARG D   8      85.850  73.890  15.650  1.00  0.00           C
ATOM   3024  HD1 ARG D   8      86.570  73.320  15.020  1.00  0.00           H
ATOM   3025  HD2 ARG D   8      85.410  74.750  15.100  1.00  0.00           H
ATOM   3026  NE  ARG D   8      84.760  72.940  15.980  1.00  0.00           N
ATOM   3027  HE  ARG D   8      84.290  73.050  16.860  1.00  0.00           H
ATOM   3028  CZ  ARG D   8      83.980  72.320  15.070  1.00  0.00           C
ATOM   3029  NH1 ARG D   8      84.200  72.410  13.760  1.00  0.00           N
ATOM   3030 1HH1 ARG D   8      83.490  72.200  13.090  1.00  0.00           H
ATOM   3031 2HH1 ARG D   8      84.900  73.040  13.440  1.00  0.00           H
ATOM   3032  NH2 ARG D   8      82.990  71.560  15.420  1.00  0.00           N
ATOM   3033 1HH2 ARG D   8      82.280  71.600  14.700  1.00  0.00           H
ATOM   3034 2HH2 ARG D   8      82.620  71.800  16.310  1.00  0.00           H
ATOM   3035  C   ARG D   8      88.860  72.600  19.510  1.00  0.00           C
ATOM   3036  O   ARG D   8      89.410  71.510  19.260  1.00  0.00           O
ATOM   3037  N   ILE D   9      88.570  72.900  20.770  1.00  0.00           N
ATOM   3038  HN  ILE D   9      88.030  73.700  21.010  1.00  0.00           H
ATOM   3039  CA  ILE D   9      88.920  72.040  21.910  1.00  0.00           C
ATOM   3040  HA  ILE D   9      89.710  71.340  21.680  1.00  0.00           H
ATOM   3041  CB  ILE D   9      89.310  72.920  23.110  1.00  0.00           C
ATOM   3042  HB  ILE D   9      88.410  73.410  23.530  1.00  0.00           H
ATOM   3043  CG2 ILE D   9      89.940  72.030  24.240  1.00  0.00           C
ATOM   3044 1HG2 ILE D   9      89.220  71.290  24.670  1.00  0.00           H
ATOM   3045 2HG2 ILE D   9      90.790  71.450  23.810  1.00  0.00           H
ATOM   3046 3HG2 ILE D   9      90.330  72.740  25.010  1.00  0.00           H
ATOM   3047  CG1 ILE D   9      90.310  74.060  22.710  1.00  0.00           C
ATOM   3048 1HG1 ILE D   9      90.670  74.610  23.610  1.00  0.00           H
ATOM   3049 2HG1 ILE D   9      89.930  74.740  21.930  1.00  0.00           H
ATOM   3050  CD  ILE D   9      91.600  73.500  22.050  1.00  0.00           C
ATOM   3051  HD1 ILE D   9      91.380  72.840  21.200  1.00  0.00           H
ATOM   3052  HD2 ILE D   9      92.250  74.270  21.590  1.00  0.00           H
ATOM   3053  HD3 ILE D   9      92.230  72.900  22.750  1.00  0.00           H
ATOM   3054  C   ILE D   9      87.750  71.240  22.250  1.00  0.00           C
ATOM   3055  O   ILE D   9      86.710  71.760  22.660  1.00  0.00           O
ATOM   3056  N   GLU D  10      87.780  69.900  22.280  1.00  0.00           N
ATOM   3057  HN  GLU D  10      88.660  69.440  22.130  1.00  0.00           H
ATOM   3058  CA  GLU D  10      86.650  68.970  22.590  1.00  0.00           C
ATOM   3059  HA  GLU D  10      85.670  69.340  22.320  1.00  0.00           H
ATOM   3060  CB  GLU D  10      86.860  67.680  21.730  1.00  0.00           C
ATOM   3061  HB1 GLU D  10      87.910  67.410  21.950  1.00  0.00           H
ATOM   3062  HB2 GLU D  10      86.200  66.860  22.100  1.00  0.00           H
ATOM   3063  CG  GLU D  10      86.700  67.840  20.220  1.00  0.00           C
ATOM   3064  HG1 GLU D  10      87.570  68.410  19.860  1.00  0.00           H
ATOM   3065  HG2 GLU D  10      85.760  68.410  20.090  1.00  0.00           H
ATOM   3066  CD  GLU D  10      86.520  66.550  19.460  1.00  0.00           C
ATOM   3067  OE1 GLU D  10      85.390  66.050  19.520  1.00  0.00           O
ATOM   3068  OE2 GLU D  10      87.380  65.950  18.820  1.00  0.00           O
ATOM   3069  C   GLU D  10      86.500  68.640  24.090  1.00  0.00           C
ATOM   3070  O   GLU D  10      87.450  68.610  24.860  1.00  0.00           O
ATOM   3071  N   ILE D  11      85.230  68.450  24.570  1.00  0.00           N
ATOM   3072  HN  ILE D  11      84.420  68.620  23.990  1.00  0.00           H
ATOM   3073  CA  ILE D  11      84.890  68.100  25.920  1.00  0.00           C
ATOM   3074  HA  ILE D  11      85.660  68.570  26.510  1.00  0.00           H
ATOM   3075  CB  ILE D  11      83.470  68.610  26.270  1.00  0.00           C
ATOM   3076  HB  ILE D  11      82.770  68.190  25.520  1.00  0.00           H
ATOM   3077  CG2 ILE D  11      83.030  68.230  27.720  1.00  0.00           C
ATOM   3078 1HG2 ILE D  11      82.930  67.120  27.850  1.00  0.00           H
ATOM   3079 2HG2 ILE D  11      83.650  68.620  28.550  1.00  0.00           H
ATOM   3080 3HG2 ILE D  11      82.000  68.630  27.870  1.00  0.00           H
ATOM   3081  CG1 ILE D  11      83.430  70.170  26.140  1.00  0.00           C
ATOM   3082 1HG1 ILE D  11      83.670  70.390  25.080  1.00  0.00           H
ATOM   3083 2HG1 ILE D  11      84.350  70.590  26.600  1.00  0.00           H
ATOM   3084  CD  ILE D  11      82.240  70.970  26.640  1.00  0.00           C
ATOM   3085  HD1 ILE D  11      81.300  70.450  26.380  1.00  0.00           H
ATOM   3086  HD2 ILE D  11      82.230  71.100  27.740  1.00  0.00           H
ATOM   3087  HD3 ILE D  11      82.150  71.970  26.160  1.00  0.00           H
ATOM   3088  C   ILE D  11      84.890  66.570  26.120  1.00  0.00           C
ATOM   3089  O   ILE D  11      84.480  65.780  25.290  1.00  0.00           O
ATOM   3090  N   ASN D  12      85.410  66.170  27.330  1.00  0.00           N
ATOM   3091  HN  ASN D  12      85.820  66.850  27.940  1.00  0.00           H
ATOM   3092  CA  ASN D  12      85.500  64.770  27.760  1.00  0.00           C
ATOM   3093  HA  ASN D  12      84.770  64.240  27.180  1.00  0.00           H
ATOM   3094  CB  ASN D  12      86.940  64.210  27.760  1.00  0.00           C
ATOM   3095  HB1 ASN D  12      87.520  64.850  28.470  1.00  0.00           H
ATOM   3096  HB2 ASN D  12      86.880  63.120  27.940  1.00  0.00           H
ATOM   3097  CG  ASN D  12      87.660  64.290  26.360  1.00  0.00           C
ATOM   3098  OD1 ASN D  12      87.240  63.860  25.280  1.00  0.00           O
ATOM   3099  ND2 ASN D  12      88.980  64.580  26.490  1.00  0.00           N
ATOM   3100 1HD2 ASN D  12      89.490  64.690  25.630  1.00  0.00           H
ATOM   3101 2HD2 ASN D  12      89.280  64.680  27.440  1.00  0.00           H
ATOM   3102  C   ASN D  12      84.990  64.460  29.170  1.00  0.00           C
ATOM   3103  OT1 ASN D  12      83.870  63.830  29.210  1.00  0.00           O
ATOM   3104  OT2 ASN D  12      85.550  64.900  30.150  1.00  0.00           O
TER
ENDMDL
