# Supplementary material for: Evolution towards simplicity in bacterial small heat shock protein system
Source: eLife. 2023 Dec 8;12:RP89813. doi: 10.7554/eLife.89813 (PMC10708888; doi:10.7554/eLife.89813)
Supplement: Figure 5—figure supplement 4—source data 1. [file elife-89813-fig5-figsupp4-data1.xlsx]

## Sheet: Arkusz1
		intensity
		repeat 1	repeat 2	repeat 3	repeat 1	repeat 2	repeat 3		repeat 1	repeat 2	repeat 3	repeat 1	repeat 2	repeat 3		repeat 1	repeat 2	repeat 3	repeat 1	repeat 2	repeat 3
	hydrodynamic diameter [nm]	AncA0 WT 25C	AncA0 WT 25C	AncA0 WT 25C	AncA0 66 109 25C	AncA0 66 109 25C	AncA0 66 109 25C		AncA0 WT 35C	AncA0 WT 35C	AncA0 WT 35C AV	AncA0 66 109 35C	AncA0 66 109 35C	AncA0 66 109 35C		AncA0 WT 45C	AncA0 WT 45C	AncA0 WT 45C	AncA0 66 109 45C	AncA0 66 109 45C	AncA0 66 109 45C
	0.4	0	0	0	0	0	0		0	0	0	0	0	0		0	0	0	0	0	0
	0.463	0	0	0	0	0	0		0	0	0	0	0	0		0	0	0	0	0	0
	0.536	0	0	0	0	0	0		0	0	0	0	0	0		0	0	0	0	0	0
	0.621	0	0	0	0	0	0		0	0	0	0	0	0		0	0	0	0	0	0.307
	0.719	0	0	0	0	0	0		0	0	0	0	0	0		0	0	0	0	0.058	0.375
	0.833	0	0	0	0	0	0		0	0	0	0	0	0		0	0	0	0.0227	0.145	0.329
	0.965	0	0	0	0	0	0		0	0	0	0	0	0		0	0	0	0.158	0.171	0.204
	1.12	0	0	0	0	0	0		0	0	0	0	0	0		0	0	0	0.299	0.111	0.0772
	1.29	0	0	0	0	0	0		0	0	0	0	0	0		0	0	0	0.313	0.0254	0.0413
	1.5	0	0	0	0	0	0		0	0	0	0	0	0		0	0	0	0.188	0	0.124
	1.74	0	0	0.00246	0	0	0		0	0	0	0	0	0		0	0	0	0.0412	0	0.181
	2.01	0.00542	0	0.00509	0	0	0		0	0	0	0	0	0		0	0	0	0	0	0.142
	2.33	0.0118	0	0.0059	0	0	0		0	0	0	0	0	0		0	0	0	0.00456	0	0.0506
	2.7	0.0132	0	0.00524	0	0	0		0	0	0	0	0	0		0	0	0	0.0174	0	0
	3.12	0.01	0	0.00466	0	0	0		0	0	0	0	0	0		0	0	0	0.0311	0	0
	3.62	0.00679	0	0.00517	0	0	0		0	0	0	0	0	0		0	0	0	0.0404	0.0225	0.00236
	4.19	0.00678	0	0.00646	0	0	0		0	0	0	0.00587	0	0		0.0151	0	0.00528	0.0483	0.106	0.0625
	4.85	0.00938	0	0.00726	0	0	0		0.00636	0	0.0134	0.0261	0	0		0.0446	0.0109	0.0417	0.0652	0.231	0.168
	5.61	0.0186	0.0231	0.00858	0.000893	0	0.00181		0.0186	0.0341	0.0383	0.0384	0	0		0.0702	0.0385	0.113	0.137	0.422	0.401
	6.5	0.045	0.0702	0.0297	0.0108	0	0.0312		0.0544	0.146	0.0707	0.0327	0	0		0.0962	0.14	0.217	0.393	1.01	1.04
	7.53	0.0897	0.112	0.11	0.023	0	0.0883		0.107	0.272	0.111	0.0224	0	0.000592		0.193	0.286	0.38	1.44	2.48	2.82
	8.72	0.151	0.135	0.214	0.0293	0	0.134		0.195	0.345	0.163	0.0697	0	0.0785		0.437	0.57	0.665	3.58	4.82	5.68
	10.1	0.211	0.139	0.291	0.0292	0.00184	0.143		0.308	0.389	0.274	0.318	0.107	0.377		0.958	1.08	1.22	6.41	7.56	8.82
	11.7	0.253	0.146	0.35	0.0381	0.011	0.155		0.512	0.506	0.5	1.32	0.983	1.88		1.76	1.8	2.02	9.22	10	11.3
	13.5	0.285	0.247	0.441	0.179	0.0348	0.297		0.872	0.794	0.88	3.17	3	4.65		2.67	2.62	2.89	11.4	11.6	12.4
	15.7	0.373	0.546	0.658	0.814	0.28	0.747		1.37	1.28	1.46	5.54	5.81	7.8		3.43	3.36	3.62	12.4	11.8	11.7
	18.2	0.661	1.04	1.03	2.1	1.38	1.66		1.94	1.94	2.21	7.96	8.72	10.3		3.88	3.86	4.06	12.2	10.5	9.45
	21	1.22	1.66	1.54	3.92	3.27	3.1		2.5	2.68	2.99	9.95	11	11.7		3.94	4.03	4.12	10.8	8.1	6.39
	24.4	1.97	2.32	2.14	6	5.56	4.99		2.97	3.37	3.68	11.2	12.3	11.6		3.63	3.84	3.84	8.68	5.14	3.41
	28.2	2.74	2.96	2.76	8.03	7.76	7.09		3.31	3.92	4.14	11.5	12.1	10.5		3.09	3.36	3.29	6.17	2.54	1.31
	32.7	3.38	3.52	3.36	9.7	9.49	9.05		3.5	4.26	4.32	11	10.8	8.77		2.46	2.71	2.65	3.79	0.853	0.248
	37.8	3.82	4	3.9	10.8	10.5	10.5		3.58	4.36	4.26	9.69	8.53	6.77		1.91	2.06	2.06	1.92	0.152	0
	43.8	4.04	4.41	4.37	11.1	10.6	11.2		3.59	4.29	4.03	7.88	5.94	4.82		1.58	1.55	1.65	0.749	0.00155	0.0217
	50.7	4.12	4.75	4.76	10.8	10	10.9		3.6	4.12	3.75	5.86	3.54	3.03		1.54	1.29	1.5	0.219	0.00156	0.0704
	58.8	4.14	5.06	5.09	9.74	8.81	9.63		3.66	3.94	3.54	3.9	1.74	1.52		1.81	1.35	1.63	0.0524	0.0172	0.148
	68.1	4.22	5.34	5.37	8.23	7.21	7.74		3.82	3.85	3.5	2.24	0.659	0.449		2.36	1.8	2.02	0	0.0419	0.211
	78.8	4.41	5.6	5.61	6.43	5.46	5.6		4.09	3.9	3.67	1.04	0.21	0		3.1	2.61	2.62	0	0.0659	0.225
	91.3	4.74	5.83	5.8	4.59	3.78	3.65		4.44	4.1	4.03	0.346	0.0603	0		3.93	3.68	3.33	0	0.0856	0.177
	106	5.19	6	5.93	2.91	2.37	2.19		4.83	4.41	4.51	0.069	0.00733	0.00126		4.73	4.86	4.04	0	0.236	0.0943
	122	5.68	6.08	5.97	1.57	1.33	1.15		5.21	4.79	5.01	0.00484	0.023	0.0468		5.41	5.94	4.64	0	0.557	0.0673
	142	6.12	6.03	5.9	0.664	0.674	0.529		5.5	5.13	5.41	0	0.071	0.247		5.87	6.76	5.04	0	0.648	0.4
	164	6.42	5.84	5.71	0.188	0.35	0.198		5.65	5.37	5.6	0	0.234	0.609		6.07	7.17	5.21	0	0.358	0.995
	190	6.49	5.5	5.37	0.0277	0.213	0.0638		5.63	5.43	5.52	0	0.464	1.06		5.98	7.12	5.12	0	0.0496	1.48
	220	6.27	5	4.9	0.000178	0.184	0.0441		5.4	5.26	5.17	0	0.677	1.5		5.62	6.6	4.8	0	0.148	2.02
	255	5.77	4.37	4.31	0	0.246	0.22		4.97	4.87	4.57	0	0.819	1.88		5.03	5.68	4.28	0	0.71	2.64
	295	5.01	3.65	3.63	0	0.364	0.555		4.39	4.29	3.81	0	0.898	2.11		4.27	4.5	3.63	0.00256	1.41	3.02
	342	4.08	2.89	2.92	0	0.499	0.825		3.68	3.55	3	0.000999	0.956	2.1		3.43	3.23	2.92	0.0209	2.25	2.77
	396	3.07	2.14	2.22	0	0.61	0.836		2.93	2.76	2.24	0.00668	1.05	1.83		2.58	2.05	2.22	0.0638	3.02	2.29
	459	2.1	1.47	1.57	0	0.668	0.581		2.19	1.98	1.6	0.0218	1.16	1.3		1.79	1.09	1.59	0.139	3.31	2
	531	1.27	0.918	1.03	0.000316	0.655	0.27		1.52	1.31	1.05	0.0482	1.19	0.706		1.13	0.443	1.08	0.24	2.54	1.57
	615	0.66	0.509	0.614	0.00186	0.576	0.146		0.978	0.772	0.635	0.084	1.07	0.266		0.623	0.123	0.703	0.35	1.33	1.06
	712	0.289	0.25	0.329	0.00495	0.452	0.0513		0.578	0.389	0.357	0.125	0.846	0.0453		0.291	0.0352	0.456	0.454	0.636	0.552
	825	0.111	0.108	0.152	0.00957	0.313	0.0313		0.313	0.159	0.187	0.17	0.609	0.00138		0.113	0.00831	0.329	0.539	0.42	0.17
	955	0.032	0.0367	0.0543	0.0154	0.192	0.0201		0.156	0.0547	0.0933	0.213	0.424	0		0.0363	0	0.283	0.598	0.372	0.00391
	1110	0.00537	0.00885	0.0116	0.022	0.105	0.0152		0.068	0.0126	0.0437	0.254	0.282	0		0.00924	0	0.282	0.628	0.313	0
	1280	0	0.00876	0.000676	0.029	0.0566	0.0221		0.0252	0.00026	0.0185	0.295	0.174	0		0.00816	0	0.314	0.632	0.248	0
	1480	0	0.0166	0.00357	0.0365	0.0396	0.0441		0.00773	0	0.00669	0.341	0.101	0		0.017	0	0.373	0.617	0.191	0
	1720	0	0.0266	0.0127	0.0471	0.054	0.0813		0.00166	0	0.00529	0.395	0.064	0		0.0336	0	0.46	0.59	0.154	0
	1990	0	0.0393	0.0294	0.0632	0.0957	0.136		0.00498	0	0.0212	0.456	0.0445	0		0.0707	0.00214	0.567	0.561	0.146	0
	2300	0.00313	0.0592	0.0555	0.0888	0.176	0.209		0.0227	0.000884	0.065	0.519	0.0433	0		0.147	0.0133	0.683	0.541	0.169	0
	2670	0.0127	0.0887	0.0973	0.13	0.304	0.306		0.0613	0.0106	0.148	0.581	0.0606	0		0.269	0.0425	0.811	0.533	0.217	0
	3090	0.0287	0.13	0.154	0.192	0.487	0.471		0.125	0.0323	0.275	0.633	0.0991	0		0.427	0.119	0.964	0.537	0.29	0
	3580	0.051	0.177	0.218	0.267	0.747	0.707		0.21	0.0803	0.442	0.669	0.233	0.03		0.601	0.264	1.13	0.547	0.38	0
	4150	0.0845	0.223	0.279	0.344	1.07	0.98		0.304	0.17	0.632	0.68	0.497	0.149		0.761	0.458	1.29	0.555	0.472	0
	4800	0.124	0.257	0.323	0.404	1.38	1.23		0.385	0.284	0.863	0.661	0.913	0.406		0.875	0.656	1.4	0.55	0.546	0.162
	5560	0.157	0.27	0.339	0.43	1.61	1.39		0.433	0.39	1.1	0.605	1.53	1.45		0.914	0.802	1.43	0.52	0.76	0.914
	6440	0	0	0	0	0	0		0	0	0	0	0	0		0	0	0	0	0	0
	7460	0	0	0	0	0	0		0	0	0	0	0	0		0	0	0	0	0	0
	8630	0	0	0	0	0	0		0	0	0	0	0	0		0	0	0	0	0	0
