# Supplementary material for: Evolution towards simplicity in bacterial small heat shock protein system
Source: eLife. 2023 Dec 8;12:RP89813. doi: 10.7554/eLife.89813 (PMC10708888; doi:10.7554/eLife.89813)
Supplement: Figure 6—figure supplement 1—source data 2. [file elife-89813-fig6-figsupp1-data2.xlsx]

## Sheet: Arkusz1
sHsp concentration [M]	IbpA E.amylovora H67Q D110G		IbpA E.coli Q66H G109D		IbpA E.coli		IbpA E.amylovora
	Mean hydrodynamic diameter [nm]	SD	Mean hydrodynamic diameter [nm]	SD	Mean hydrodynamic diameter [nm]	SD	Mean hydrodynamic diameter [nm]	SD
0	2212	1072	2209	1071	2209	1071	1990	1195
1	1757	811.6	1628	782.9	1155	632.7	1484	760.4
2	1146	593.2	1201	661.4	66.67	34.83	1484	874.6
3	262.9	148.6	326.3	230.6	57.67	29.56	712.4	400.9
5	78.1	45.4	203.8	137.3	57.49	30.53	141.8	73.25
7.5	48.65	29.15	167.8	115.5	64.14	35.45	78.82	40.44
10	35.37	19.1	165.7	126.3	74.42	47.98	58.77	32.51
