# Supplementary material for: Evolution towards simplicity in bacterial small heat shock protein system
Source: eLife. 2023 Dec 8;12:RP89813. doi: 10.7554/eLife.89813 (PMC10708888; doi:10.7554/eLife.89813)
Supplement: Supplementary file 1. [file elife-89813-supp1.zip]

Archive with 1 entries (1 files):
- supplementary file 1  Multiple Sequence Alignment of Enterobacterales IbpA orthologs.txt
