# Supplementary material for: Evolution towards simplicity in bacterial small heat shock protein system
Source: eLife. 2023 Dec 8;12:RP89813. doi: 10.7554/eLife.89813 (PMC10708888; doi:10.7554/eLife.89813)
Supplement: Supplementary file 1. [file elife-89813-supp1.zip › supplementary file 1 Multiple Sequence Alignment of Enterobacterales IbpA orthologs.txt]

>C5BHD3_EDWARDSIELLA_ICTALURI_93146_HSP201
---------------------------MRNFDLAPLYRSAIGFDRLFNLIES--GQNNTN
GGYPPYNVELVDDNHYRISIAVAGFDEAELEIIYHVNSLIIKGSHLVS-DKRRTYLYQGI
AERNFERKFQLAEHIHINEARLENGLLFIDLERIVPESQQARKIDIK----
>A0A097QX83_HAFNIA_ALVEI_FB1_IBPA
---------------------------MRNYDLSPLYRSAIGFDRLFNLIES--GQNQSN
GGYPPYNVELVDDNHYRISIAVAGFAEHELDITAQANTLIVKGSHEQS-DKERTYLYQGI
AERNFERKFQLAEHIQIKGANLENGLLYIDLERIVPETLQPRKIEIK----
>A0A1S_0T1G1_YERSINIA_PESTIS_PESTOIDES_A_IBPA
---------------------------MRNSDLAPLYRSAIGFDRLFNLLES--GQNQSN
GGYPPYNVELVDENNYRIAIAVAGFAEQELEITTQDNLLIVRGSHANE-PAQRTYLYQGI
AERNFERKFQLAEHIKIKGANLVNGLLYIDLERLVPESLKPRRIEIK----
>W8TUF5_YERSINIA_ENTEROCOLITICA_LC20_IBPA
---------------------------MRNSELAPLYRSAIGFDRLFNLLES--GQNQGN
GGYPPYNVELVDENNYRIAIAVAGFSEQELDIVTQDNLLIIRGSHASE-PAQRTYLYQGI
AERNFERKFQLAEHIKIKGANLVNGLLYIDLERLVPESLKPRRIEIK----
>W0LEB5_CHANIA_MULTITUDINISENTENS_RB25_IBPA
---------------------------MRNFDLSPLYRSAIGFDRLFNALEA--GQSQSN
GGYPPYNVELVDENHYRIAIAVAGFAEQELEITTHDNLLIVRGAHGNG-AVERTYLYQGI
AERNFERKFQLAEHIQIKGAKLENGLLYIDLQRIVPETLKPRRIEIK----
>L0MCB7_SERRATIA_MARCESCENS_FGI94_HSP20
---------------------------MRNFDLSPLYRSAIGFDRLFNALEA--GQSQGN
-GYPPYNVELVDENHYRIAIAVAGFTEQELEITSHDNLLTVRGAHSGE-AAEKTYLYQGI
AERNFERKFQLAEHIHIKGAKLEHGLLYIDMQRIVPETLKPRRIEIK----
>A8G7R8_SERRATIA_PROTEAMACULANS_568_IBPA
---------------------------MRNFDLSPLYRSAIGFDRLFNALEA--GQSQGN
GGYPPYNVELVDENHYRIAIAVAGFAEQELEITTQDNLLIVRGAHNNE-PAERTYLYQGI
AERNFERKFQLAEHIQIKGAKLENGLLYIDMERIVPETLKPRRIEIK----
>E0SEQ3_DICKEYA_DADANTII_3937_IBPA
---------------------------MRNPDFSPLYRSAIGFDRLFNLLEA--GQSQGN
GGYPPYNVELVDENQYRIAIAVAGFAESELEITAHDNMLIVKGSHSGD-ATPRNYLYQGI
AERNFERKFQLAEHIQINGANLENGLLFIDLQRVIPETLKPRRIEIK----
>Q6CYV2_PECTOBACTERIUM_ATROSEPTICUM_SCRI1043_IBPA
---------------------------MRNPDFSPLYRSAIGFDRLFNLLET--GQTQSN
GGYPPYNVELVDENQYRIAIAVAGFAEQELDITAHDNLLIVKGAHAGE-QVARNYLYQGI
AERNFERKFQLAEHIQVKGANLENGLLYIDLERIVPEAMKPRRIEIK----
>B2VCD6_ERWINIA_TASMANIENSIS_IBPA
---------------------------MRNFDLAPLYRSSIGFDRLINLLETNQSQG-NN
GGYPPYNVELVAENHYRITIAVAGFAESELDITSHDNLLSVRGSHPDE-QQERTWLYQGI
AERNFERKFQLAEHVHVRNARLENGLLYIDLERVVPEANQPRRIDIMK---
>E5BAR7_ERWINIA_AMYLOVORA_ATCC_BAA2158_IBPA
---------------------------MRNFDLAPLYRSSIGFDRLINLLETSQNQG-NN
GGYPPYNVELVAENHYRITIAVAGFAESELEITSHDNLLSVRGSHPDE-QQERTWLYQGI
AERNFERKFQLAEHVHVRDARLENGLLYIDLERVVPEANQPRRIEIVK---
>A0A0A1B7C9_PANTOEA_SP_PSNIH2_IBPA
---------------------------MRNFDLSPLYRSAIGFDRLFNLLES--NQNQSN
GGYPPYNVELVAENHYRITIAVAGFAQNELDITAHDNMLIVRGAHPEE-QTERKYLYQGI
AERNFERKFQLADHIVVRDARLENGLLYIDLERIVPEEMKPRRIEILS---
>A0A0A0Z1A4_PANTOEA_SP_PSNIH1_IBPA
---------------------------MRNFDLSPLYRSSIGFDRLFNLLET--NQNQAN
GGYPPYNVELVDENHYRITIAVAGFAQNELDITAHDNMLVVRGAHPEE-QPERKYLYQGI
AERNFERKFQLADHIVVRDARLELGLLSIDLERIVPEEAKPRRIEILK---
>E6WHH2_PANTOEA_SP_AT9B_HSP201
---------------------------MRNFDLSPLYRSAIGFDRLFNLLES--NQNQAN
GGYPPYNVELVDENHYRITIAVAGFAQSELDITSHDNMLVVRGAHPEE-QQERKYLYQGI
AERNFERKFQLADHIVVRDARLENGLLSIDLERIVPEEAKPRRIEILK---
>D4GFY5_PANTOEA_ANANATIS_LMG_20103_IBPA
---MRYDTTCPMVEGCQNLLTFRSI-FMRNFDLSPLYRSAIGFDRLFNLLES--NQNQSN
GGYPPYNVELVDENHYRITIAVAGFAQSELDITAHDNVLIVRGAHPEE-QTERKYLYQGI
AERNFERKFQLADHIVVRDARLENGLLSIDLERLVPEEAKPRRIEILK---
>E1SJI2_PANTOEA_VAGANS_C91_IBPA
---------------------------MRNFDLTPLYRSAIGFDRLFNLLES--NQNQSN
GGYPPYNVELVDENHYRITIAVAGFSQSELDITAHDNVLIVRGAHPEE-QAERKYLYQGI
AERNFERKFQLADHIVVRDARLENGLLSIDLERLVPEEAKPRRIEILK---
>A0A089UAZ7_CEDECEA_NETERI_IBPA
---------------------------MRNFDLSPLYRSAIGFDRLFNLLES--NQSQSN
GGYPPYNVELVDENHYRIAIAVAGFAESELEITAQDNLLIVKGARAGE-QQERTYLYQGI
AERNFERKFQLAENIHVRGANLVNGLLYISLEREIPESMKPRRIEIN----
>I2B3P3_SHIMWELLIA_BLATTAE_DSM_4481_IBPA
---------------------------MRNFDLSPLYRSAIGFDRLFNLLEN--NQTQSN
GGYPPYNVELVDENHYRIAIAVAGFAESELDITAQDNLLVVKGAHAGE-QPERTYLYQGI
AERNFERKFQLAENIHVRGASLVNGLLYIDLERVIPEAMKPRRIEIN----
>A0A0G3QF10_KLUYVERA_INTERMEDIA_IBPA
---------------------------MRNFDLSPLYRSAIGFDRLFNLLEN--NQNQSN
GGYPPYNVELVDENHYRIAIAVAGFAESELDITAQDNLLIVKGAHATE-QKERTYLYQGI
AERNFERKFQLAENIHVKGANLVNGLLYVDLERVVPEAKKPRRIEIN----
>A6TFZ0_KLEBSIELLA_PNEUMONIAE_SUBSP_PNEUMONIAE_MGH_78578_IBPA
------------MEGHLILADFQELFTMRNFDLSPLYRSAIGFDRLFNLLEN--NQSQSN
GGYPPYNVELVDENHYRIAIAVAGFAESELEITAQDNLLIVKGAHAAE-QKERTYLYQGI
AERNFERKFQLAENIHVRGANLVNGLLYIDLERVIPEANKPRRIEIN----
>A0A0H3FP83_ENTEROBACTER_AEROGENES_UCI_15_IBPA
---------------------------MRNFDLSPLYRSAIGFDRLFNLLEN--NQSQGN
GGYPPYNVELVDENNYRIAIAVAGFAESELEITAQDNLLVVKGSHAAE-QKERTYLYQGI
AERNFERKFQLADNIHIRGANLVNGLLYIDLERVIPEANKPRRIEIN----
>A0A089PH96_PLURALIBACTER_GERGOVIAE_IBPA
---------------------------MRNFDLSPLYRSAIGFDRLFNLLEN--NQGQGN
GGYPPYNVELVDENHYRIAIAVAGFAESELDITAQDNLLVVKGSHEAE-QKERTYLYQGI
AERNFERKFQLADNIHIKGANLVNGLLYIELERVIPEANKPRRIEIN----
>A0A089PH96_PLURALIBACTER_GERGOVIAE_IBPA1
---------------------------MRNFDLSPLYRSAIGFDRLFNLLEN--NQGQGN
GGYPPYNVELVDENHYRIAIAVAGFAESELDITAQDNLLVVKGSHEAE-QKERTYLYQGI
AERNFERKFQLADNIHIKGANLVNGLLYIELERVIPEANKPRRIEIN----
>A0A1S_2BE20_PLURALIBACTER_GERGOVIAE_IBPA2
---------------------------MRNFDLSPLYRSAIGFDRLFNLLEN--NQSQGN
GGYPPYNVELVDENHYRIAIAVAGFAESELDITAQDNLLVVKGSHEAE-QKERTYLYQGI
AERNFERKFQLADNIHIKGANLVNGLLYIELERVIPEANKPRRIEIN----
>L0LWV8_ENTEROBACTERIACEAE_BACTERIUM_FGI_57_IBPA
---------------------------MRNFDLSPLYRSAIGFDRLFNLLEN--NQTQSN
GGYPPYNVELVDENHYRIAIAVAGFAESELEITAQDNMLVVKGAHAAE-QKERTYLYQGI
AERNFERKFQLAENIHVRGANLVNGLLYIELERVIPEANKPRRIEIN----
>X2KC60_SALMONELLA_ENTERICA_SUBSP_ENTERICA_SEROVAR_TENNESSEE_STR_TXSC_TXSC0819_IBPA
---------------------------MRNFDLSPLYRSAIGFDRLFNLLEN--NQSQSN
GGYPPYNVELVDENHYRIAIAVAGFAESELEITAQDNLLVVKGAHADE-QKERTYLYQGI
AERNFERKFQLAENIHVRGANLVNGLLYIELERVIPEANKPRRIEIN----
>D2THX5_CITROBACTER_RODENTIUM_ICC168_IBPA
---------------------------MRNFDLSPLYRSAIGFDRLFNLLEN--NQSQSN
GGYPPYNVELVDENHYRIAIAVAGFAESELEITAQDNLLVVKGAHADE-QKERTYLYQGI
AERNFERKFQLAENIHVRGANLVNGLLYIELERVIPEANKPRRIEIN----
>A0A0K0HFM0_SALMONELLA_BONGORI_NCTC_12419_IBPA
---------------------------MRNFDLSPLYRSAIGFDRLFNLLEN--NQSQSN
GGYPPYNVELVDENHYRIAIAVAGFAESELEITAQDNLLVVKGAHADD-QKERSYLYQGI
AERNFERKFQLAENIHVRGANLVNGLLYIELERVIPEANKPRRIEIN----
>A9MJW8_SALMONELLA_ARIZONAE_ATCC_BAA731_IBPA
-------------------------MIMRNFDLSPLYRSAIGFDRLFNLLEN--NQSQSN
GGYPPYNVELVDENHYRIAIAVAGFAESELDITAQDNLLVVKGAHADD-QKERTYLYQGI
AERNFERKFQLAENIHVRGANLVNGLLYIELERVIPEANKPRRIEIN----
>A8ACK0_CITROBACTER_KOSERI_ATCC_BAA895_IBPA
---------------------------MRNFDLSPLYRSAIGFDRLFNLLEN--NQSQSN
GGYPPYNVELVDENHYRIAIAVAGFAESELEITAQDNLLVVKGAHADE-QKERTYLYQGI
AERNFERKFQLAENIHVRGANLVNGLLYIDLERVIPEANKPRRIEIN----
>A4W4S_3_ENTEROBACTER_SP_638_IBPA
---------------------------MRNFDLSPLYRSAIGFDRLFNHLEN--NQSQGN
-GYPPYNVELVDENHYRIAIAVAGFAESELEITAQDNLLVVKGAHTAE-QKERTYLYQGI
AERNFERKFQLAENIHVKGANLVNGLLFVDLERVIPEEKKPRRIEIN----
>P0C054_ESCHERICHIA_COLI_K12_IBPA
---------------------------MRNFDLSPLYRSAIGFDRLFNHLEN--NQSQSN
GGYPPYNVELVDENHYRIAIAVAGFAESELEITAQDNLLVVKGAHADE-QKERTYLYQGI
AERNFERKFQLAENIHVRGANLVNGLLYIDLERVIPEAKKPRRIEIN----
>WP_0236568451_heat_shock_chaperone_IbpA_Erwinia_piriflorinigrans
---------------------------MRNFDLAPLYRSSIGFDRLINLLETSQNQG-NN
GGYPPYNVELVAENHYRITIAVAGFAESELDITSHDNLLSVRGSHPDE-QQERTWLYQGI
AERNFERKFQLAEHVHVRSARLENGLLYIDLERVVPEANQPRRIDILK---
>ADP108151_Small_heat_shock_protein_hspB_Erwinia_sp_Ejp617
MLSVAATRPLRRVDDYQQLAEYQEL-KMRNFDLAPLYRSSIGFDRLINLLETSQNQG-NN
GGYPPYNVELVAENHYRITIAVAGFAESELEITSHDNLLSVRGSHPDE-QQERTWLYQGI
AERNFERKFQLAEHVHVRNARLENGLLYIDLERVVPEANQPRRIDIVK---
>WP_1233345771_heat_shock_chaperone_IbpA_Erwinia_sp_JUb26
---------------------------MRNFDLAPLYRSSIGFDRLINLLESNQGQG-NN
GGYPPYNVELVAENHYRITIAVAGFAESELEITSHDNLLTVRGSHPED-QEQRTYLYQGI
AERNFERKFQLAEHVHVRDARLENGLLYIDLERVVPEANKPRRIEILK---
>WP_2124095781_heat_shock_chaperone_IbpA_Erwinia_sp_E602
---------------------------MRNFDLAPLYRSSIGFDRLINLLESSQAQG-NN
GGYPPYNVELVAENHYRITLAVAGFAESELEITSHDNLLTVRGAHPEE-QEERTYLYQGI
AERNFERKFQLAEHVHVRDARLVNGLLYVDLERVVPEANKPRRIEIIK---
>WP_0627440731_heat_shock_chaperone_IbpA_Erwinia_persicina
---------------------------MRNFDLAPLYRSSIGFDRLINLLESSQSQSNNN
GGYPPYNVELVGENNYRITIAVAGFAENELEITSHDNLLSVRGSHPDE-QQERTYLYQGI
AERNFERKFQLAEHVHVRDAKLENGLLYIDLERVVPEANKPRRIEIIK---
>WP_0161924331_heat_shock_chaperone_IbpA_Erwinia_tracheiphila
---------------------------MRNFDLAPLYRSSIGFDRLINLLES--NQSQSN
GGYPPYNVELVAENYYRITIAVAGFAQSELDITSHDNMLTVRGAHPEE-QQEKTYLYQGI
AERNFERKFQLAEHVNVRDARLENGLLYIDLERVVPEANKPRRIEIVK---
>WP_0348893061_heat_shock_chaperone_IbpA_Erwinia_typographi
---------------------------MRNFDLAPLYRSSIGFDRLINLLES--NQGQSN
GGYPPYNVELVAENKYRITIAVAGFAQSELDITAHDNMLTVRGAHPDE-QQERTYLYQGI
AERNFERKFQLAEHVSVRDAKLENGLLYIDLERVVPEANQPRKIEILK---
>WP_1242323931_heat_shock_chaperone_IbpA_Erwinia_psidii
---------------------------MRSFDLAPLYRSSIGFDRLINLLES--NQGQSN
GGYPPYNVELVAENHYRITIAVAGFAQSELDITSHDNMLTVRGAHPEE-QQEKTYLYQGI
AERNFERKFQLAEHVNVRDARLENGLLYIDLERVVPEANKPRRIEIVK---
>WP_0677005191_heat_shock_chaperone_IbpA_Erwinia_sp_ErVv1
---------------------------MRNFDLAPLYRSSIGFDRLINLLES--NQGQSN
GGYPPYNVELVAENQYRITIAVAGFAQSELDITAHDNLLTVRGAHPEE-QQERTYLYQGI
AERNFERKFQLAEHVNVRDARLENGLLYIDLERIVPEANKPRRIEIVK---
>WP_1471936381_heat_shock_chaperone_IbpA_Pantoea_sp_CCBC3-3-1
---------------------------MRNFDLAPLYRSSIGFDRLINLLES--NQGQSN
GGYPPYNVELVAENHYRITIAVAGFAQSELEITSHDNMLTVRGAHPEE-QQEKTYLYQGI
AERNFERKFQLAEHVNVHDARLENGLLYIDLERVVPEANKPRRIEIIK---
>WP_1252892051_heat_shock_chaperone_IbpA_Erwinia_sp_198
---------------------------MRNFDLAPLYRSSIGFDRLINLLES--NQGQSN
GGYPPYNVELVAENQYRITIAVAGFAQSELEITSHDNMLTVRGAHPEE-QQEKTYLYQGI
AERNFERKFQLAEHVNVRDARLENGLLYIDLERIVPEANKPRRIEILK---
>WP_1523207091_heat_shock_chaperone_IbpA_Erwinia_endophytica
---------------------------MRNFDLAPLYRSSIGFDRLINLLES--NQGQSN
GGYPPYNVELVAENQYRITIAVAGFAQNELDITAHDNMLTVRGSHPEE-QQEKTYLYQGI
AERNFERKFQLAEHVNVRDARLENGLLYIDLERIVPEENKPRRIEIMK---
>WP_1587824261_heat_shock_chaperone_IbpA_Pantoea_sp_BAV
---------------------------MRNFDLAPLYRSSIGFDRLINLLES--NQGQSN
GGYPPYNVELVAENQYRITIAVAGFAQDELDITSHDNMLTVRGAHPEE-QQEKNYLYQGI
AERNFERKFQLAEHVNVRDAKLENGLLYIDLERVVPEANKPRRIEIVK---
>WP_0529010511_heat_shock_chaperone_IbpA_Erwinia_iniecta
---------------------------MRNFDLSPLYRSAIGFDRLINLLES--NQGQSN
GGYPPYNVELVDENHYRITIAVAGFAQSELDITSHDNLLIVRGAHAEE-QPERQYLYQGI
AERNFERKFQLAEHVHVRDARLENGLLYIDLERVVPEAMKPRRIDILS---
>WP_0249663041_heat_shock_chaperone_IbpA_Pantoea_sp_IMH
---------------------------MRNFDLAPLYRSSIGFDRLINMLESA-NQGQSN
GGYPPYNVELVAENQYRITIAVAGFAQDELDITAHDNLLTVRGSHPEE-QQERTYLYQGI
AERNFERKFQLADHVNVRDARLENGLLSIDLERIVPEENKPRRIEIIK---
>WP_0780025381_heat_shock_chaperone_IbpA_Izhakiella_australiensis
---------------------------MRNFDLAPLYRSSIGFDRLINLLES--NQNQSN
GGYPPYNVELVSENKYRITIAVAGFAQQELDITAHDNMLTVRGSHPEE-QAEKTYLYQGI
AERNFERKFQLADHVQVRDARLELGLLYIDLERIVPEAMKPRRIEILK---
>WP_0178003191_heat_shock_chaperone_IbpA_Erwinia_toletana
---------------------------MRNFDLSPLYRSAIGFDRLINLLES--NQGQSN
GGYPPYNVELVDENHYRITIAVAGFAQSELDITSHDNLLIVRGAHAEEQQPERQYLYQGI
AERNFERKFQLAEHVHVRDARLENGLLYIDLERVVPESMKPRRIEILK---
>WP_0928790541_heat_shock_chaperone_IbpA_Izhakiella_capsodis
---------------------------MRNFDLAPLYRSSIGFDRLINLLES--NQNQSN
GGYPPYNVELVSENKYRITIAVSGFAQHELDITAHDNLLTVRGSHPEE-QPEKTYLYQGI
AERNFERKFQLADHVQVRDARLELGLLYIDLERIVPEAMKPRRIEILK---
>WP_1030602701_heat_shock_chaperone_IbpA_Mixta_theicola
---------------------------MRNFDLSPLYRSSIGFDRLFNLLES--NQNQSN
GGYPPYNVELVAENHYRITIAVAGFAQNELDITAHDNMLIVRGAHPEE-QNERKYLYQGI
AERNFERKFQLADHIVVRDARLENGLLYIDLERIVPEEMKPRRIEILG---
>WP_0850691211_heat_shock_chaperone_IbpA_Pantoea_alhagi
---------------------------MRNFDLSPLYRSSIGFDRLFNLLES--NQNQSN
GGYPPYNVELVAENHYRITIAVAGFAQNELDITAHDNMLIVRGAHPED-QNERKYLYQGI
AERNFERKFQLADHIVVRDARLENGLLYIDLERIVPEEMKPRRIEILS---
>WP_1049556241_heat_shock_chaperone_IbpA_Mixta_gaviniae
---------------------------MRNFDLSPLYRSAIGFDRLFNLLES--NQNQSN
GGYPPYNVELVAENHYRITIAVAGFAQNELDITAHDNVLIVRGAHPEE-QTERKYLYQGI
AERNFERKFQLADHIVVRDARLENGLLYIDLERIVPEEMKPRRIEILS---
>WP_1934066881_heat_shock_chaperone_IbpA_Mixta_mediterraneensis
---------------------------MRNFDLSPLYRTSIGFDRLFNLLES--NQNQSN
GGYPPYNVELVDENHYRITIAVAGFAQSELDITSHDNMLIVRGAHPEE-QVERKYLYQGI
AERNFERKFQLADHIVVRDARLENGLLSIDLERIVPEEAKPRRIEILK---
>WP_1606228541_heat_shock_chaperone_IbpA_Mixta_intestinalis
---------------------------MRNFDLSPLYRSAIGFDRLFNLLES--NQNQSN
GGYPPYNVELVAENHYRITIAVAGFAQNELDITSHDNMLIVRGAHAEE-QIERKYLYQGI
AERNFERKFQLADHVVVRDARLENGLLYIDLERIVPEEMKPRRIEILS---
>HBZ165201_heat_shock_protein_IbpA_Pantoea_sp
---------------------------MRNFDLSPLYRSAIGFDRLINLLET--NQNQAN
GGYPPYNVELVDENFYRITIAVAGFAQSELDITSHDNVLVVRGAHPEE-QQERKYLYQGI
AERNFERKFQLADHITVRDARLENGLLSIDLVRIVPEEAKPRRIEIL----
>WP_2158480741_heat_shock_chaperone_IbpA_Pantoea_sp_EnvD
---------------------------MRNFDLSPLYRTSIGFDRLFNLLES--NQNQSN
GGYPPYNVELVDENHYRITIAVAGFAQSELDITSQDNMLIVRGAHPEE-QVERKYLYQGI
AERNFERKFQLADHIVVRDARLENGLLSIDLERIVPEEAKPRRIEILK---
>WP_0811405571_heat_shock_chaperone_IbpA_Pantoea_latae
---------------------------MRNFDLAPLYRSAIGFDRLFNLLES--NQNQSN
GGYPPYNVELVSENHYRITIAVAGFAQNELDITAHDNVLIVRGAHPEE-QVERKYLYQGI
AERNFERKFQLADHIVVRDARLENGLLSIDLERIVPEEAKPRRIEILN---
>WP_2084435221_heat_shock_chaperone_IbpA_Pantoea_agglomerans
---------------------------MRNFDLTPLYRSAIGFDRLFNLLES--NQNQSN
GGYPPYNVELVDENHYRITIAVAGFSQSELDITAHDNVLIVRGAHPEE-QTERKYLYQGI
AERNFERKFQLADHIVVRDARLENGLLSIDLERLVPEEAKPRRIEILK---
>WP_1947618691_heat_shock_chaperone_IbpA_Pantoea_ananatis
---------------------------MRNFDLSPLYRSAIGFDRLFNLLES--NQNQSN
GGYPPYNVELVDENHYRITIAVAGFAQSELDITAHDNVLIVRGAHPEE-QTERKYLYQGI
AERNFERKFQLADHIVVRDARLENGLLSIDLERLVPEEAKPRQIEILK---
>WP_1458859861_heat_shock_chaperone_IbpA_Pantoea_dispersa
---------------------------MRNFDLSPLYRSAIGFDRLFNLLES--GQNQAN
GGYPPYNVELVDENHYRITIAVAGFAQSELDITAHDNMLVVRGAHPEE-QQERKYLYQGI
AERNFERKFQLADHIVVRDARLELGLLSIDLERIVPEEAKPRRIEILK---
>WP_0078935121_heat_shock_chaperone_IbpA_Pantoea_sp_GM01
---------------------------MRNFDLSPLYRSAIGFDRLINLLET--NQNQAN
GGYPPYNVELVDENFYRITIAVAGFAQSELDITSHDNVLMVRGAHPEE-QPERKYLYQGI
AERNFERKFQLADHITVRDARLENGLLSIDLVRIVPEEAKPRRIEIL----
>HCX005371_heat_shock_protein_IbpA_Pantoea_sp
---------------------------MRNFDLAPLYRSAIGFDRLFNLLES--NQNQSN
GGYPPYNVELVSENHYRITIAVAGFAQNELEITAHDNVLIVRGAHPEE-QTERKYLYQGI
AERNFERKFQLADHIVVRDARLENGLLSIDLERIVPEEAKPRRIEILN---
>WP_0315910321_heat_shock_chaperone_IbpA_Pantoea_agglomerans
---------------------------MRNFDLTPLYRSAIGFDRLFNLLES--NQNQSN
GGYPPYNVELVDENHYRITIAVAGFAQSELDITAHNNVLIVRGAHPEE-QTERKYLYQGI
AERNFERKFQLADHIVVRDARLENGLLSIDLERLVPEEAKPRRIEILK---
>WP_1729135321_heat_shock_chaperone_IbpA_Pantoea_stewartii
---------------------------MRNFDLSPLYRSAIGFDRLFNLLES--NQNQSN
GGYPPYNVELVDENHYRITIAVAGFAQSELDITAHDNVLIVRGAHPEE-LTERKYLYQGI
AERNFERKFQLADHIVVRDARLENGLLSIDLERLIPEEAKPRRIEILK---
>WP_1238021771_heat_shock_chaperone_IbpA_Pantoea_sp_RIT388
---------------------------MRNFDLAPLYRSAIGFDRLFNLLES--NQNQSN
GGYPPYNVELVSENHYRITIAVAGFAQNELEITAHDNVLIVRGAHPEE-QTERKYLYQGI
AERNFERKFQLADHIVVRDAKLENGLLSIDLERIVPEEAKPRRIEILN---
>WP_1308329811_heat_shock_chaperone_IbpA_Erwinia_mediterraneensis
---------------------------MRNFDLSPLYRSAIGFDRLFNLLEA--NQNQSN
GGYPPYNVELVDENHYRITIAVAGFAQSELEITSHDNMLIVRGAHPEE-QTERKYLYQGI
AERNFERKFQLADHIVVRDARLENGLLSIDLERILPEEMKPRRIEILS---
>WP_0487852911_heat_shock_chaperone_IbpA_Pantoea_vagans
---------------------------MRNFDLAPLYRSAIGFDRLFNLLES--NQNQSN
GGYPPYNVELVSENHYRITIAVAGFAQNELDITAQDNVLIVRGAHPEE-QTERKYLYQGI
AERNFERKFQLADHIVVRDARLENGLLSIDLERIVPEEAKPRRIEILN---
>MXP497871_heat_shock_chaperone_IbpA_Pantoea_sp_Eser
---------------------------MRNFDLSPLYRSAIGFDRLFNLLEA--NQNQSN
GGYPPYNVELVDENHYRITIAVAGFSQSELEITAHDNVLIVRGAHPKE-QTERKYLYQGI
AERNFERKFQLADHIVVRDARLENGLLSIDLERLVPEEAKPRRIEILK---
>MBA28179171_16_kDa_heat_shock_protein_A_Candidatus_Pantoea_persica
---------------------------MRNFDLAPLYRSAIGFDRLFNLLES--NQNQSN
GGYPPYNVELVSENHYRITIAVAGFAQNELDITAQDNVLIVRGAHPEE-QIERKYLYQGI
AERNFERKFQLADHIVVRDARLENGLLSIDLERIVPEEAKPRRIEILN---
>WP_1769733431_heat_shock_chaperone_IbpA_Pantoea_sp_B9002
---------------------------MRNFDLTPLYRSAIGFDRLFNLLES--NQNQAN
GGYPPYNVELVDENFYRITIAVAGFAQSELDITSHDNVLVVRGAHPEE-QPERKYLYQGI
AERNFERKFQLADHITVRDARLENGLLSIDLVRIVPEEAKPRRIEIL----
>WP_1922368041_heat_shock_chaperone_IbpA_Pantoea_sp_PNT03
---------------------------MRNFDLTPLYRSAIGFDRLFNLLES--NQNQAN
GGYPPYNVELVDENFYRITIAVAGFAQSELDITSHDNVLVVRGAHPEE-QPERKYLYQGI
AERNFERKFQLADHIMVRDARLENGLLSIDLIRIVPEEAKPRRIEIL----
>WP_1599321461_heat_shock_chaperone_IbpA_Pantoea_sp_Nvir
---------------------------MRNFDLAPLYRSAIGFDRLFNLLES--NQNQSN
SGYPPYNVDLVSENHYRITIAVAGFAQGELEIYAQDNVLIVRGTHPEE-KSERKYLYQGI
TERNFERKFQLAEHIVVRDARLENGLLNIDLERIIPDEAKPRRIEIMN---
>WP_0296853211_heat_shock_chaperone_IbpA_Tatumella_saanichensis
---------------------------MRNFDLSPLYRSAIGFDRLVNLLES--NPNQAN
GGYPPYNVELVDETHYRITIAVAGFSQDELDITFHDNMLMIRGSHPDV-QSEKKYLYQGI
AERNFERKFQLADHIVVCDARLENGLLSIDLERVTPEELKPRRIEISQSR-
>WP_0874867421_heat_shock_chaperone_IbpA_Tatumella_citrea
---------------------------MRNFDLSPLYRSAIGFDRLFNLLES--NPNQAN
GGYPPYNVELVDDTHYRITIAVAGFSQQELDITFHDNMLMVRGSHPVE-QPEKKYLYQGI
AERNFERKFQLADHIVVRDARLENGLLSIDLERITPEEVKPRRIEISDSAR
>WP_0380164161_heat_shock_chaperone_IbpA_Tatumella_morbirosei
---------------------------MRNFDLSPLYRSAIGFDRLFNLLES--NPNQAN
GGYPPYNVELVDDTHYRITIAVAGFSQQELDITFHDNMLVVKGSHPVE-QPEKKYLYQGI
AERNFERKFQLADHIVVRDARLENGLLSIDLERITPEEVKPRRIEISDSAR
>WP_0286852611_heat_shock_chaperone_IbpA_Phaseolibacter_flectens
---------------------------MRNFDLSPLYRSAIGFDRLVNLLEA--NQNQSN
GGYPPYNVEQVDDTHYRITIAVAGFSQQELDITFHDNMLIVRGAHSES-NTERHYLYQGI
AERDFERKFQLADHVHVRHADLVNGLLSIELERIVPEAIKPRQIAINAGK-
